# Supplementary material for: Transcriptome-wide analysis of changes in the fetal placenta associated with prenatal arsenic exposure in the New Hampshire Birth Cohort Study
Source: Environ Health. 2019 Nov 21;18:100. doi: 10.1186/s12940-019-0535-x (PMC6868717; doi:10.1186/s12940-019-0535-x)
Supplement: Supplementary file 2 — Additional file 2. RNA-seq quality control data for A) female, and B) male placenta samples. [file 12940_2019_535_MOESM2_ESM.xlsx]

## Sheet: A) Female
Sample	Basic_Statistics	Per_base_sequence_quality	Per_tile_sequence_quality	Per_sequence_quality_scores	Per_base_sequence_content	Per_sequence_GC_content	Per_base_N_content	Sequence_Length_Distribution	Sequence_Duplication_Levels	Overrepresented_sequences	Adapter_Content	Kmer_Content	Align_Input_Reads	Aligned_unique	Aligned_multiple	Aligned_total	Count_assigned	Aligned_ATP5A1+	Aligned_ATP5A1-
1	Pass	Pass	Pass	Pass	Fail	Fail	Pass	Warn	Fail	Warn	Pass	Fail	70503179	0.7388	0.2273	0.9661	0.5312	8903	23
2	Pass	Pass	Pass	Pass	Fail	Fail	Pass	Warn	Fail	Warn	Pass	Fail	71575847	0.7997	0.1696	0.9693	0.5012	6972	20
3	Pass	Pass	Pass	Pass	Fail	Fail	Pass	Warn	Fail	Warn	Pass	Fail	72616990	0.7707	0.1882	0.9589	0.521	16118	60
4	Pass	Pass	Pass	Pass	Fail	Fail	Pass	Warn	Fail	Warn	Pass	Fail	69264372	0.7516	0.2281	0.9797	0.5845	9699	17
5	Pass	Pass	Pass	Pass	Fail	Fail	Pass	Warn	Fail	Warn	Pass	Fail	62130791	0.7751	0.1965	0.9716	0.475	4822	15
6	Pass	Pass	Pass	Pass	Fail	Fail	Pass	Warn	Fail	Fail	Pass	Fail	67812437	0.7128	0.2619	0.9747	0.5323	7462	14
7	Pass	Pass	Pass	Pass	Fail	Fail	Pass	Warn	Fail	Warn	Pass	Fail	68309213	0.6484	0.3259	0.9743	0.5308	6660	16
8	Pass	Pass	Pass	Pass	Fail	Fail	Pass	Warn	Fail	Warn	Pass	Fail	59926578	0.7734	0.199	0.9724	0.5433	8016	15
9	Pass	Pass	Pass	Pass	Fail	Fail	Pass	Warn	Fail	Warn	Pass	Fail	40625870	0.7064	0.2522	0.9586	0.4134	4202	17
10	Pass	Pass	Pass	Pass	Fail	Fail	Pass	Warn	Fail	Warn	Pass	Fail	69767259	0.7481	0.2234	0.9715	0.4963	5542	32
11	Pass	Pass	Pass	Pass	Fail	Fail	Pass	Warn	Fail	Warn	Pass	Fail	64997763	0.7433	0.2222	0.9655	0.5422	6530	21
12	Pass	Pass	Pass	Pass	Fail	Fail	Pass	Warn	Fail	Fail	Pass	Fail	75987651	0.7169	0.2567	0.9736	0.5665	9150	19
13	Pass	Pass	Pass	Pass	Fail	Fail	Pass	Warn	Fail	Warn	Pass	Fail	84094975	0.8109	0.16	0.9709	0.4387	6263	39
14	Pass	Pass	Pass	Pass	Fail	Fail	Pass	Warn	Fail	Warn	Pass	Fail	76292746	0.8158	0.1586	0.9744	0.4932	7764	31
15	Pass	Pass	Pass	Pass	Fail	Fail	Pass	Warn	Fail	Warn	Pass	Fail	75419581	0.8014	0.1654	0.9668	0.4061	6625	39
16	Pass	Pass	Pass	Pass	Fail	Fail	Pass	Warn	Fail	Warn	Pass	Fail	36071645	0.6348	0.2794	0.9142	0.2827	3035	23
17	Pass	Pass	Pass	Pass	Fail	Fail	Pass	Warn	Fail	Warn	Pass	Fail	71197951	0.7426	0.23	0.9726	0.5117	6639	20
18	Pass	Pass	Pass	Pass	Fail	Fail	Pass	Warn	Fail	Fail	Pass	Fail	33424544	0.6457	0.3248	0.9705	0.5123	3361	7
19	Pass	Pass	Pass	Pass	Fail	Fail	Pass	Warn	Fail	Fail	Pass	Fail	34244675	0.604	0.3058	0.9098	0.4961	3105	2
20	Pass	Pass	Pass	Pass	Fail	Fail	Pass	Warn	Fail	Warn	Pass	Fail	47135862	0.674	0.2749	0.9489	0.4771	4273	13
21	Pass	Pass	Pass	Pass	Fail	Fail	Pass	Warn	Fail	Fail	Pass	Fail	41858975	0.7289	0.244	0.9729	0.5293	5245	16
22	Pass	Pass	Pass	Pass	Fail	Fail	Pass	Warn	Fail	Fail	Pass	Fail	33111526	0.7037	0.2771	0.9808	0.5052	3136	6
23	Pass	Pass	Pass	Pass	Fail	Fail	Pass	Warn	Fail	Warn	Pass	Fail	36384865	0.7525	0.226	0.9785	0.5315	4190	8
24	Pass	Pass	Pass	Pass	Fail	Fail	Pass	Warn	Fail	Warn	Pass	Fail	34572564	0.7997	0.1758	0.9755	0.3879	2672	5
												Means	5.8222e+07	0.7333	0.2322	0.9655	0.492063	6266	19.9167

## Sheet: B) Male
Sample	Basic_Statistics	Per_base_sequence_quality	Per_tile_sequence_quality	Per_sequence_quality_scores	Per_base_sequence_content	Per_sequence_GC_content	Per_base_N_content	Sequence_Length_Distribution	Sequence_Duplication_Levels	Overrepresented_sequences	Adapter_Content	Kmer_Content	Align_Input_Reads	Aligned_unique	Aligned_multiple	Aligned_total	Count_assigned	Aligned_ATP5A1+	Aligned_ATP5A1-
1	Pass	Pass	Pass	Pass	Fail	Fail	Pass	Warn	Fail	Warn	Pass	Fail	60988335	0.7785	0.2067	0.9852	0.4373	6388	9
2	Pass	Pass	Pass	Pass	Fail	Fail	Pass	Warn	Fail	Fail	Pass	Fail	56148556	0.7042	0.2808	0.985	0.4775	5938	16
3	Pass	Pass	Pass	Pass	Fail	Fail	Pass	Warn	Fail	Fail	Pass	Fail	74522517	0.7124	0.2709	0.9833	0.5633	13172	10
4	Pass	Pass	Pass	Pass	Fail	Fail	Pass	Warn	Fail	Fail	Pass	Fail	70851528	0.6533	0.3331	0.9864	0.4605	8904	20
5	Pass	Pass	Pass	Pass	Fail	Fail	Pass	Warn	Fail	Fail	Pass	Fail	65144622	0.6318	0.344	0.9758	0.3753	5755	27
6	Pass	Pass	Pass	Pass	Fail	Fail	Pass	Warn	Fail	Fail	Pass	Fail	71462603	0.7799	0.2032	0.9831	0.5389	9064	16
7	Pass	Pass	Pass	Pass	Fail	Fail	Pass	Warn	Fail	Fail	Pass	Fail	63271590	0.7026	0.2831	0.9857	0.4936	6011	5
8	Pass	Pass	Pass	Pass	Fail	Fail	Pass	Warn	Fail	Fail	Pass	Fail	69107481	0.6038	0.3727	0.9765	0.3468	4901	11
9	Pass	Pass	Pass	Pass	Fail	Fail	Pass	Warn	Fail	Fail	Pass	Fail	61012847	0.6853	0.3012	0.9865	0.5477	8764	10
10	Pass	Pass	Pass	Pass	Fail	Fail	Pass	Warn	Fail	Fail	Pass	Fail	59902962	0.6514	0.3343	0.9857	0.5427	9211	4
11	Pass	Pass	Pass	Pass	Fail	Fail	Pass	Warn	Fail	Fail	Pass	Fail	75568406	0.7181	0.2668	0.9849	0.5931	13969	18
12	Pass	Pass	Pass	Pass	Fail	Fail	Pass	Warn	Fail	Fail	Pass	Fail	63923320	0.6269	0.3577	0.9846	0.4968	7081	3
13	Pass	Pass	Pass	Pass	Fail	Fail	Pass	Warn	Fail	Fail	Pass	Fail	70117741	0.6918	0.288	0.9798	0.428	5645	27
14	Pass	Pass	Pass	Pass	Fail	Fail	Pass	Warn	Fail	Fail	Pass	Fail	71063527	0.648	0.3345	0.9825	0.4751	8241	8
15	Pass	Pass	Pass	Pass	Fail	Fail	Pass	Warn	Fail	Fail	Pass	Fail	61554168	0.6522	0.3253	0.9775	0.4052	6605	24
16	Pass	Pass	Pass	Pass	Fail	Fail	Pass	Warn	Fail	Fail	Pass	Fail	69548183	0.605	0.3614	0.9664	0.3246	4775	43
17	Pass	Pass	Pass	Pass	Fail	Fail	Pass	Warn	Fail	Fail	Pass	Fail	79253557	0.7527	0.2283	0.981	0.3914	5450	8
18	Pass	Pass	Pass	Pass	Fail	Fail	Pass	Warn	Fail	Fail	Pass	Fail	64737506	0.6537	0.3284	0.9821	0.4547	7671	19
19	Pass	Pass	Pass	Pass	Fail	Fail	Pass	Warn	Warn	Fail	Pass	Fail	72385966	0.7487	0.2196	0.9683	0.3515	3761	91
20	Pass	Pass	Pass	Pass	Fail	Fail	Pass	Warn	Fail	Fail	Pass	Fail	76491880	0.7552	0.2256	0.9808	0.5022	10682	20
21	Pass	Pass	Pass	Pass	Fail	Fail	Pass	Warn	Fail	Fail	Pass	Fail	66198303	0.606	0.3705	0.9765	0.4174	5922	17
22	Pass	Pass	Pass	Pass	Fail	Pass	Pass	Warn	Warn	Warn	Pass	Fail	71415125	0.8337	0.1384	0.9721	0.3738	6258	63
23	Pass	Pass	Pass	Pass	Fail	Fail	Pass	Warn	Fail	Fail	Pass	Fail	65644481	0.6267	0.3576	0.9843	0.4787	6118	9
24	Pass	Pass	Pass	Pass	Fail	Warn	Pass	Warn	Fail	Warn	Pass	Fail	71693273	0.7873	0.1928	0.9801	0.5866	11099	13
												Means	6.80004e+07	0.69205	0.288537	0.980588	0.460946	7557.71	20.4583
