# Supplementary material for: Transcriptome-wide analysis of changes in the fetal placenta associated with prenatal arsenic exposure in the New Hampshire Birth Cohort Study
Source: Environ Health. 2019 Nov 21;18:100. doi: 10.1186/s12940-019-0535-x (PMC6868717; doi:10.1186/s12940-019-0535-x)
Supplement: Supplementary file 4 — Additional file 4. Differentially expressed genes at high versus low U-As adjusted for maternal age at enrollment and batch. A) female placenta, B) male placenta. [file 12940_2019_535_MOESM4_ESM.xlsx]

## Sheet: A Females
gene_id	baseMean	log2FoldChange	FoldChange	lfcSE	stat	pvalue	padj	X4_High	X5_High	X6_High	X8_High	X11_High	X17_High	X21_High	X18_High	X20_High	X22_High	X24_High	X9_High	X2_Low	X3_Low	X7_Low	X10_Low	X12_Low	X13_Low	X14_Low	X15_Low	X16_Low	X19_Low	X23_Low
LEMD1	24.2623	1.32852	2.51145	0.285733	4.64952	3.32701e-06	0.0544	33	49	45	21	33	40	90	15	45	24	9	11	7	3	11	16	24	15	21	7	0	4	22
UPK3B	34.1525	1.31494	2.48792	0.304756	4.31473	1.59799e-05	0.130644	5	201	29	3	73	1	141	2	236	3	4	11	10	6	4	8	2	7	6	10	0	2	6
POF1B	305.688	1.17167	2.25272	0.285808	4.09949	4.14063e-05	0.214787	178	760	252	403	135	259	1130	180	1223	80	121	310	68	313	240	119	83	219	185	153	124	60	168
CNN3	4836.51	-0.508729	0.702841	0.125798	-4.04401	5.25442e-05	0.214787	6453	4105	3838	6704	4414	4386	4074	1804	3463	2312	2005	2887	8513	16094	9483	8683	7595	7094	6996	6325	3373	1717	3890
ID3	979.409	-0.556596	0.679905	0.144663	-3.84754	0.000119309	0.245939	1443	659	1126	1233	893	866	659	424	625	444	369	420	2524	3742	1754	1572	1192	2776	1984	875	384	536	510
CH25H	31.5392	-1.16026	0.447432	0.305395	-3.79922	0.000145154	0.245939	5	17	18	10	20	15	11	0	16	5	9	14	240	331	47	32	13	140	3	19	27	7	20
MYC	499.54	-0.768737	0.586931	0.202804	-3.79055	0.000150316	0.245939	467	255	452	735	376	318	353	175	388	156	185	312	1239	3063	527	684	418	1190	991	841	499	147	265
CYSRT1	18.0701	1.16392	2.24066	0.308204	3.77646	0.000159073	0.245939	23	59	20	3	16	19	96	3	75	6	4	3	10	10	15	8	9	6	9	16	1	3	4
SERPINB7	133.215	1.14263	2.20783	0.309295	3.69429	0.000220499	0.245939	39	323	119	31	26	20	390	253	1047	32	10	17	98	3	82	21	29	48	71	15	4	19	33
RRAD	325.215	-1.11242	0.462517	0.303215	-3.66875	0.000243742	0.245939	402	162	212	281	57	36	71	51	149	41	161	44	2991	967	252	549	71	2176	1314	185	42	34	209
ARPC5	4791.19	0.552078	1.4662	0.150813	3.66069	0.000251536	0.245939	6073	5306	9917	8311	5634	7945	4832	5201	3167	2581	2042	4219	4646	8208	3819	4354	6840	5174	7286	4051	1876	2072	2806
SLC27A3	161.897	-0.61347	0.653623	0.168054	-3.65044	0.000261789	0.245939	259	173	233	252	118	84	73	45	143	49	58	108	351	839	193	166	187	425	298	246	115	63	85
PKP1	641.624	1.04679	2.06593	0.286761	3.65041	0.000261826	0.245939	525	1491	237	566	1263	836	1828	134	2634	187	356	460	778	504	193	391	326	755	1019	358	32	148	302
ARHGDIG	6.65511	-1.11502	0.461686	0.307301	-3.62842	0.000285163	0.245939	6	2	1	3	0	0	0	0	3	1	3	1	59	111	2	1	2	20	3	3	11	1	0
CYR61	1437.84	-1.06803	0.476971	0.296178	-3.60604	0.000310908	0.245939	655	908	628	453	495	1503	573	194	1287	232	494	602	11029	4814	785	1126	155	9500	3102	1172	1387	482	864
SCD	716.07	-0.982556	0.506082	0.273434	-3.5934	0.000326394	0.245939	441	373	492	728	667	271	366	184	365	105	424	284	1575	910	1842	541	178	2073	1250	605	2035	458	313
ZFP42	51.542	1.09822	2.1409	0.305679	3.59272	0.000327241	0.245939	32	250	6	11	1	17	216	18	417	3	9	1	10	5	4	23	60	12	14	9	6	3	8
MTX3	741.907	0.398374	1.31802	0.110905	3.59203	0.000328118	0.245939	1539	1130	1194	927	838	1025	746	446	515	503	394	568	932	1216	702	690	1103	797	1076	910	285	330	487
TBX5	192.279	-0.985229	0.505146	0.274962	-3.58315	0.000339476	0.245939	415	44	116	487	66	63	69	39	38	32	74	82	729	1663	139	256	86	519	627	189	180	35	94
DNAAF1	47.1979	1.11116	2.16019	0.310401	3.57975	0.00034392	0.245939	17	53	440	56	70	35	4	77	10	1	30	97	45	51	11	3	3	2	13	2	1	32	22
NR4A3	151.706	-1.01752	0.493964	0.284714	-3.57384	0.000351785	0.245939	21	138	96	201	77	66	106	16	102	26	34	51	671	516	276	336	83	909	74	488	91	38	42
NR4A1	509.396	-1.01189	0.495895	0.284945	-3.5512	0.000383486	0.245939	175	347	200	344	219	244	285	65	544	205	126	168	4365	2088	737	535	493	2623	244	778	207	107	233
C2orf88	569.366	1.01282	2.01786	0.285802	3.5438	0.000394404	0.245939	2135	527	1079	781	1005	1624	496	461	99	367	433	755	356	76	278	332	237	151	744	614	85	116	655
FADS3	718.045	-0.718659	0.607662	0.203047	-3.53937	0.000401076	0.245939	787	400	438	1232	543	442	397	202	493	258	468	433	2243	2436	928	852	489	2391	1986	999	517	294	458
MYH15	6.71713	-1.00276	0.499045	0.286075	-3.50523	0.000456212	0.245939	5	0	2	2	6	5	4	1	5	2	6	3	25	28	7	5	5	22	16	16	8	1	8
FLJ43315	10.844	-0.952194	0.516846	0.272581	-3.49325	0.000477188	0.245939	11	8	11	11	9	7	2	2	5	2	4	6	27	29	39	10	5	29	40	19	16	1	5
DPP4	4314.13	-0.582554	0.667781	0.167009	-3.48816	0.00048635	0.245939	6532	2412	4219	5071	4969	3362	1597	1763	2384	2370	2070	2907	12710	16474	10072	2856	4248	8302	7890	4852	3472	1976	2546
DGKG	118.247	-0.836497	0.560002	0.240997	-3.47098	0.000518554	0.245939	227	50	81	272	51	58	47	29	44	35	52	86	279	791	91	96	86	329	275	220	100	31	111
CNTN6	27.6019	1.02064	2.02882	0.294326	3.46771	0.000524912	0.245939	48	32	42	17	33	106	42	18	3	48	30	18	41	68	6	17	35	25	16	8	2	2	6
MAL	140.385	1.05297	2.0748	0.303971	3.46406	0.000532081	0.245939	100	359	84	104	273	79	493	52	714	28	33	61	41	47	56	56	200	29	195	48	8	70	53
ANKFN1	312.416	0.847812	1.79977	0.244789	3.46344	0.000533306	0.245939	387	503	557	423	495	595	400	312	219	239	204	297	203	301	450	204	392	57	357	330	28	114	208
LDB3	20.1586	-0.905277	0.53393	0.261584	-3.46076	0.000538658	0.245939	29	5	21	23	12	13	11	7	11	2	5	15	80	60	13	19	16	36	74	52	13	6	33
CNTNAP3B	20.927	-1.02502	0.491402	0.296562	-3.45635	0.000547537	0.245939	20	9	3	35	2	12	12	5	16	5	7	3	22	125	17	4	12	109	66	37	23	10	38
TM2D2	565.757	-0.350479	0.784324	0.101612	-3.44918	0.0005623	0.245939	833	464	635	833	427	492	487	261	515	284	284	340	947	2039	834	564	788	1058	934	588	391	290	394
TPRG1	134.778	0.982022	1.97523	0.284784	3.4483	0.000564124	0.245939	102	315	83	101	92	160	439	52	520	106	61	52	67	71	89	62	160	74	81	167	13	48	89
TRIB3	173.347	-0.681397	0.623561	0.197811	-3.44469	0.000571706	0.245939	168	121	162	198	206	139	129	35	89	54	74	107	606	721	370	156	223	664	298	193	107	40	92
A2ML1	911.38	0.96222	1.94831	0.279508	3.44255	0.000576268	0.245939	26	3848	44	19	36	42	4917	26	9615	10	26	28	134	38	45	43	21	306	132	31	16	17	22
BNIPL	151.234	1.06039	2.08549	0.308157	3.44106	0.000579449	0.245939	147	616	120	56	218	65	619	40	723	24	34	22	104	65	174	115	84	43	141	55	12	11	58
RTN4RL2	22.1757	-1.06555	0.477789	0.309958	-3.43773	0.000586607	0.245939	20	11	4	8	6	3	6	0	7	3	10	1	109	8	25	22	6	396	52	8	14	1	5
PUS7	197.846	-0.518033	0.698323	0.15104	-3.42978	0.000604064	0.246926	279	223	212	146	102	140	166	76	187	77	115	144	388	595	262	265	312	378	423	266	177	68	125
AZIN1-AS1	11.8619	0.818731	1.76385	0.242184	3.38062	0.000723223	0.262996	12	11	16	10	17	21	12	19	13	9	16	8	11	18	6	9	16	11	16	17	1	1	4
SPNS2	272.164	-0.8732	0.545935	0.258363	-3.37975	0.000725531	0.262996	340	140	132	518	243	115	113	68	197	42	75	95	1233	1242	498	287	141	1307	1093	241	108	46	141
QTRT1	124.871	-0.376751	0.77017	0.111602	-3.37584	0.00073591	0.262996	181	131	151	145	120	106	108	55	107	46	63	58	230	434	135	157	189	267	210	180	61	83	78
DPY19L1	944.674	-0.447697	0.733212	0.132646	-3.37514	0.000737782	0.262996	1143	693	866	1241	642	784	811	490	490	442	540	889	1159	2204	975	1153	1888	1490	1434	1572	902	614	630
OLFM4	21.9124	-1.01053	0.496365	0.29983	-3.37033	0.000750776	0.262996	9	17	15	11	6	22	16	6	8	2	10	3	55	20	54	135	8	39	11	24	33	11	14
C2CD3	1652.93	0.688516	1.61163	0.204877	3.36063	0.000777658	0.262996	2613	2834	3483	1467	3703	2337	985	1059	1095	1281	1281	1468	1448	1244	2020	880	1792	1214	2625	2714	312	769	978
HEY1	323.651	-0.646224	0.63895	0.192351	-3.3596	0.000780541	0.262996	719	222	274	544	201	267	256	86	185	85	140	113	400	854	898	795	541	606	660	319	129	151	279
PHACTR3	43.5899	0.971274	1.96057	0.289548	3.35445	0.000795228	0.262996	3	59	6	8	7	3	192	0	553	3	2	5	7	23	4	5	1	25	8	1	5	0	3
ALCAM	1175.02	1.0369	2.05182	0.309439	3.3509	0.000805488	0.262996	301	4927	1244	468	63	414	6052	62	7333	162	183	314	720	1398	320	127	309	1450	444	166	300	41	300
C4BPB	31.762	-0.923206	0.527336	0.275569	-3.35018	0.00080759	0.262996	21	25	18	42	5	18	14	6	20	8	19	25	131	258	38	25	12	63	89	16	30	3	43
IGSF9B	12.9471	-1.01092	0.49623	0.302141	-3.34585	0.000820304	0.262996	11	6	7	9	14	1	2	2	14	0	4	7	52	53	15	21	8	75	18	7	25	3	6
EVPL	449.841	1.03648	2.05122	0.310403	3.33915	0.000840356	0.263754	188	1887	429	170	184	130	1945	64	2676	176	43	65	444	149	347	211	129	520	412	202	18	40	66
ERF	246.745	-0.49086	0.711601	0.147534	-3.32709	0.000877569	0.263754	272	228	355	311	295	156	149	66	222	100	90	160	461	861	444	306	299	732	396	399	125	135	125
IL17RB	15.2561	-0.781584	0.581728	0.235454	-3.31948	0.00090186	0.263754	15	15	11	12	14	4	7	7	4	3	16	10	25	50	20	12	18	47	27	26	19	9	13
CLC	41.8247	0.996483	1.99513	0.302389	3.29537	0.000982909	0.263754	238	20	38	14	349	15	21	13	71	18	22	4	19	18	30	50	27	8	25	29	5	17	11
AGR3	106.1	0.925585	1.89945	0.280953	3.29445	0.000986152	0.263754	3	394	6	2	8	5	804	5	878	4	2	4	28	5	20	18	7	38	6	6	3	1	5
C1orf116	139.739	0.943466	1.92314	0.286381	3.29444	0.00098617	0.263754	15	439	3	16	15	10	831	8	1392	1	2	12	57	19	23	11	10	48	31	18	12	6	3
FLJ31356	12.3743	-0.985923	0.504902	0.299275	-3.29438	0.000986408	0.263754	11	6	10	6	7	12	8	3	6	1	0	7	71	15	25	11	4	88	31	8	12	4	9
CA2	254.908	-0.867628	0.548047	0.263714	-3.29003	0.00100175	0.263754	484	302	216	211	119	140	188	60	113	108	58	45	517	472	472	329	218	879	111	250	539	152	201
SCUBE2	204.163	-1.00049	0.49983	0.304209	-3.28882	0.00100607	0.263754	213	138	47	461	19	53	45	28	146	14	78	77	1430	998	180	142	15	907	655	135	85	13	373
CTR9	1389.43	0.271556	1.20711	0.0825968	3.28772	0.00101001	0.263754	1919	1584	1592	1927	1823	2426	1243	833	1148	937	671	1072	1533	2180	1443	1641	1908	1888	2557	1801	618	598	975
FAM65C	26.1122	-0.996533	0.501203	0.303649	-3.28185	0.00103128	0.263754	47	8	9	17	17	8	7	3	10	10	7	12	53	117	27	22	13	77	24	47	101	2	3
MBL1P	3.0442	-1.00335	0.498841	0.306732	-3.27109	0.00107134	0.263754	5	0	1	2	1	0	0	0	1	0	1	1	19	20	0	4	0	18	7	7	3	1	4
GPIHBP1	63.7745	-0.934391	0.523263	0.285656	-3.27104	0.00107153	0.263754	72	12	37	167	81	12	23	12	26	11	18	15	139	240	101	63	70	165	130	126	135	9	44
ZNF799	172.378	-0.348647	0.78532	0.106598	-3.27067	0.00107291	0.263754	247	147	152	188	145	173	169	101	144	78	86	96	286	516	191	225	213	343	317	277	120	88	115
CCBL2	660.31	0.386722	1.30742	0.118675	3.25865	0.00111942	0.263754	1317	738	907	765	701	1241	729	464	518	400	342	510	948	1481	823	548	866	781	797	707	240	254	437
PLOD2	2031.09	-0.863206	0.54973	0.265547	-3.25067	0.00115134	0.263754	2099	953	1141	1754	1940	935	1555	401	1292	374	1264	753	8826	3617	4365	2187	769	12037	6188	1899	1409	341	1554
MYL4	42.9861	-0.881605	0.542763	0.2713	-3.24955	0.00115586	0.263754	44	11	57	28	26	24	12	18	31	8	26	17	74	105	39	27	20	73	33	113	131	22	29
TACC1	5220.7	-0.336701	0.79185	0.103619	-3.24941	0.00115646	0.263754	7664	4760	5005	6939	5793	6071	4064	1497	4024	2580	2843	2652	9909	14945	9360	6226	7135	12675	8370	6692	3062	2098	3590
MAGI1	401.043	-0.635479	0.643727	0.19558	-3.2492	0.0011573	0.263754	350	526	455	593	363	246	217	93	243	109	176	315	782	1754	289	704	389	1067	1066	515	339	155	270
LYRM9	60.0909	0.62831	1.54575	0.193427	3.24831	0.00116092	0.263754	95	62	130	80	85	70	52	67	77	44	28	44	54	128	50	32	109	41	78	53	25	23	24
MTOR	1932.09	0.226375	1.16989	0.0696925	3.24819	0.00116142	0.263754	2536	2430	2336	2750	2692	2674	1639	971	1711	1031	1220	1643	2692	3467	2118	2144	2587	3254	3239	2725	697	715	1394
AFAP1L1	832.242	-0.623204	0.649228	0.19312	-3.22702	0.00125086	0.274773	1320	472	446	1005	942	665	577	233	497	272	503	504	1578	3394	1252	997	718	2546	1904	1317	792	291	442
MFSD6	940.594	0.662885	1.58325	0.206049	3.21712	0.00129485	0.274773	915	1605	2252	913	1902	1111	1043	451	1280	816	406	707	1268	722	831	850	1020	590	1349	860	206	578	577
BCHE	14.1505	0.913779	1.88397	0.284364	3.21341	0.00131168	0.274773	3	31	2	0	1	2	67	4	155	0	6	0	2	0	0	1	2	3	6	4	1	0	3
BHLHE40-AS1	18.26	-0.794526	0.576533	0.247313	-3.21264	0.00131521	0.274773	14	12	12	23	31	16	4	4	15	3	5	9	17	84	33	30	16	46	30	25	21	21	7
PROSER2	169.638	-0.754185	0.592881	0.234988	-3.20945	0.00132987	0.274773	171	76	132	178	194	93	76	45	161	57	113	64	445	475	241	143	150	836	413	274	185	34	90
ETNK2	162.229	0.961475	1.9473	0.299872	3.20629	0.0013446	0.274773	148	521	98	149	124	82	655	37	748	28	43	58	166	234	114	58	123	200	132	60	24	34	59
SYNE3	357.74	-0.658397	0.633582	0.205565	-3.20286	0.00136069	0.274773	424	268	316	540	248	214	222	89	257	134	218	169	721	1182	741	496	332	1597	678	574	228	66	236
SPRY1	258.282	-0.805756	0.572062	0.251691	-3.20137	0.00136776	0.274773	419	134	124	663	157	130	137	52	135	55	103	127	553	1935	274	356	135	1007	501	306	244	63	130
ZNF827	334.396	0.636567	1.55463	0.198929	3.19998	0.00137437	0.274773	352	756	498	316	374	523	655	107	595	109	182	257	298	421	299	369	275	476	487	406	131	130	167
PP14571	868.376	0.517716	1.43169	0.161895	3.19785	0.00138457	0.274773	1473	1025	1200	1234	1894	1052	906	583	727	483	482	623	1071	1044	1191	961	1246	750	1234	1448	168	391	368
PTPRD	388.183	-0.914972	0.530354	0.286669	-3.19174	0.00141421	0.274773	568	163	196	1001	107	201	139	69	132	48	128	229	1519	3160	170	286	114	1867	1391	395	341	71	124
CTBS	694.381	0.305956	1.23624	0.0959664	3.18816	0.00143182	0.274773	1093	815	1062	889	756	1001	726	513	646	376	393	504	926	1155	676	723	891	975	1109	531	335	355	485
CTGF	1557.94	-0.951425	0.517122	0.29852	-3.18714	0.00143687	0.274773	938	910	665	933	414	1146	885	193	2244	153	694	344	10972	7290	726	1158	201	7961	3045	1923	1158	261	1888
METTL21A	128.412	-0.441777	0.736227	0.138781	-3.18326	0.00145627	0.274773	149	106	145	169	77	102	125	54	72	66	80	101	258	394	169	140	162	274	270	144	107	46	97
EGF	22.5304	0.986247	1.98103	0.309934	3.18212	0.001462	0.274773	12	37	10	7	7	12	72	1	225	0	6	9	7	21	7	8	7	11	11	10	6	4	6
WNT5A	1209.32	0.931966	1.90787	0.293367	3.17679	0.00148915	0.27501	870	3899	746	1011	528	970	2767	377	6474	739	339	443	591	781	348	1394	1392	710	1247	752	192	538	411
ASB4	17.5743	-0.979075	0.507305	0.308578	-3.17286	0.00150944	0.27501	24	4	19	18	14	11	5	2	2	3	1	5	48	238	17	13	3	81	38	7	28	5	0
AGR2	76.2727	0.903569	1.87069	0.285095	3.16937	0.00152771	0.27501	4	565	5	6	11	4	717	5	209	0	5	18	34	12	12	1	2	49	7	7	8	4	5
TDRD12	5.66037	0.981624	1.97469	0.310054	3.16597	0.00154564	0.27501	0	3	0	2	3	7	3	7	3	2	10	41	3	1	2	1	0	5	2	0	2	1	2
OLFML2A	137.766	-0.895104	0.537708	0.282755	-3.16565	0.00154736	0.27501	231	89	69	288	31	61	59	30	77	24	33	69	965	772	74	129	37	727	290	104	93	20	48
LMF1-AS1	5.70594	-0.980659	0.506748	0.310233	-3.16105	0.00157204	0.276391	11	2	0	18	0	0	0	0	2	0	0	4	45	47	3	3	3	23	9	9	4	2	3
PITPNM3	27.213	0.972208	1.96184	0.308622	3.15016	0.00163181	0.281302	15	154	15	22	21	10	71	1	137	7	14	11	19	24	10	13	6	36	17	23	7	3	9
HMGCLL1	48.7596	-0.823232	0.565174	0.261368	-3.1497	0.00163438	0.281302	111	32	26	134	10	10	26	22	15	13	13	30	168	413	35	27	22	130	103	60	43	13	25
LOC101927973	16.5011	-0.935584	0.522831	0.297352	-3.14639	0.00165301	0.281546	16	10	7	16	2	7	9	3	6	8	7	10	50	35	6	13	1	82	29	23	42	8	13
PLCD1	239.792	0.910287	1.87942	0.289879	3.14023	0.00168816	0.282672	146	534	192	228	242	150	856	87	1070	52	75	142	331	385	114	112	111	254	323	158	48	37	106
SCEL	583.768	0.877985	1.83781	0.279851	3.13733	0.00170494	0.282672	35	2432	37	24	31	71	3204	11	5752	28	14	23	172	48	61	19	12	462	120	40	31	1	29
FOXF1	178.401	-0.846519	0.556125	0.270082	-3.13431	0.0017226	0.282672	267	59	84	476	106	85	96	38	62	28	62	99	513	1793	178	183	114	539	352	154	195	26	68
ADAMTS1	4047.69	-0.889499	0.539801	0.28437	-3.12796	0.00176024	0.282672	4451	2320	1656	5894	923	2212	1591	682	4835	596	1869	1847	22853	16657	4157	3318	1130	22186	11193	3382	3264	697	2560
SOX8	5.46579	-0.970245	0.510419	0.310441	-3.12538	0.00177576	0.282672	9	0	7	7	6	0	0	1	0	0	1	1	15	54	6	9	3	37	4	10	5	2	2
NUDT15	258.876	-0.29286	0.816282	0.0937124	-3.1251	0.00177746	0.282672	407	256	299	244	251	191	203	99	245	142	161	190	418	715	314	285	392	485	418	324	167	144	197
LIPH	27.1195	0.946734	1.9275	0.302997	3.12457	0.00178064	0.282672	11	59	13	1	9	3	159	7	209	9	0	6	26	2	3	10	2	19	6	10	8	3	2
E2F7	53.3796	-0.590073	0.664309	0.189402	-3.11545	0.00183666	0.286515	76	50	41	50	58	40	36	16	31	27	23	35	60	249	57	52	90	134	105	104	53	16	37
IL22RA2	145.356	0.882125	1.84309	0.283193	3.11493	0.00183989	0.286515	483	112	147	147	344	398	126	139	61	191	105	48	75	44	170	74	227	40	160	126	8	60	95
C9orf3	560.082	-0.428884	0.742836	0.138022	-3.10736	0.00188767	0.290245	602	476	397	807	477	599	363	288	409	228	372	373	1174	1760	646	693	565	1121	933	1227	275	302	442
DLK1	5114.57	-0.857869	0.551767	0.277592	-3.0904	0.0019989	0.290245	10242	1747	3011	13736	3916	1598	1829	1030	1633	722	1502	1885	18890	51454	2310	2998	2375	19161	15095	5587	3509	1007	2384
PHOSPHO1	144.445	-0.761045	0.590069	0.246454	-3.08798	0.00201525	0.290245	264	115	189	73	71	60	70	66	143	47	34	90	151	741	153	143	250	197	166	386	219	80	53
MCF2L	162.394	-0.898005	0.536628	0.29105	-3.08539	0.00203283	0.290245	246	44	72	91	291	44	51	21	80	11	137	46	215	537	268	189	75	852	237	352	344	26	69
MAP2	94.1566	0.956941	1.94119	0.310164	3.08528	0.00203362	0.290245	14	399	10	52	36	44	412	15	516	15	34	50	59	109	22	29	38	67	83	54	42	11	23
HPSE	1030.77	0.814517	1.75871	0.26407	3.08447	0.00203915	0.290245	1168	963	799	715	3771	1285	2396	533	1452	908	322	800	501	309	357	560	1402	620	895	954	89	1010	910
ELOVL2	314.167	-0.870904	0.546804	0.282608	-3.08167	0.00205842	0.290245	466	146	152	702	115	183	153	61	87	70	126	148	1543	2370	177	198	107	1639	739	190	252	43	199
PDLIM3	220.464	-0.900718	0.53562	0.292587	-3.07846	0.00208074	0.290245	156	98	109	184	75	69	147	29	310	32	94	100	1657	1517	117	200	84	782	385	219	114	21	238
SHANK3	267.573	-0.854484	0.553063	0.277603	-3.07808	0.00208336	0.290245	277	125	171	347	310	89	145	31	256	49	92	103	544	1291	200	284	83	1640	800	397	352	69	117
VWA5A	2077.76	0.716162	1.64281	0.23271	3.07749	0.00208754	0.290245	2023	2971	3374	1595	2410	4335	3007	2247	2218	1732	1216	1385	1755	1161	1606	1424	3042	1068	3499	1883	238	1292	1623
EFCAB1	12.3673	0.925215	1.89897	0.300697	3.07691	0.00209162	0.290245	1	182	4	5	5	2	23	1	38	2	0	2	8	7	2	3	3	4	0	2	4	2	1
PDIA2	11.0467	-0.946198	0.518998	0.307858	-3.07349	0.0021157	0.290245	11	7	2	14	9	4	2	2	4	2	2	5	92	88	5	5	4	74	14	6	8	3	1
TMEM200A	41.7869	-0.919023	0.528867	0.299162	-3.07199	0.00212639	0.290245	49	12	18	21	17	7	18	8	38	18	15	35	63	122	234	17	19	165	47	26	89	2	20
TMPRSS11E	90.2869	0.819427	1.7647	0.266786	3.07147	0.00213006	0.290245	4	216	8	5	3	11	460	2	1105	6	1	3	7	0	0	2	2	41	3	4	0	2	1
UNC5C	53.0432	-0.880549	0.543161	0.286701	-3.07131	0.00213121	0.290245	105	33	22	172	10	10	14	10	18	3	24	35	167	445	32	48	21	139	169	72	53	9	31
ZNF286A	117.614	-0.330477	0.795273	0.107746	-3.06718	0.00216088	0.290245	148	130	95	155	106	132	94	53	113	48	66	64	220	340	171	156	183	283	207	138	54	52	85
NLE1	97.228	-0.535162	0.690081	0.174571	-3.06558	0.00217246	0.290245	134	69	74	118	126	56	66	41	82	37	49	58	178	457	105	82	128	251	213	113	76	56	55
BMPER	90.7283	-0.873005	0.546008	0.284915	-3.06409	0.00218336	0.290245	97	52	54	205	35	52	38	20	80	10	36	21	355	470	99	34	34	484	256	75	107	14	65
PITPNC1	291.035	-0.734425	0.601058	0.240058	-3.05936	0.00221808	0.290516	361	123	193	425	292	124	186	77	170	65	226	153	468	1514	250	347	197	883	654	504	391	111	164
PLA2G2A	232.529	-0.93856	0.521754	0.306821	-3.05898	0.00222093	0.290516	148	90	79	290	61	125	41	9	78	28	85	336	684	2119	32	199	70	904	1002	139	422	33	72
SLC16A10	188.459	-0.857595	0.551872	0.280708	-3.05511	0.00224976	0.291951	299	82	117	479	39	76	96	39	70	45	99	86	663	1287	105	105	40	606	382	212	295	45	137
GPR146	200.253	-0.858689	0.551453	0.281359	-3.05194	0.00227368	0.292732	234	68	135	301	170	76	90	30	151	30	121	45	337	504	831	124	125	1574	433	142	122	38	140
DCX	142.777	0.871467	1.82952	0.286197	3.04499	0.00232691	0.29487	241	122	217	206	333	291	91	84	50	306	73	132	112	25	129	75	248	40	155	149	7	63	65
RBM38	291.984	-0.72813	0.603686	0.239184	-3.04422	0.00233286	0.29487	406	165	443	219	307	132	125	81	336	46	134	148	681	825	483	280	285	922	352	469	488	89	141
DNAH7	23.3023	0.882387	1.84342	0.289998	3.04273	0.00234439	0.29487	11	34	77	19	18	16	20	10	60	19	5	74	31	46	7	17	23	22	14	14	7	2	2
SLC25A22	118.19	-0.390022	0.763118	0.128291	-3.04014	0.00236472	0.295157	140	100	151	118	129	102	84	54	114	43	51	82	207	324	196	166	160	308	294	147	56	60	58
ZNF367	94.8428	-0.564227	0.676318	0.185823	-3.03637	0.00239447	0.296606	104	70	94	77	87	74	103	38	43	45	40	69	157	330	107	96	151	222	189	173	116	32	44
MYADM	999.85	-0.856506	0.552289	0.283165	-3.02476	0.00248828	0.299741	585	613	503	1111	373	298	457	279	1391	251	386	601	5620	1636	925	2231	282	5823	2478	852	582	202	695
EXD2	296.586	-0.29299	0.816209	0.0970127	-3.02011	0.00252679	0.299741	372	292	328	424	210	321	297	128	279	136	144	179	560	901	354	382	374	540	528	362	189	149	207
TGFB2	290.888	-0.866932	0.548312	0.287463	-3.0158	0.002563	0.299741	360	194	121	651	82	126	128	44	212	32	119	154	1515	1285	250	284	90	1354	951	251	213	14	298
PLAGL1	883	-0.844211	0.557015	0.280184	-3.01305	0.00258633	0.299741	1025	528	370	1612	517	615	554	191	538	147	325	416	2632	5464	365	748	335	3461	2106	962	1646	138	399
CCDC110	6.85288	-0.92093	0.528168	0.305845	-3.01111	0.00260298	0.299741	3	1	1	7	10	3	4	2	7	1	2	0	41	25	8	10	4	37	14	4	2	2	12
PCSK5	306.627	-0.772989	0.585204	0.256817	-3.00988	0.0026135	0.299741	277	189	150	442	143	268	225	78	265	71	162	132	1043	1743	259	314	151	1004	1174	319	298	53	176
CCDC141	25.5239	-0.873233	0.545922	0.290211	-3.00896	0.00262142	0.299741	51	9	21	27	14	10	9	8	15	2	9	13	63	318	10	20	11	81	54	47	21	2	18
APOLD1	1578.29	-0.865532	0.548844	0.288132	-3.00394	0.00266509	0.299741	1319	293	525	4587	1036	717	682	488	779	142	550	776	1077	20569	2116	1675	1163	3154	2354	2174	1865	230	1180
DSG3	155.683	0.815133	1.75946	0.271358	3.0039	0.00266539	0.299741	9	798	5	1	1	3	934	7	1372	4	22	2	11	18	2	6	1	131	29	11	1	5	4
ADAMTSL4	13782.4	0.649824	1.56898	0.216509	3.00138	0.00268762	0.299741	16266	18555	27621	21597	23851	23144	11487	8655	6950	11776	8536	11882	9790	8837	7201	17235	18579	9937	27528	21222	2379	8361	7714
RHAG	22.6653	-0.931312	0.524381	0.310455	-2.99983	0.00270134	0.299741	19	0	12	6	36	7	4	3	3	4	6	7	10	89	26	17	9	10	6	31	135	8	3
PSD4	2019.05	0.379565	1.30095	0.126632	2.99738	0.00272315	0.299741	2528	2688	2720	2441	3874	3130	2069	1049	1758	1189	946	1665	2483	3072	1846	1466	2347	2837	3549	3311	569	1092	1473
MRGPRF	71.9731	-0.859123	0.551288	0.287044	-2.993	0.00276251	0.299741	130	25	50	130	41	23	26	8	46	14	17	41	361	710	31	47	27	327	175	56	37	10	43
CSPG4	449.689	-0.879236	0.543655	0.293802	-2.99261	0.002766	0.299741	685	219	189	1010	164	154	211	39	367	63	118	141	2185	2966	163	334	198	1995	2391	386	286	33	243
PRSS27	15.49	0.826429	1.77329	0.276959	2.98395	0.00284558	0.299741	24	20	31	12	108	12	24	2	20	3	7	4	19	11	13	14	6	17	13	4	3	13	4
L3MBTL4	37.501	0.919817	1.89188	0.308445	2.98211	0.0028627	0.299741	24	122	54	36	1	13	166	2	232	5	14	9	33	48	3	7	8	42	14	10	17	0	9
LAMA2	3166.62	-0.866364	0.548528	0.290696	-2.98031	0.0028796	0.299741	5090	996	1197	8831	890	1444	1190	687	1102	514	1180	1822	10696	27226	1120	2140	1051	12090	11048	3680	3455	280	1681
MUC16	2843.31	0.850197	1.80275	0.285471	2.97822	0.00289926	0.299741	177	21680	999	216	209	304	15849	83	17315	169	112	266	658	91	157	138	98	5928	298	271	202	44	192
DNAAF2	129.097	-0.368686	0.774488	0.123808	-2.97788	0.00290253	0.299741	161	126	141	152	142	101	95	67	112	42	75	87	207	415	165	160	162	270	223	174	116	54	77
PHKA2-AS1	8.64972	0.771588	1.70715	0.259225	2.97652	0.00291544	0.299741	9	16	12	7	8	12	8	7	7	11	12	10	10	10	4	5	11	4	2	10	4	2	6
NR3C2	586.256	0.710951	1.63688	0.239029	2.97433	0.00293628	0.299741	595	1221	687	381	344	921	931	449	1141	389	412	487	388	398	298	989	764	291	1072	567	82	230	441
FGFR1	1828.18	-0.799478	0.574557	0.268829	-2.97393	0.00294013	0.299741	2215	1246	753	2780	1188	761	741	288	814	522	1489	663	5629	4487	2233	1896	1656	14093	6052	1238	615	593	1561
FGF7	170.646	-0.912326	0.531328	0.306775	-2.97393	0.00294014	0.299741	225	97	76	359	19	47	56	47	70	21	56	52	673	1459	42	115	16	1554	203	98	176	13	77
GABRP	216.656	0.783183	1.72092	0.26336	2.97381	0.00294131	0.299741	5	1444	0	13	6	3	2011	1	1056	3	8	3	14	36	4	0	15	16	13	10	14	1	7
COMP	99.3483	-0.906969	0.533304	0.305071	-2.97298	0.00294923	0.299741	73	57	44	30	6	7	16	5	119	6	5	21	1268	116	72	15	4	1258	158	6	19	4	32
MEG8	36.3365	-0.917425	0.529453	0.308743	-2.97148	0.00296367	0.299741	16	27	6	33	11	8	24	4	26	5	23	13	145	43	11	28	6	213	89	25	121	3	14
C10orf107	14.1145	0.846264	1.79784	0.285252	2.96672	0.00300994	0.299741	1	46	2	8	0	2	77	6	122	0	3	1	8	7	2	2	0	1	0	2	2	0	6
PI16	28.907	-0.918061	0.52922	0.309724	-2.96413	0.00303542	0.299741	13	4	11	31	12	14	21	9	11	4	1	6	461	204	7	18	5	69	18	5	9	5	15
PLAC9	55.9044	-0.762706	0.58939	0.257412	-2.96297	0.00304684	0.299741	89	36	61	79	27	32	23	19	36	16	19	23	326	496	33	39	19	100	109	34	50	22	17
CCDC144CP	53.4663	-0.794742	0.576446	0.268309	-2.96204	0.00305606	0.299741	38	58	18	63	20	47	21	10	46	20	40	24	262	190	35	49	34	153	104	76	83	14	22
LAMC3	950.533	-0.865571	0.548829	0.292266	-2.96158	0.00306062	0.299741	2027	302	481	2709	392	340	305	118	333	137	254	316	4209	8437	372	533	362	5558	3230	731	446	83	425
MTMR11	461.587	0.456942	1.37263	0.154299	2.96141	0.00306236	0.299741	644	751	497	560	912	677	483	245	544	252	286	282	565	471	504	499	599	408	711	591	112	267	329
SLCO4C1	65.4287	0.912874	1.88279	0.308433	2.95972	0.00307918	0.299741	11	301	12	9	14	185	8	4	591	15	31	29	37	20	14	16	63	66	33	36	13	1	10
PRSS41	9.0128	0.895523	1.86028	0.302845	2.95703	0.00310618	0.299741	7	2	78	7	53	10	13	7	0	0	2	11	6	0	9	0	8	4	5	3	0	0	3
RILPL1	200.368	-0.433119	0.740659	0.146556	-2.95531	0.00312359	0.299741	234	158	109	234	193	179	161	85	185	76	129	173	375	599	239	214	254	591	404	244	138	91	142
EPS8	1092.88	-0.524139	0.695374	0.177411	-2.95437	0.00313303	0.299741	1538	875	912	1760	890	1125	770	393	862	351	453	694	2726	5206	1324	1172	856	2917	1754	1203	979	322	833
WDR74	224.62	-0.297265	0.813794	0.100788	-2.94941	0.00318377	0.299741	366	214	281	284	299	198	158	94	169	83	117	119	322	692	320	274	329	416	370	334	125	157	125
FGL1	21.8748	-0.863681	0.549549	0.292973	-2.94799	0.00319847	0.299741	31	21	3	43	8	14	4	2	14	4	8	13	38	150	22	17	7	49	27	17	62	8	11
F2RL1	153.486	-0.8296	0.562685	0.281543	-2.94662	0.00321265	0.299741	219	73	131	116	44	58	89	19	127	57	115	44	985	353	185	113	195	948	201	104	111	28	85
CLMN	2153.11	0.703044	1.62794	0.238758	2.94459	0.00323386	0.299741	2557	1738	2357	3688	4072	3443	2330	1579	3097	1026	2354	1570	1463	1038	2112	2794	2685	1400	3613	3756	117	757	1398
LOXL1	137.043	-0.836947	0.559827	0.28433	-2.94358	0.00324441	0.299741	87	91	97	235	59	43	36	24	117	28	103	59	1117	691	91	76	50	474	383	48	64	43	97
PCK1	8.12443	-0.910074	0.532158	0.309174	-2.94357	0.00324452	0.299741	1	1	8	29	1	1	3	1	1	0	1	1	2	156	6	4	7	14	9	7	19	0	3
ADAMTS14	58.1206	-0.870937	0.546792	0.295978	-2.94258	0.00325493	0.299741	120	15	42	162	20	20	25	5	24	11	14	15	295	328	26	40	15	382	169	45	43	7	32
GDF6	53.4181	-0.877381	0.544355	0.29819	-2.94236	0.00325722	0.299741	57	16	26	116	12	20	17	6	37	15	12	39	325	485	32	35	9	289	77	37	36	6	26
NOTCH4	330.53	-0.811756	0.569688	0.275924	-2.94196	0.00326143	0.299741	453	144	170	607	383	200	128	53	160	52	141	140	693	1940	220	415	159	1833	936	452	409	47	131
ZFPM2	95.6706	-0.807087	0.571535	0.274937	-2.93553	0.00332976	0.299741	132	35	63	182	53	49	46	17	71	20	55	42	339	491	63	75	35	376	212	118	144	15	65
BTNL9	107.989	-0.884487	0.54168	0.301475	-2.93387	0.00334765	0.299741	38	10	60	139	255	23	68	19	35	12	24	36	84	212	186	134	102	326	150	138	362	19	89
TAL1	132.577	-0.788524	0.578936	0.268851	-2.93294	0.00335774	0.299741	163	53	74	246	133	71	54	33	87	32	47	86	245	808	118	151	74	397	182	196	261	18	80
MTMR8	30.7923	0.734629	1.66397	0.250576	2.93176	0.00337044	0.299741	41	50	32	38	34	52	43	14	30	15	44	36	5	45	14	33	33	20	54	29	3	27	14
SPTB	296.551	-0.763396	0.589108	0.260681	-2.92847	0.00340636	0.299741	548	230	260	515	213	146	120	87	131	79	137	123	559	1657	190	291	153	645	809	544	537	44	154
RTL1	20.4107	-0.903303	0.534661	0.308552	-2.92756	0.00341638	0.299741	34	5	11	24	2	10	14	3	7	2	7	8	102	93	13	17	2	190	27	10	30	2	7
LINC00641	180.187	0.569095	1.48359	0.194453	2.92664	0.00342641	0.299741	212	320	166	181	240	321	143	83	170	102	207	189	199	114	117	204	201	444	267	287	37	66	102
GATM	531.921	-0.809537	0.570565	0.276838	-2.92423	0.00345307	0.299741	762	250	305	1196	223	262	294	128	217	93	160	415	2042	5710	182	274	279	1128	1160	466	632	70	305
VTCN1	87.4647	0.902729	1.8696	0.308755	2.92377	0.00345817	0.299741	63	161	61	21	21	29	584	10	374	33	20	24	84	27	36	42	44	130	87	73	29	9	17
GATA6	101.726	-0.872844	0.546069	0.298996	-2.91925	0.00350877	0.299741	122	59	44	148	40	49	40	7	98	15	48	38	636	348	44	71	16	572	300	97	126	13	58
TGM1	134.456	0.905788	1.87357	0.31043	2.91785	0.00352457	0.299741	45	268	62	43	295	18	498	11	981	24	20	36	123	34	123	31	62	212	95	73	14	20	25
MYH14	347.61	0.817394	1.76222	0.280162	2.91757	0.00352767	0.299741	19	1411	108	40	58	14	2423	12	2698	7	5	13	191	48	38	30	29	391	94	23	14	0	15
MPZL2	291.048	0.829629	1.77723	0.284423	2.91689	0.00353542	0.299741	4	1410	34	35	8	83	1812	4	2209	2	45	15	160	76	25	51	18	208	114	14	14	2	81
HRASLS2	21.8282	0.826269	1.77309	0.283315	2.91643	0.00354057	0.299741	8	60	4	1	5	5	90	1	247	1	0	2	12	3	2	0	1	15	8	11	2	0	0
GPR45	8.24624	0.867841	1.82493	0.297995	2.91227	0.00358813	0.299741	15	11	27	0	23	20	12	3	15	3	6	3	1	1	5	7	10	13	17	4	1	2	5
DUSP6	1567.12	-0.484701	0.714645	0.166457	-2.91186	0.00359282	0.299741	2704	1553	1394	2065	1193	969	1556	598	1351	656	601	816	2381	7946	1392	1691	2908	3549	2492	1804	1273	690	954
ACSL6	39.3682	-0.884526	0.541665	0.304021	-2.90943	0.00362092	0.299741	38	15	38	15	23	17	8	17	19	5	15	22	32	88	33	25	17	64	5	132	174	15	8
TUBB2A	176.052	-0.878743	0.543841	0.302134	-2.90846	0.00363219	0.299741	161	117	59	209	63	41	68	22	161	11	122	68	1413	380	318	118	44	1014	589	78	67	14	157
LOC101927045	103.974	0.352011	1.27634	0.121195	2.90451	0.00367828	0.299741	151	110	125	120	184	162	129	57	82	76	50	73	150	176	137	88	128	117	182	134	41	46	59
EDNRB	2096.01	-0.607174	0.656481	0.209163	-2.90288	0.00369753	0.299741	3179	1401	2447	4150	1454	1782	874	639	1044	886	966	967	6019	9929	2531	2609	1384	7422	4742	2371	1503	400	1359
LIN7A	100.126	0.686882	1.6098	0.236662	2.90238	0.00370337	0.299741	98	69	174	158	250	162	127	60	128	51	78	78	39	73	112	56	245	71	87	87	20	53	73
ANGPTL1	771.455	-0.842465	0.55769	0.290343	-2.90162	0.00371237	0.299741	1412	433	354	2177	205	428	270	154	321	146	242	317	4261	3980	379	638	164	3105	1506	799	1068	41	436
COL16A1	434.379	-0.883188	0.542168	0.304474	-2.9007	0.00372331	0.299741	469	278	225	605	197	90	154	38	295	66	197	114	4146	2619	142	208	79	2786	900	195	197	22	193
CTHRC1	338.117	-0.843358	0.557345	0.290756	-2.90057	0.00372479	0.299741	383	184	182	723	50	149	186	74	207	58	128	228	2333	1804	108	223	71	1378	497	215	414	44	246
PVT1	57.6899	-0.565095	0.675911	0.194834	-2.9004	0.00372692	0.299741	60	50	46	46	50	49	31	21	48	28	43	39	114	142	61	73	51	193	110	71	77	19	33
RIPK2	728.972	0.554159	1.46831	0.19138	2.89559	0.00378445	0.299741	841	1228	1298	880	1098	1401	821	609	647	484	249	449	696	641	1120	783	1062	735	1037	699	152	267	523
SNORD113-4	16.3925	-0.877208	0.54442	0.303336	-2.89187	0.0038296	0.299741	9	11	5	22	2	6	16	2	13	3	5	9	47	80	5	6	2	47	30	24	50	6	10
CYTL1	97.9034	-0.880974	0.543001	0.30466	-2.89167	0.00383202	0.299741	74	17	38	161	6	99	38	36	27	17	30	78	259	1031	26	112	21	472	236	54	151	16	31
DGCR5	12.7674	-0.894621	0.537888	0.309422	-2.89127	0.0038369	0.299741	8	6	9	13	0	2	1	3	5	2	6	2	85	4	19	8	2	181	32	10	2	1	8
LRRC2	21.1215	-0.811049	0.569967	0.28052	-2.89123	0.00383739	0.299741	23	21	10	29	6	18	15	4	25	2	5	8	92	110	14	26	12	68	14	23	33	9	13
ZNF331	1112.86	-0.559887	0.678355	0.194067	-2.88501	0.00391399	0.299741	2197	904	611	1645	875	755	688	258	1055	400	654	479	2209	3501	2061	1665	1580	3356	1356	2197	761	313	679
NOTUM	5934.02	-0.893933	0.538145	0.310029	-2.88338	0.00393434	0.299741	4411	4770	2622	5130	1997	1250	1408	543	1498	267	6364	324	37146	2883	8470	2517	1122	66867	23986	2359	1616	475	5506
SOCS3	1140.18	-0.807843	0.571235	0.280272	-2.88236	0.00394713	0.299741	1078	839	1032	1367	481	411	434	189	1483	188	720	318	6227	4610	1590	1522	538	6958	771	1063	623	171	847
TMEM74B	281.478	0.800567	1.74179	0.278131	2.87838	0.00399719	0.299741	297	830	164	355	551	151	277	147	146	198	482	435	282	232	73	333	174	109	470	244	22	75	280
VWA7	17.2598	0.892243	1.85606	0.310194	2.8764	0.00402238	0.299741	6	64	7	5	4	3	59	4	126	3	4	9	14	14	12	10	3	12	14	8	4	3	2
CLGN	30.2049	-0.881458	0.542819	0.306507	-2.87581	0.00402987	0.299741	13	3	11	2	15	1	27	3	4	4	4	8	17	29	578	2	4	70	11	8	6	2	9
GJA3	38.1057	-0.85005	0.554765	0.295647	-2.87522	0.00403751	0.299741	120	9	16	69	22	5	9	6	13	15	12	6	129	386	27	43	16	171	105	33	26	8	11
HMBS	83.7473	-0.702399	0.61455	0.244452	-2.87336	0.00406126	0.299741	69	46	64	54	143	53	69	28	43	30	26	45	99	252	63	77	66	208	140	107	192	72	36
PITX1	13.3497	-0.860972	0.550581	0.299705	-2.87273	0.00406941	0.299741	28	8	16	21	4	4	5	6	5	1	2	3	41	102	11	8	1	94	32	11	6	7	9
KC6	6.70724	-0.823784	0.564958	0.286783	-2.8725	0.00407233	0.299741	7	6	4	10	3	1	5	1	2	2	3	5	24	18	5	7	12	13	20	18	12	0	2
IFIT1B	94.0532	-0.836909	0.559842	0.29152	-2.87084	0.00409379	0.299741	205	8	101	59	52	56	45	23	37	20	49	37	160	309	135	60	67	164	27	308	247	52	43
DIS3	1547.04	0.274764	1.2098	0.0957143	2.87067	0.00409604	0.299741	2554	1811	2005	1856	1842	2510	1401	992	1199	1095	847	1081	1878	2664	1775	1581	2455	1993	2314	2083	679	566	1095
COL11A1	305.988	-0.886502	0.540924	0.308817	-2.87064	0.00409647	0.299741	182	63	120	685	39	129	98	41	227	21	94	209	1606	1179	70	149	53	2894	503	237	358	10	276
CILP2	20.3073	-0.891249	0.539147	0.310499	-2.87037	0.00409988	0.299741	12	22	15	15	0	2	7	3	4	2	17	2	113	5	29	19	5	209	80	16	6	6	20
SELENBP1	228.426	-0.806705	0.571686	0.281148	-2.86932	0.00411353	0.299741	395	57	224	291	132	128	108	74	139	48	96	95	521	1296	211	140	86	399	189	420	650	48	85
SLC29A2	108.208	-0.528966	0.693051	0.184483	-2.86728	0.00414012	0.299741	103	63	55	81	166	117	72	28	46	62	67	95	175	246	101	110	120	327	285	195	103	73	56
SOX7	289.11	-0.791775	0.577633	0.276319	-2.86544	0.00416425	0.299741	396	64	139	659	247	121	183	74	151	76	95	121	542	1352	202	484	108	1475	630	434	426	75	102
PDE4C	18.6962	-0.843215	0.5574	0.294272	-2.86543	0.00416447	0.299741	31	24	9	14	12	5	6	2	6	11	8	3	40	177	27	16	6	124	30	31	12	4	3
SLCO1A2	10.4419	-0.794044	0.576725	0.277196	-2.86455	0.00417597	0.299741	8	7	4	9	6	12	3	5	2	3	8	6	25	19	10	13	6	62	33	18	12	4	5
MFSD4	110.506	-0.826772	0.563789	0.288716	-2.86361	0.00418838	0.299741	100	27	56	191	128	31	108	13	60	10	52	45	162	555	143	102	54	493	153	203	220	28	58
WNT3A	125.667	-0.853621	0.553394	0.298158	-2.86298	0.00419671	0.299741	330	17	102	284	100	31	21	22	10	26	24	30	339	2035	76	60	71	384	421	89	44	8	58
OSBP2	103.166	-0.75229	0.593661	0.262882	-2.8617	0.00421372	0.299741	112	28	118	81	105	111	42	28	83	23	41	56	178	344	104	63	61	213	105	252	263	45	49
PTPN3	2262.67	0.453975	1.36981	0.158715	2.86031	0.00423229	0.299741	1922	3481	3017	2486	2824	4493	2360	1421	2023	1482	1429	1990	2513	2526	1903	1853	4109	2654	3701	3194	527	1016	1782
CDK19	1421.72	0.385755	1.30654	0.134958	2.85833	0.00425877	0.299741	2121	1714	1671	1852	2503	2828	1168	982	1072	897	656	955	1559	1432	1948	1658	1617	2308	2511	1636	511	567	970
DNER	43.3874	0.886777	1.84904	0.310424	2.85667	0.00428117	0.299741	27	142	37	12	20	25	108	4	317	13	16	14	11	9	7	15	39	56	30	5	1	36	11
ERCC6	624.692	0.726932	1.65512	0.254562	2.85562	0.00429535	0.299741	657	1480	386	575	421	678	1849	336	1728	254	286	303	834	811	356	266	736	850	933	657	166	203	278
SNHG24	88.3129	-0.780899	0.582004	0.273635	-2.8538	0.00432003	0.299741	115	92	33	89	27	51	50	22	60	35	53	47	276	225	36	119	54	370	189	87	181	15	44
EGFLAM	261.238	-0.82503	0.56447	0.289109	-2.8537	0.00432133	0.299741	442	74	151	695	146	94	113	73	62	33	96	140	720	2594	95	146	140	754	1046	210	268	27	177
CDR2	254.01	-0.569614	0.673797	0.199716	-2.85212	0.00434287	0.299741	362	174	165	284	250	176	175	94	241	77	150	130	803	591	282	312	287	1128	591	260	140	88	183
SNORD113-2	5.59256	-0.852867	0.553683	0.299042	-2.85199	0.0043446	0.299741	1	5	0	4	2	2	1	0	1	0	1	3	15	9	0	3	2	35	19	6	27	0	0
CLN8	832.911	0.324339	1.25209	0.113853	2.84876	0.00438904	0.299838	1268	1193	923	1041	1351	1323	580	553	673	594	474	592	1087	1310	979	655	1076	1085	1261	964	299	473	589
RSPO2	97.0707	-0.82503	0.564471	0.289686	-2.84802	0.00439926	0.299838	212	50	54	445	4	21	48	35	14	19	13	33	673	568	51	61	12	294	113	62	98	11	59
PITX2	216.075	-0.807408	0.571407	0.283511	-2.84789	0.00440102	0.299838	485	122	145	546	57	76	91	51	49	53	69	103	1346	1635	114	111	45	818	453	144	177	26	99
ID1	627.906	-0.584648	0.666812	0.205419	-2.84613	0.00442545	0.299965	1007	342	460	1069	805	343	416	189	466	150	284	284	1534	4715	993	713	612	1336	944	877	417	175	317
EGFL7	1005.39	-0.727226	0.604064	0.255718	-2.84385	0.00445715	0.299965	1721	435	931	1665	1342	312	392	276	617	178	393	339	2377	9180	1000	1080	546	4041	2236	1347	635	204	426
GBGT1	343.656	0.632234	1.54996	0.22232	2.8438	0.00445793	0.299965	709	222	685	343	1124	449	171	175	357	371	141	223	533	505	174	403	400	346	554	269	67	192	118
NOCT	252.272	-0.66259	0.631743	0.233107	-2.84242	0.00447719	0.300027	260	123	193	268	214	192	131	90	242	100	124	149	930	430	632	282	179	1256	480	273	150	80	111
TMCC2	191.123	-0.8702	0.547071	0.306346	-2.84058	0.00450317	0.300536	248	44	91	141	374	74	41	25	48	38	28	71	282	698	220	114	82	224	75	290	922	57	24
C6	16.8611	-0.862085	0.550157	0.303864	-2.83707	0.00455289	0.302196	40	5	5	56	2	6	9	3	8	1	2	3	27	115	7	26	2	66	46	38	23	7	8
CNKSR2	28.3949	0.864057	1.82015	0.304664	2.8361	0.00456681	0.302196	15	139	126	7	16	9	44	13	97	14	7	6	25	25	33	16	5	27	31	7	4	8	13
TMIGD3	78.2858	-0.825746	0.564191	0.291367	-2.83404	0.0045964	0.302196	94	36	37	109	22	23	27	15	86	7	33	90	260	721	61	65	15	202	71	85	137	9	46
KCNS2	22.8117	-0.842442	0.557699	0.297299	-2.83365	0.00460197	0.302196	27	13	5	47	7	5	13	5	22	2	9	11	64	113	12	43	1	102	66	28	25	6	24
IL10RB-AS1	17.1318	-0.718363	0.607787	0.253746	-2.83103	0.00463984	0.303217	9	12	18	22	12	9	3	13	10	11	7	10	11	104	15	21	35	19	16	22	14	18	18
TMEM159	173.71	0.846231	1.7978	0.299141	2.82887	0.00467131	0.303217	109	517	209	157	140	49	619	60	790	24	46	58	256	244	118	82	166	166	132	81	53	26	63
METAP1	448.642	-0.32713	0.797121	0.115732	-2.8266	0.00470445	0.303217	578	395	467	580	346	516	437	236	372	178	222	275	925	1389	600	404	501	1032	887	512	290	210	340
PPARG	1238.58	-0.401058	0.757303	0.141936	-2.82563	0.00471883	0.303217	1568	752	1073	1537	1197	1321	982	634	630	570	945	754	2208	3501	1902	1121	1430	2892	2788	1353	924	680	886
GMDS	82.8886	-0.393814	0.761115	0.139375	-2.82556	0.00471977	0.303217	88	86	85	74	84	64	62	38	84	39	48	53	145	220	103	106	70	217	154	109	58	64	42
OXGR1	35.2092	-0.821912	0.565692	0.291069	-2.82377	0.00474624	0.303217	91	12	31	21	23	14	29	3	29	1	9	13	190	26	118	47	19	113	100	44	30	7	20
GPR162	15.9142	-0.837153	0.559747	0.296568	-2.8228	0.00476062	0.303217	21	7	16	36	6	2	6	4	8	1	5	11	60	147	5	17	3	77	26	19	11	4	11
CSPG5	11.1655	-0.779344	0.582632	0.276124	-2.82245	0.00476588	0.303217	20	9	6	21	7	4	6	4	9	1	3	4	66	58	7	17	11	23	29	8	8	0	11
DSG1	819.121	0.720952	1.64827	0.255571	2.82095	0.00478818	0.303456	11	3546	29	8	2	11	5664	6	7661	3	3	8	77	12	14	4	4	275	7	14	5	2	5
EPHA7	14.0655	-0.856252	0.552386	0.30416	-2.81514	0.00487566	0.304186	37	3	8	17	5	8	2	4	5	3	3	6	37	201	8	5	2	31	25	4	25	5	5
RWDD4	170.559	0.316993	1.24573	0.11261	2.81497	0.00487817	0.304186	233	195	204	254	213	256	205	116	174	91	103	101	235	298	149	178	277	207	255	176	57	76	145
HYMAI	32.1622	-0.857027	0.552089	0.304495	-2.81459	0.00488402	0.304186	43	30	14	22	9	36	16	2	15	3	15	11	97	74	8	22	8	197	115	36	79	6	12
NMNAT2	302.104	0.773827	1.7098	0.274944	2.81449	0.00488543	0.304186	142	221	732	314	743	740	285	202	156	213	176	468	153	63	118	115	250	535	1034	168	29	161	208
TSPAN4	366.962	-0.62708	0.647486	0.222842	-2.81401	0.00489272	0.304186	580	206	413	719	404	198	186	87	311	118	96	158	982	2752	342	297	269	1077	842	355	244	150	189
SQLE	924.942	-0.352486	0.783233	0.125506	-2.80852	0.00497691	0.30458	1360	836	945	1144	998	1117	743	456	434	484	349	545	1670	2015	1067	1329	2014	1532	1965	915	704	462	602
SORT1	4199.02	0.335422	1.26175	0.119433	2.80846	0.00497789	0.30458	6196	5060	6185	5033	6531	6568	4583	2206	4652	2642	1904	2326	5631	6343	3814	4264	5316	5904	7445	4316	1494	2848	2374
PCDH9	26.4621	0.823616	1.76984	0.293263	2.80845	0.00497805	0.30458	6	200	3	7	1	10	175	0	107	0	5	2	12	24	1	6	3	19	18	1	5	5	2
ZNF852	87.4887	-0.380569	0.768134	0.135592	-2.80673	0.00500474	0.30458	103	100	73	75	90	108	51	35	73	32	56	58	140	198	83	133	89	236	210	152	57	38	73
CA1	372.158	-0.866704	0.548398	0.30886	-2.80614	0.00501395	0.30458	354	29	388	47	249	238	62	57	133	31	67	25	115	142	85	227	95	397	27	1006	2647	32	56
LZTS2	631.133	-0.391793	0.762182	0.139631	-2.80592	0.00501736	0.30458	957	804	584	947	744	363	447	197	635	267	241	315	1070	2710	1114	625	957	1344	1229	828	259	317	376
PPIL3	180.407	0.339515	1.26533	0.121033	2.80514	0.00502945	0.30458	259	216	301	275	220	245	203	101	204	101	97	115	225	502	220	192	140	292	213	160	96	82	83
MAL2	912.766	0.788019	1.7267	0.281358	2.80077	0.00509813	0.30591	709	2238	679	628	685	611	3048	315	3781	302	327	359	957	1002	645	513	827	1210	939	590	353	300	339
PREX2	371.393	-0.769575	0.58659	0.274787	-2.80062	0.00510038	0.30591	716	198	191	872	151	183	123	95	126	80	230	178	1121	2578	251	427	117	1384	1129	392	379	66	171
ADAMTS9-AS2	28.8014	-0.831451	0.561964	0.296929	-2.80017	0.00510754	0.30591	55	10	8	54	7	13	4	8	16	7	23	6	89	113	14	34	14	154	55	48	46	4	19
LY6G6C	275.351	0.82138	1.7671	0.293601	2.7976	0.00514833	0.307124	427	550	204	297	747	224	505	91	1185	124	33	93	241	70	342	286	278	108	170	302	25	107	120
LOC100507140	17.9243	-0.868119	0.547861	0.310507	-2.79581	0.00517694	0.307124	10	16	16	4	9	2	8	1	13	3	8	3	115	2	54	12	6	156	76	14	3	0	17
LBH	1013.78	-0.606409	0.65683	0.217098	-2.79325	0.0052181	0.307124	1812	391	1048	1586	1119	519	699	370	565	323	407	434	2639	4755	2811	746	525	3495	2064	1030	593	327	647
IRS1	680.253	-0.614036	0.653366	0.219846	-2.79303	0.00522167	0.307124	1547	494	381	1282	427	312	346	137	494	265	302	380	2272	3260	1114	1179	509	1988	1330	996	335	135	303
PRKAR2B	718.249	-0.472848	0.720541	0.169386	-2.79154	0.00524579	0.307124	1301	728	750	1350	657	639	535	228	273	242	368	343	1280	3022	594	1006	916	1477	1324	1033	620	233	567
GDNF	27.7296	-0.852394	0.553865	0.305394	-2.79113	0.00525239	0.307124	26	9	13	43	7	16	6	4	13	4	20	11	152	114	12	16	11	223	140	11	15	4	11
HPRT1	68.5365	-0.714606	0.609372	0.256066	-2.79071	0.00525929	0.307124	58	28	69	60	53	65	41	21	62	20	25	52	102	350	49	76	32	327	115	102	102	21	35
SMTN	216.717	-0.77825	0.583074	0.279733	-2.78211	0.00540059	0.314253	315	94	123	321	177	80	95	28	243	37	88	102	851	1231	161	278	87	1147	476	274	171	22	135
LOXL4	96.1588	-0.79541	0.57618	0.286326	-2.77799	0.00546965	0.315666	131	76	60	202	34	16	50	19	69	11	25	78	663	472	68	77	31	441	218	69	71	9	43
ZNF711	35.4374	-0.786264	0.579844	0.283055	-2.77778	0.00547319	0.315666	79	14	21	68	20	16	20	12	15	4	12	14	104	380	19	26	14	97	57	35	48	7	15
ZBED2	267.35	0.732221	1.66119	0.263812	2.77555	0.00551092	0.315666	8	1691	45	2	1	5	1614	7	2134	3	2	11	163	98	28	3	5	59	51	1	2	1	2
DFFB	79.5656	-0.538738	0.688373	0.194243	-2.77352	0.0055453	0.315666	100	56	80	83	64	85	41	25	54	25	68	52	185	238	110	52	67	280	192	106	65	30	60
HGF	2056.54	-0.819165	0.56677	0.295407	-2.77301	0.00555409	0.315666	4471	729	1496	5642	459	432	779	357	564	365	701	1173	8195	17530	709	1397	616	11222	5055	1435	1908	159	789
SNORD114-1	21.0911	-0.811526	0.569779	0.292751	-2.77207	0.0055701	0.315666	15	21	7	9	10	15	15	6	11	6	8	18	54	58	9	9	13	96	32	15	65	6	9
IL4R	1184.26	-0.345831	0.786854	0.124764	-2.77188	0.0055733	0.315666	1414	1014	1312	1336	1594	982	820	466	907	430	805	790	1884	3318	1440	1686	1670	3645	1877	1394	707	529	890
GYPA	81.9742	-0.853751	0.553344	0.308043	-2.77153	0.00557932	0.315666	112	11	80	31	87	44	34	16	15	11	22	35	60	206	58	62	45	107	17	245	401	16	21
COL4A1	26852.5	-0.731913	0.602105	0.264403	-2.76817	0.00563716	0.316647	30073	11598	15880	45862	17303	18698	14903	6563	16073	6285	16186	16735	113112	113125	22610	26762	11187	118611	77173	26300	26099	3510	16616
KLF15	23.9142	-0.7779	0.583215	0.281295	-2.76542	0.00568491	0.316647	43	11	17	46	14	17	6	8	16	2	12	7	46	182	24	16	9	71	67	47	31	3	15
PPIP5K1	370.395	0.399598	1.31914	0.144535	2.76472	0.00569719	0.316647	627	621	448	485	494	560	258	231	293	201	271	355	357	720	304	366	482	309	636	431	131	245	204
ROBO2	59.8983	-0.802388	0.573399	0.290444	-2.76263	0.00573383	0.316647	71	23	34	141	19	34	27	22	36	11	25	19	124	675	23	34	41	220	207	29	64	8	29
HIF1A-AS2	14.4801	-0.857548	0.55189	0.310489	-2.76193	0.00574606	0.316647	8	6	3	6	18	2	9	2	17	0	4	0	19	14	24	11	6	205	44	5	22	2	3
AREL1	888.864	0.235506	1.17732	0.0853173	2.76035	0.00577393	0.316647	1198	1190	930	1490	1234	1254	653	515	877	407	572	730	1141	1670	1062	895	1084	1420	1445	1168	347	405	586
DIAPH3	297.202	-0.556328	0.680031	0.201627	-2.75919	0.00579442	0.316647	276	188	174	207	384	303	291	103	158	160	165	189	608	888	355	316	363	909	532	505	374	69	157
NDUFS2	880.479	0.243457	1.18383	0.0882606	2.75839	0.00580862	0.316647	1365	993	1304	1182	1022	1136	794	599	897	559	453	620	1233	1607	834	978	1246	1124	1156	1033	333	465	665
LOC101927164	5.57624	-0.75067	0.594327	0.272157	-2.75823	0.00581156	0.316647	5	2	5	9	4	3	5	2	2	2	3	0	8	16	5	17	14	14	11	8	7	1	4
SPARC	20879.9	-0.677366	0.625306	0.245591	-2.75811	0.00581371	0.316647	28558	13884	11799	48759	9212	12648	12045	5577	18955	6045	9623	8771	98396	111737	14400	16518	18978	68974	54255	12607	10637	4597	18677
BAMBI	254.629	-0.750433	0.594425	0.272109	-2.75784	0.0058185	0.316647	386	129	140	543	113	114	144	74	151	49	116	112	1468	1618	213	159	102	1266	504	158	114	49	164
PDE3A	550.815	-0.772626	0.585351	0.280409	-2.75536	0.00586281	0.316647	852	268	227	1341	162	326	244	126	295	129	236	309	2029	4670	244	488	199	2405	1379	458	422	61	355
CMTM3	438.603	-0.698456	0.616231	0.253526	-2.75497	0.0058698	0.316647	428	309	451	700	322	208	145	80	310	85	373	273	1112	1873	367	496	321	2218	1154	373	372	108	330
AR	33.7102	0.843228	1.79406	0.30634	2.75259	0.00591267	0.316647	56	125	30	58	0	126	32	11	58	17	5	66	84	23	36	14	19	9	8	17	2	11	15
NKRF	395.173	-0.310124	0.806572	0.112732	-2.75099	0.00594154	0.316647	437	341	444	410	335	492	296	189	251	207	258	270	715	791	451	506	442	1008	937	597	252	182	275
GPR4	19.4291	-0.791596	0.577705	0.287752	-2.75096	0.00594201	0.316647	17	13	6	29	35	7	9	2	12	2	4	12	46	107	19	50	6	56	69	43	19	2	9
VILL	196.401	0.797551	1.73815	0.289948	2.75067	0.00594735	0.316647	118	484	162	159	197	116	697	52	795	54	74	84	273	413	147	90	109	288	198	152	38	37	74
SERPINB6	1037.34	-0.381655	0.767557	0.138844	-2.7488	0.00598138	0.316647	1305	908	946	1755	863	833	733	554	670	386	712	742	2049	3505	917	1130	1171	2335	2359	1330	693	522	709
FUT3	11.288	0.830218	1.77795	0.302127	2.74791	0.00599759	0.316647	18	19	8	2	148	5	18	2	23	0	0	1	23	2	13	0	0	7	3	6	0	0	0
S100A4	1657.4	0.851774	1.80472	0.310047	2.74725	0.0060098	0.316647	472	5199	1206	567	389	306	7412	176	11261	110	498	451	2909	1858	692	434	181	1936	907	360	389	112	569
TAS2R43	3.85481	-0.834812	0.560656	0.303888	-2.7471	0.0060125	0.316647	4	3	3	2	3	1	3	1	1	0	0	3	9	3	3	1	18	18	23	8	2	1	3
DLEC1	7.55052	-0.685861	0.621635	0.249718	-2.74654	0.00602269	0.316647	6	7	4	5	3	6	4	4	14	3	2	5	18	27	10	12	12	20	14	8	3	4	8
RELN	45.9016	0.832533	1.78081	0.303277	2.74512	0.00604883	0.317001	4	8	2	3	4	15	2	4	771	1	3	3	6	6	1	12	0	17	14	17	18	4	23
CTSG	10.2742	-0.778991	0.582774	0.283939	-2.74351	0.00607857	0.317542	16	8	4	11	8	4	5	7	13	1	2	1	45	35	11	7	3	28	29	17	6	5	16
LOC284578	13.9794	-0.799811	0.574424	0.291992	-2.73915	0.00615978	0.320382	18	2	7	22	17	9	10	3	6	1	9	1	16	80	17	10	10	67	25	20	23	5	11
SFRP2	12.9863	0.737765	1.66759	0.269405	2.73849	0.00617213	0.320382	2	74	0	0	3	2	68	0	108	2	2	0	1	2	0	2	0	4	9	0	1	1	2
ITGA1	1572.15	-0.764103	0.588819	0.279129	-2.73745	0.00619176	0.320384	1661	744	848	3457	519	819	823	305	1394	267	943	789	6349	10050	845	1490	787	5734	4905	957	1341	168	1501
EGFL6	2711.02	-0.787188	0.579473	0.287926	-2.73399	0.0062571	0.322431	4931	797	1303	10855	886	1114	917	600	541	408	791	1426	10740	28324	1200	1986	934	7371	6699	2247	2476	222	1164
ADAMTS9	401.384	-0.786039	0.579934	0.287581	-2.73328	0.00627076	0.322431	415	91	164	935	375	157	195	57	233	41	207	258	760	2655	308	667	206	1753	1115	306	551	65	210
ENAH	765.625	-0.539831	0.687852	0.197713	-2.73038	0.00632623	0.323988	790	582	422	1091	657	670	663	320	464	327	315	683	2328	2997	621	805	1017	2158	1269	1007	719	154	523
DKK3	740.417	0.83094	1.77884	0.304517	2.72871	0.00635821	0.323988	452	3093	128	694	108	148	3069	50	5481	39	102	85	857	1420	138	183	86	577	665	100	64	25	221
RAB3GAP2	1948.13	0.21383	1.15976	0.0783663	2.7286	0.00636047	0.323988	3022	2283	2203	2653	2514	2966	1803	1275	1487	1167	1053	1361	2524	3064	2345	2151	2850	3041	3005	2450	807	818	1463
KIAA0226	674.191	0.332778	1.25944	0.122099	2.72548	0.00642087	0.32427	727	864	871	874	836	1032	615	399	666	391	424	628	740	1104	712	709	953	1127	1205	1038	137	307	432
C5orf22	599.25	0.311245	1.24078	0.114208	2.72525	0.00642525	0.32427	1109	797	909	721	698	801	562	431	436	363	313	491	840	1047	538	578	927	624	963	738	202	266	466
LINC00671	7.0962	-0.80172	0.573665	0.294252	-2.7246	0.00643795	0.32427	5	1	4	13	2	4	3	7	5	1	3	2	26	42	8	5	3	24	19	6	9	3	3
FAM46C	1132.84	-0.790819	0.578016	0.290442	-2.72281	0.00647295	0.32427	1157	339	1015	573	528	1239	549	281	897	216	439	622	1356	1594	791	877	479	2330	485	3177	4411	471	373
DLC1	1080.67	-0.544532	0.685614	0.200009	-2.72253	0.00647835	0.32427	1419	986	922	2564	904	688	764	326	884	265	418	536	2777	6235	875	1400	920	3287	2091	1167	677	331	714
SNRK	1729.84	-0.361714	0.778239	0.132876	-2.72219	0.00648501	0.32427	2613	1611	1766	2998	1503	2012	1145	830	1194	683	774	1002	2454	6836	2066	2346	2424	3534	2791	2113	1476	627	1074
BMPR1B	43.5971	-0.798265	0.57504	0.29385	-2.71657	0.00659617	0.32691	38	53	8	43	28	21	23	4	43	2	30	9	157	89	104	41	32	350	140	38	13	8	30
FADS1	342.455	-0.66529	0.630562	0.244992	-2.71556	0.00661646	0.32691	405	190	375	584	298	174	217	89	351	61	119	208	1088	1631	240	277	177	1212	941	341	346	162	165
C19orf33	142.59	0.841448	1.79185	0.310156	2.71298	0.00666802	0.32691	37	448	84	44	92	53	575	25	879	57	8	36	238	126	67	97	87	68	149	59	14	34	30
OSR1	69.3479	0.817022	1.76177	0.30116	2.71291	0.00666944	0.32691	35	241	18	31	7	8	365	4	510	6	7	15	96	152	14	7	1	46	64	13	8	1	3
NECAB1	21.0969	-0.832934	0.561386	0.307029	-2.71288	0.00667007	0.32691	20	7	18	87	3	7	2	4	1	3	8	9	58	168	11	24	2	103	40	19	32	2	14
ADGRL4	378.127	-0.711611	0.610638	0.262359	-2.71236	0.00668059	0.32691	430	162	188	570	300	357	205	120	279	87	204	217	647	2068	205	559	205	757	567	537	795	69	271
LOC100288748	11.839	-0.712283	0.610353	0.262737	-2.71101	0.00670789	0.32691	8	3	18	10	10	6	4	7	5	9	8	1	26	12	17	23	23	21	24	25	13	7	7
LOXHD1	18.5421	-0.754203	0.592874	0.278326	-2.70979	0.00673262	0.32691	19	8	12	13	13	8	10	6	9	3	16	17	32	57	12	30	9	102	38	26	31	3	11
PODN	102.316	-0.816859	0.567677	0.301547	-2.70889	0.00675079	0.32691	155	57	44	325	7	29	26	14	86	12	29	37	564	908	40	84	17	482	239	78	72	9	40
GSDMC	13.5504	0.797973	1.73866	0.294597	2.70869	0.00675484	0.32691	8	60	2	1	5	6	58	2	111	0	1	0	7	10	0	2	4	16	4	1	3	3	2
CTCFL	6.35484	-0.802783	0.573242	0.296622	-2.70641	0.00680142	0.32691	8	3	5	5	6	5	0	2	1	1	6	2	7	21	8	7	6	31	7	10	14	1	6
ETHE1	312.314	-0.360912	0.778672	0.133374	-2.70602	0.00680949	0.32691	459	208	367	278	336	243	237	188	261	165	161	195	703	1038	445	275	432	647	612	345	188	177	166
SLFN14	22.0021	-0.813189	0.569123	0.300666	-2.70462	0.00683824	0.32691	22	5	13	18	14	24	2	9	14	3	12	10	28	55	27	25	10	45	4	64	77	7	7
LINC00707	28.1245	0.734298	1.66359	0.271514	2.70445	0.00684167	0.32691	2	118	1	1	5	4	98	1	325	2	0	0	4	1	0	3	3	44	4	1	1	0	2
ZNF16	136.217	0.325179	1.25282	0.120242	2.70437	0.00684345	0.32691	200	178	195	148	216	239	128	111	125	55	64	86	197	282	138	154	131	191	183	168	63	53	96
LIPE	23.9218	-0.702331	0.614578	0.259769	-2.70368	0.0068577	0.32691	46	17	21	36	34	5	7	10	10	8	12	3	68	163	27	18	18	86	51	33	19	7	12
PHOSPHO2	25.1298	-0.493855	0.710125	0.182836	-2.70108	0.00691149	0.328517	27	22	18	31	24	34	14	19	11	11	7	17	51	73	28	24	36	45	40	35	28	14	20
PPL	1545.97	0.777239	1.71385	0.288087	2.69793	0.00697719	0.33011	1442	3552	1727	829	3038	865	4700	320	5947	560	387	494	1713	883	1554	1746	744	1918	1226	1790	201	441	818
SNX5	1129.53	-0.183406	0.880621	0.0680106	-2.69673	0.00700238	0.33011	1803	1027	1364	1376	1094	1252	814	599	887	553	654	861	1865	3304	1487	1255	1441	2165	1963	1330	647	525	780
PLCXD3	60.1516	0.806064	1.74843	0.298921	2.69658	0.00700557	0.33011	19	626	7	20	0	14	277	7	193	2	11	4	31	53	9	9	9	104	41	7	19	1	3
GSG2	39.1358	-0.577172	0.670276	0.214266	-2.69372	0.00706605	0.331631	45	16	35	29	60	31	23	20	22	14	16	34	37	164	64	43	60	104	89	58	42	11	23
LMOD1	441.331	-0.740684	0.598456	0.275219	-2.69125	0.00711848	0.331631	660	141	258	995	220	252	259	85	448	73	143	251	1671	2581	139	449	170	1428	944	601	410	77	516
INMT	339.055	-0.751412	0.594022	0.279268	-2.69065	0.00713132	0.331631	619	143	186	912	154	132	139	67	131	56	165	234	1044	2789	192	198	136	1430	745	394	325	59	181
RAB6C	3.97569	-0.829144	0.562863	0.308174	-2.69051	0.00713431	0.331631	2	1	6	0	2	1	1	0	0	3	0	2	8	5	4	1	1	27	24	13	6	0	5
TDRD10	9.62593	-0.739445	0.59897	0.275008	-2.68882	0.00717061	0.331631	10	8	12	16	4	6	7	1	9	2	1	5	23	48	12	12	4	38	32	18	10	2	3
PRR16	43.5549	-0.815883	0.568061	0.303485	-2.68838	0.00718002	0.331631	83	47	16	78	20	4	29	6	22	1	12	14	178	375	20	28	7	266	118	51	35	6	12
NDNF	779.518	-0.724514	0.605201	0.269625	-2.68711	0.00720727	0.331631	1340	199	440	2079	597	382	434	192	339	169	356	349	1184	4938	601	1035	469	2561	1956	1236	1086	168	309
MPPED2	15.9084	-0.803314	0.573031	0.29907	-2.68604	0.00723039	0.331631	10	11	11	21	7	8	3	7	5	2	12	10	18	79	11	6	3	46	34	17	52	2	12
LRRC17	39.8092	0.809574	1.75269	0.30145	2.6856	0.00723993	0.331631	6	158	11	5	6	8	235	1	266	4	6	3	52	24	6	2	7	27	43	8	3	2	21
EMID1	29.1075	-0.765954	0.588064	0.285211	-2.68557	0.00724068	0.331631	52	18	15	97	9	10	12	3	13	8	8	19	72	263	12	18	10	104	78	24	29	9	17
PALM2	45.0286	-0.728251	0.603635	0.271343	-2.68388	0.00727735	0.331802	58	23	37	53	16	19	28	9	37	18	21	37	110	207	30	48	11	223	143	71	44	9	28
SERPINB5	106.321	0.823723	1.76997	0.307017	2.68299	0.00729682	0.331802	20	309	30	16	19	11	27	9	1418	5	20	25	207	53	24	16	13	55	57	19	12	10	18
UBASH3B	1772.4	-0.601608	0.659019	0.224379	-2.68121	0.00733554	0.331802	1867	1452	1238	1726	1480	756	1593	676	1637	396	1349	992	4301	5166	3295	1400	1289	7342	4493	1952	1451	503	1262
CNRIP1	111.769	-0.69751	0.616636	0.260243	-2.68023	0.00735721	0.331802	184	43	79	263	56	74	55	26	81	21	45	84	258	848	81	143	61	253	228	104	154	24	54
PDE9A	76.2614	-0.758257	0.59121	0.282961	-2.67972	0.00736834	0.331802	116	13	25	215	67	42	36	16	54	7	29	31	140	560	87	59	38	225	115	157	98	20	61
SLC4A1	721.643	-0.796981	0.575552	0.297572	-2.67829	0.00740002	0.331802	1016	120	757	321	778	556	246	206	456	96	237	285	745	1558	693	550	382	1265	187	1807	2951	259	217
APOB	178.562	0.82731	1.77437	0.308924	2.67803	0.00740555	0.331802	70	151	145	375	640	153	490	42	188	31	262	301	30	58	111	15	255	18	547	38	3	31	170
BEND4	15.8537	-0.779415	0.582603	0.291054	-2.6779	0.00740852	0.331802	17	6	7	25	4	14	12	0	7	2	14	7	25	41	11	25	18	22	62	27	37	4	10
HELQ	307.989	0.240901	1.18173	0.0900395	2.67551	0.00746159	0.331802	501	333	402	369	455	434	288	191	251	190	182	210	427	603	375	328	439	379	375	349	145	165	185
GALNT15	727.973	-0.773271	0.585089	0.289035	-2.67535	0.00746511	0.331802	1291	269	330	1918	56	478	249	146	952	104	147	202	994	2564	377	1459	419	3807	2193	1162	821	133	660
TNFRSF21	859.034	-0.550004	0.683018	0.205813	-2.67235	0.00753231	0.331802	967	755	640	924	439	384	620	438	1314	295	316	827	2949	2786	795	967	1191	2369	1901	665	603	302	466
LMO7	2394.1	0.67108	1.59226	0.251371	2.66968	0.00759238	0.331802	2544	4087	2580	2194	1120	2157	6636	1279	6951	1654	769	1452	2890	4356	2913	1770	2193	2113	2918	2470	778	418	1126
POLQ	164.163	-0.518282	0.698203	0.194173	-2.66918	0.00760362	0.331802	191	128	116	141	171	117	159	55	89	67	107	128	236	564	166	190	238	441	331	317	195	42	82
SUV39H2	208.878	-0.308241	0.807626	0.115534	-2.66797	0.00763119	0.331802	257	158	161	216	221	235	160	104	126	108	161	163	337	572	234	227	270	433	397	364	143	105	134
KCNK3	297.818	-0.701979	0.614728	0.263164	-2.66746	0.00764267	0.331802	607	148	183	919	180	113	105	67	221	47	86	119	498	3802	228	205	336	435	912	277	127	62	185
DLL1	56.5343	-0.820863	0.566103	0.307799	-2.66688	0.00765595	0.331802	71	12	19	128	67	8	17	4	40	2	12	22	56	795	110	37	18	239	97	29	76	4	19
KIF12	18.6083	-0.826979	0.563709	0.310161	-2.66629	0.00766929	0.331802	13	20	15	16	8	2	5	0	7	0	13	1	108	1	22	16	7	202	70	37	2	3	14
LRCH2	99.3372	-0.794083	0.57671	0.297838	-2.66616	0.00767241	0.331802	103	35	42	281	37	70	49	27	38	15	47	30	343	405	61	72	20	390	232	155	201	4	71
FBXO7	1745.41	-0.319091	0.801575	0.119693	-2.6659	0.00767819	0.331802	2416	1557	1783	2345	1714	1855	1282	937	1716	591	893	1087	3016	4148	2372	1796	2154	3598	2592	2516	1648	794	1190
CHAT	12.2823	-0.800065	0.574323	0.300129	-2.66573	0.00768205	0.331802	23	5	11	19	1	7	5	2	4	2	1	10	73	184	14	5	2	29	20	5	5	2	3
RASL12	104.724	-0.734522	0.601017	0.275607	-2.66511	0.00769642	0.331802	230	32	72	292	54	51	64	20	34	22	23	54	299	1212	69	60	52	311	308	54	49	17	82
A1CF	12.5981	0.800504	1.74171	0.300406	2.66475	0.00770467	0.331802	2	15	0	3	7	1	138	4	40	3	1	0	12	9	2	11	4	9	6	3	2	0	1
CDH19	60.384	-0.798488	0.574951	0.299705	-2.66425	0.00771608	0.331802	187	22	23	138	17	21	33	15	11	7	22	12	111	748	45	24	22	171	195	98	63	3	22
RUNX1T1	79.7321	-0.748235	0.595331	0.281122	-2.6616	0.00777704	0.331802	133	38	57	228	38	48	49	18	30	11	17	40	401	504	40	63	18	322	232	83	63	7	41
ARHGAP28	574.13	-0.673638	0.626924	0.253265	-2.65981	0.00781839	0.331802	823	197	621	976	585	365	347	250	157	167	238	307	1167	4015	370	334	583	1415	1189	667	850	164	325
MMRN1	1906.89	-0.782969	0.58117	0.294432	-2.65925	0.00783145	0.331802	2352	553	956	791	971	1679	1243	113	3216	477	849	638	1883	14495	686	4757	658	3936	3367	4853	2742	276	1651
CYP24A1	39.8846	-0.779485	0.582575	0.293136	-2.65913	0.00783434	0.331802	69	24	29	100	7	24	7	5	9	17	12	23	199	378	16	22	25	115	166	14	25	7	12
PEG3	20128.9	-0.46793	0.723001	0.175982	-2.65896	0.00783812	0.331802	19648	17292	11912	23132	18621	26632	19102	7132	14033	7561	10101	14210	27025	36144	44837	38846	20274	45548	31330	34513	18217	6983	13641
FOXQ1	11.2906	-0.819505	0.566636	0.308424	-2.65707	0.00788234	0.331802	17	3	5	15	0	2	1	3	15	2	6	4	39	112	5	13	7	53	26	22	7	0	7
ALOX12-AS1	19.6847	0.591321	1.50663	0.222672	2.65557	0.00791744	0.331802	19	19	26	20	37	28	17	13	26	16	20	19	11	19	23	29	34	16	13	22	2	11	11
TCF7L2	558.776	-0.76195	0.589699	0.286999	-2.65489	0.00793349	0.331802	308	446	280	465	284	395	269	87	446	84	533	265	1518	612	499	388	153	4717	2043	549	589	172	341
FGFRL1	51.3717	-0.737221	0.599894	0.277786	-2.65392	0.00795619	0.331802	50	18	22	50	59	19	41	6	47	11	42	24	148	236	108	36	42	222	92	54	68	5	25
LTK	58.7437	-0.716224	0.608688	0.269942	-2.65325	0.00797211	0.331802	147	29	35	180	26	23	25	15	18	14	21	30	181	485	41	37	23	178	107	84	57	11	30
TAS2R50	6.4971	-0.804287	0.572645	0.303541	-2.64968	0.00805686	0.331802	3	4	4	5	0	9	2	0	7	2	0	6	5	18	4	3	14	29	25	21	11	2	3
SLC25A33	26.6478	-0.49503	0.709547	0.186872	-2.64903	0.00807241	0.331802	32	17	18	32	21	21	27	16	23	9	14	18	52	95	23	23	42	64	37	50	23	10	22
MSLN	729.939	0.670987	1.59216	0.253337	2.64859	0.00808279	0.331802	12	4528	8	4	3	6	2663	3	8056	6	2	38	121	11	37	3	12	426	12	8	8	2	10
FA2H	12.8149	-0.799956	0.574367	0.302055	-2.64838	0.00808793	0.331802	8	17	9	6	6	2	7	1	4	5	11	5	78	13	17	12	13	101	23	17	2	3	11
NOL4L	221.87	-0.713856	0.609689	0.269594	-2.64789	0.00809948	0.331802	236	95	162	354	239	126	122	32	171	44	100	144	554	1170	168	329	85	1028	585	269	246	27	131
BNC1	65.1629	-0.75501	0.592542	0.285137	-2.64789	0.00809968	0.331802	56	16	26	58	34	75	28	10	23	21	29	74	170	211	41	74	23	221	245	355	29	7	46
CDON	431.549	0.579866	1.49471	0.219095	2.64664	0.00812955	0.331802	920	905	444	596	837	494	483	125	928	185	192	249	639	448	529	361	601	350	507	396	68	215	276
TOB1	276.737	0.821177	1.76685	0.31046	2.64503	0.00816832	0.331802	74	821	101	161	74	102	1676	27	1345	25	52	99	298	358	82	76	68	435	232	78	133	32	53
HN1	897.558	-0.743978	0.597091	0.281325	-2.64455	0.00818004	0.331802	846	730	764	1007	420	384	462	288	820	142	628	294	5654	1300	1385	596	420	4569	3153	403	349	154	907
UBE2E3	514.487	0.378686	1.30016	0.143211	2.64426	0.00818702	0.331802	695	653	620	720	825	1036	470	407	375	293	180	405	641	764	481	421	583	595	960	728	226	288	283
P2RY2	667.312	0.49548	1.40979	0.187397	2.64401	0.00819314	0.331802	720	1049	750	638	2019	722	562	240	1090	322	413	488	569	614	965	918	792	769	973	977	154	301	337
TGFB3	441.438	-0.739312	0.599025	0.279713	-2.64311	0.00821475	0.331802	436	127	272	963	461	220	205	67	142	76	143	439	1203	2692	168	742	169	2289	1438	436	281	129	257
FOXRED2	175.141	-0.580662	0.668657	0.219715	-2.6428	0.00822246	0.331802	202	94	174	238	125	172	98	57	108	55	67	212	264	624	241	125	129	277	675	178	127	187	105
SLC43A1	51.0404	-0.659964	0.632894	0.249727	-2.64275	0.00822369	0.331802	102	15	58	119	37	22	25	12	33	15	22	24	147	249	46	50	17	168	108	66	40	25	42
IDO2	100.681	-0.738795	0.59924	0.279575	-2.64257	0.008228	0.331802	134	30	71	170	69	49	77	24	17	23	65	62	244	505	79	76	60	491	293	137	132	12	58
KIAA1715	946.24	0.414127	1.33249	0.15674	2.64213	0.00823874	0.331802	1345	1491	1159	1116	1025	1294	1570	573	1446	399	490	458	1387	1200	841	811	1340	1484	1630	920	391	332	675
LDB2	437.888	-0.702474	0.614518	0.266042	-2.64047	0.00827921	0.332613	662	158	277	861	379	273	258	108	183	83	247	269	734	3200	274	581	213	1181	1017	548	636	100	231
MPO	16.241	-0.750302	0.594479	0.284267	-2.63943	0.00830463	0.332753	35	3	13	19	6	17	6	6	16	2	4	5	15	32	35	34	8	18	50	40	27	8	11
DDAH1	307.51	-0.515064	0.699762	0.195199	-2.63866	0.00832341	0.332753	332	130	212	309	321	244	269	90	378	142	162	224	937	968	301	408	283	849	559	332	241	159	183
SIPA1L1	1768.42	0.456072	1.3718	0.172925	2.6374	0.00835439	0.333177	3037	2943	2636	2634	3171	2477	1556	795	1507	1091	1158	1174	1989	1642	2603	2424	1900	1592	2145	1995	354	936	1331
TFAP4	60.8571	-0.468573	0.722679	0.177724	-2.63651	0.0083763	0.333238	107	49	90	54	51	22	41	17	50	37	38	34	106	156	77	80	64	159	118	106	35	31	54
ZNF34	101.593	-0.267404	0.830813	0.101466	-2.63539	0.00840403	0.33353	142	108	131	127	107	98	90	34	81	56	56	44	179	321	176	143	144	202	174	136	53	38	54
UBALD2	375.352	0.419597	1.33755	0.159431	2.63184	0.00849233	0.334693	338	605	434	540	519	448	345	293	544	250	160	319	336	492	343	270	598	513	627	452	112	235	220
SRPK1	2185.02	0.345831	1.27088	0.131408	2.63175	0.00849473	0.334693	2638	2159	2936	2285	2979	3159	2165	1796	1890	1808	1228	1562	2413	2558	1895	2617	3622	2344	3224	2926	735	1028	1820
EPHA3	433.349	-0.779212	0.582685	0.296082	-2.63175	0.00849473	0.334693	808	122	235	1141	123	281	161	94	93	66	161	266	1443	4443	155	293	102	1464	1367	387	494	37	153
WHSC1	766.028	-0.39234	0.761893	0.149142	-2.63064	0.00852236	0.334974	914	752	640	911	909	663	678	295	587	287	393	537	1187	2509	829	840	1026	2066	1467	1102	753	271	423
TENM2	6.57162	-0.808641	0.570919	0.307511	-2.62963	0.00854778	0.335167	3	10	7	1	6	2	0	2	4	2	3	1	26	7	7	7	6	32	50	4	3	1	8
IL36RN	498.068	0.644155	1.56282	0.245175	2.62733	0.00860582	0.336636	781	690	650	730	351	1232	703	622	471	352	120	363	485	234	641	461	482	234	439	684	98	243	389
TTC21B	550.834	-0.244907	0.84387	0.09329	-2.62522	0.00865925	0.33675	802	536	567	690	481	520	468	301	476	263	317	333	903	1295	710	839	924	904	822	964	277	208	443
TTN	150.002	-0.657913	0.633795	0.250618	-2.62516	0.0086608	0.33675	260	217	102	147	59	99	56	42	153	42	58	113	451	702	86	151	70	627	290	235	141	41	89
SERPINA3	315.271	0.687296	1.61026	0.261926	2.624	0.00869032	0.33675	948	134	169	1	4340	0	72	0	1865	2	2	2	9	2	39	103	13	168	52	0	7	26	17
ROBO4	466.718	-0.684478	0.622231	0.260856	-2.62397	0.00869112	0.33675	560	170	259	814	722	305	206	75	249	100	208	326	969	2151	286	573	231	2083	1429	619	507	168	249
SMIM3	278.21	-0.505722	0.704308	0.192803	-2.62299	0.00871606	0.336918	441	185	274	466	293	194	139	66	335	72	155	140	556	1603	452	272	264	694	387	243	216	127	165
LRRC70	63.7224	-0.601291	0.659164	0.229444	-2.62065	0.00877623	0.338444	95	71	49	58	51	57	33	16	43	24	48	26	135	259	60	85	36	190	107	123	86	16	29
ADGRL2	1338.34	-0.658827	0.633393	0.251839	-2.61607	0.00889496	0.340054	1994	624	826	2846	854	1072	914	392	724	266	759	635	2641	7948	989	1885	813	4113	3675	1756	1598	244	649
MT2A	439.099	-0.673332	0.627057	0.257425	-2.61564	0.00890591	0.340054	347	406	679	367	313	208	262	93	318	95	267	268	1081	2944	266	297	438	2740	597	453	237	197	204
PROSER2-AS1	253.233	-0.619856	0.650736	0.237108	-2.61424	0.00894274	0.340054	185	185	200	183	359	178	167	68	239	65	153	126	699	557	371	190	167	1463	844	329	181	60	123
CDK17	1103.09	-0.401975	0.756821	0.153772	-2.6141	0.00894628	0.340054	1572	1013	987	1671	942	1087	872	360	630	454	757	650	2082	3299	1384	1535	1268	2999	2246	1349	903	306	785
FLRT3	189.497	0.800141	1.74127	0.306154	2.61353	0.00896122	0.340054	124	805	39	152	16	28	687	23	1436	5	33	18	338	380	31	37	19	130	143	36	56	8	15
PTGER2	150.791	-0.785817	0.580024	0.300701	-2.61328	0.00896768	0.340054	124	78	164	412	32	52	60	18	108	17	61	68	640	1020	64	145	19	846	240	134	166	7	117
TLR5	249.842	0.405178	1.32425	0.155064	2.61297	0.0089758	0.340054	420	355	416	330	191	346	151	198	266	248	133	171	227	377	257	254	440	337	354	247	91	87	162
KATNBL1	1525.59	0.497066	1.41134	0.190281	2.61227	0.0089942	0.340054	2420	2221	1318	2190	2381	2826	1344	1341	728	1316	820	1054	1836	1833	1589	1784	3025	1113	2078	2049	358	457	1034
VTRNA1-3	19.2316	0.800984	1.74229	0.306905	2.60987	0.00905756	0.340054	5	32	1	18	51	77	3	9	78	11	8	22	4	3	26	5	16	23	13	7	3	12	8
ZBTB8A	111.884	-0.677243	0.625359	0.259501	-2.60979	0.00905971	0.340054	93	95	53	157	74	68	81	28	104	28	76	61	371	406	76	94	50	485	277	135	139	24	74
LINC00998	280.309	0.417649	1.33575	0.160042	2.60961	0.00906442	0.340054	333	406	352	335	195	378	470	160	368	200	158	244	320	666	227	272	363	230	453	209	121	95	230
AGTR1	755.736	-0.752447	0.593596	0.288371	-2.6093	0.00907271	0.340054	2041	184	413	3287	243	285	271	176	106	94	170	241	2593	8875	442	262	418	1462	2371	604	546	57	310
LURAP1L	157.192	-0.734785	0.600908	0.281895	-2.60659	0.00914483	0.340054	259	45	79	496	70	56	85	31	76	28	71	75	896	846	104	128	69	529	425	112	120	14	125
WNT10A	33.3785	-0.808346	0.571036	0.310149	-2.60632	0.00915214	0.340054	41	24	20	34	12	0	13	5	20	5	18	6	222	206	47	7	7	312	82	8	11	6	4
DEPDC4	11.5789	-0.608082	0.656068	0.233348	-2.6059	0.00916327	0.340054	15	7	8	6	9	16	8	2	5	5	9	9	16	36	22	19	15	12	16	18	11	5	17
AMD1	6425.72	0.540322	1.4543	0.207426	2.60489	0.00919048	0.340054	16825	8094	11532	6885	9920	12052	4121	6854	3136	4301	2842	3679	5621	6825	6875	5470	11319	5005	8638	6547	1988	3066	4319
PTPRT	78.9034	-0.791466	0.577757	0.303893	-2.60442	0.00920296	0.340054	63	22	25	254	20	40	39	16	36	16	25	34	458	335	19	34	24	627	177	39	69	7	51
LCLAT1	252.564	-0.306694	0.808492	0.117773	-2.60412	0.00921103	0.340054	295	217	212	386	200	305	175	121	274	132	136	147	367	619	338	301	266	529	346	418	161	148	226
KSR1	500.988	-0.575401	0.671099	0.221021	-2.60338	0.0092309	0.340054	363	391	329	475	454	474	334	110	454	211	344	336	1311	981	570	536	312	2613	1090	840	398	166	292
ZNF695	12.1471	-0.724075	0.605385	0.278141	-2.60327	0.00923393	0.340054	20	3	11	9	7	13	13	2	11	1	3	4	17	43	7	10	30	45	31	27	20	3	4
ABCF2	788.378	0.18819	1.13933	0.0723488	2.60114	0.00929133	0.340785	1343	814	1030	1101	1039	972	808	429	706	438	414	575	1055	1907	772	958	1153	1045	1204	967	350	373	464
SDPR	829.211	-0.7148	0.60929	0.274818	-2.60099	0.00929546	0.340785	1464	270	473	1414	779	493	408	216	834	97	333	342	1435	4212	662	941	461	2345	1242	2066	1449	113	529
TP53I11	453.793	-0.530724	0.692207	0.204169	-2.59944	0.00933766	0.341566	383	281	352	602	413	342	289	145	343	154	350	378	700	1118	316	382	428	2022	970	644	449	285	293
EIF4EBP1	145.197	-0.6551	0.635031	0.252103	-2.59854	0.00936213	0.341697	170	109	186	267	95	53	78	27	145	37	81	49	568	722	193	140	50	596	330	120	82	30	117
MAGEL2	21.1792	-0.778233	0.583081	0.299907	-2.59492	0.00946141	0.342876	43	5	12	52	17	10	7	6	11	1	2	10	78	47	9	23	10	77	56	25	50	4	10
PPME1	1233.06	0.530242	1.44417	0.204404	2.59409	0.00948421	0.342876	2418	1934	2753	1293	2093	1943	752	1069	792	750	622	841	1362	767	1438	1169	1818	1065	1786	1489	282	544	941
BIN2	509.713	-0.629682	0.646319	0.242777	-2.59366	0.00949593	0.342876	589	290	437	464	249	250	319	153	444	287	327	444	1409	1391	912	312	429	2663	1145	344	417	131	323
LINGO2	11.2955	-0.791112	0.577898	0.305153	-2.59251	0.00952786	0.342876	15	8	6	11	6	3	2	3	8	4	8	2	59	56	4	9	3	65	43	7	10	0	9
MMP16	31.4277	-0.747975	0.595439	0.288515	-2.5925	0.00952807	0.342876	31	15	22	78	8	17	22	10	17	3	11	18	209	226	13	12	15	48	109	25	25	3	25
LOC100130093	36.8432	-0.734944	0.600841	0.283492	-2.59246	0.00952912	0.342876	83	26	13	97	8	12	13	8	26	3	21	16	124	289	21	28	23	141	91	58	13	8	32
PHLDB1	465.222	-0.729309	0.603193	0.281366	-2.59203	0.00954122	0.342876	718	213	254	1077	285	215	224	71	392	73	224	172	1852	2838	211	652	149	1955	1054	635	403	48	289
MTAP	879.97	-0.21199	0.863345	0.0818465	-2.5901	0.00959494	0.342986	1068	846	899	1004	817	935	1139	397	649	380	434	639	1360	2013	1071	1122	1662	1575	1556	1396	447	429	605
MEG3	1206.7	-0.778323	0.583044	0.300511	-2.59	0.0095977	0.342986	1316	1240	391	1799	408	326	698	146	1072	159	669	457	7590	4560	508	903	281	7923	2781	988	1292	112	414
LIMS2	176.923	-0.656479	0.634425	0.253501	-2.58965	0.00960722	0.342986	192	98	107	261	268	61	99	31	140	40	97	96	607	503	287	181	57	871	504	275	91	69	98
LINC00847	148.084	-0.716778	0.608455	0.277082	-2.58688	0.00968486	0.345005	153	72	144	151	201	64	100	56	105	22	35	49	99	340	213	80	125	141	225	1123	58	128	152
DCHS1	671.969	-0.713873	0.609681	0.27621	-2.58453	0.0097513	0.346616	784	307	371	1272	596	379	349	101	374	136	342	478	1865	3346	310	671	271	3401	2169	871	735	93	392
DLL4	286.544	-0.69138	0.619261	0.267718	-2.58249	0.00980907	0.347809	426	85	165	678	324	140	140	62	128	64	107	190	532	2367	273	354	118	844	724	381	285	51	166
APLN	709.392	-0.586601	0.66591	0.227207	-2.58179	0.00982891	0.347809	1293	264	466	1486	593	577	365	158	305	271	346	502	1653	3045	580	1647	587	1305	2520	814	308	388	429
GATA2-AS1	489.659	0.458003	1.37364	0.177496	2.58036	0.00986976	0.347809	584	769	729	624	839	930	318	404	379	287	249	398	556	537	591	555	617	433	735	584	100	232	407
FAM118A	307.281	-0.476071	0.718933	0.184499	-2.58035	0.00986994	0.347809	316	138	190	342	449	274	270	85	253	165	144	205	303	915	279	261	473	715	573	752	332	163	197
EDEM1	3744.23	0.424017	1.34166	0.164382	2.57946	0.00989536	0.347955	4846	4667	4774	4811	7369	7158	2849	2650	2648	2273	2034	2902	4262	3411	4136	3840	5591	4857	6506	3698	812	2158	2822
PMS1	287.637	-0.383611	0.766516	0.148896	-2.57637	0.00998449	0.348282	384	248	210	346	226	295	223	144	216	132	193	182	409	850	324	321	387	512	481	699	252	117	169
NUAK2	300.932	-0.768261	0.587125	0.298205	-2.57628	0.00998696	0.348282	211	227	237	174	176	157	197	45	420	47	88	107	1540	533	678	225	79	2698	645	103	198	36	116
CEACAM1	298.95	-0.688145	0.620651	0.26715	-2.57588	0.00999863	0.348282	327	92	163	640	314	242	177	55	164	65	169	141	817	1196	277	315	141	1334	695	363	408	54	176
COL4A2	19687.4	-0.63672	0.643173	0.24721	-2.57562	0.0100059	0.348282	21808	10825	12478	30124	18831	14940	11057	5599	12987	6131	10767	12442	80984	76562	17689	18683	11078	101414	34725	20443	15203	3675	12397
OTUD7B	844.346	0.260783	1.19813	0.101298	2.57441	0.010041	0.348282	1081	1131	859	1095	1108	1714	791	429	621	459	493	659	1213	1215	967	1056	1216	1518	1468	953	346	283	568
LOC90246	292.463	0.580436	1.4953	0.225486	2.57416	0.0100484	0.348282	322	689	320	390	531	795	218	161	173	167	147	271	354	194	280	369	316	276	378	331	42	101	301
NCKAP5L	448.821	-0.592225	0.663319	0.230082	-2.57397	0.0100538	0.348282	443	366	382	525	476	288	261	137	290	146	302	259	1505	1323	496	362	244	2317	1382	437	254	155	270
SCN5A	15.322	-0.736797	0.60007	0.286352	-2.57305	0.0100807	0.348475	13	11	8	16	16	15	6	3	12	0	11	7	49	61	15	12	5	43	72	36	17	1	10
BMP2	191.422	-0.789918	0.578377	0.307338	-2.5702	0.0101641	0.349497	229	44	85	396	57	65	81	30	247	7	55	58	260	1591	76	207	37	1460	241	425	211	10	121
ZNF486	539.248	-0.506024	0.70416	0.196903	-2.56992	0.0101722	0.349497	725	498	469	561	296	534	404	268	405	253	283	283	2033	951	665	568	483	1962	1238	540	326	172	419
EPHA5	13.1003	-0.788685	0.578872	0.3069	-2.56985	0.0101743	0.349497	9	2	3	49	2	8	4	5	3	3	2	5	70	174	5	18	4	38	29	10	6	0	4
GNA13	3223.62	-0.243456	0.844719	0.0948664	-2.56631	0.0102788	0.351395	4130	2994	3935	4202	3058	4057	2777	1560	2471	1332	1699	2027	5602	7401	4911	4203	4118	7150	4987	4034	2321	1296	2175
TSKU	1089.8	-0.387382	0.764516	0.150976	-2.56586	0.0102921	0.351395	1215	1043	1078	1409	1111	1140	573	550	1137	494	476	660	1838	1926	2355	1560	1490	2218	2140	1059	363	887	811
SEC14L1	1458.02	-0.587026	0.665714	0.228887	-2.5647	0.0103264	0.351395	1231	862	1049	1989	1908	1295	779	362	1451	399	747	893	2532	4546	1167	1764	830	6502	3724	2008	1746	487	852
CALML3-AS1	46.6961	0.68907	1.61224	0.26871	2.56436	0.0103365	0.351395	58	64	35	61	220	29	42	18	79	24	16	60	41	76	14	45	15	38	80	51	5	22	46
MTRNR2L10	6.12622	-0.758796	0.590989	0.295929	-2.56412	0.0103439	0.351395	5	1	3	3	7	6	6	5	1	1	2	1	11	20	5	5	6	20	5	9	15	5	3
NOP16	116.1	-0.333815	0.793436	0.130214	-2.56359	0.0103595	0.351395	165	101	144	138	116	108	77	56	94	48	58	84	144	379	117	162	183	175	176	215	79	76	70
LINC01209	10.2867	0.790243	1.72937	0.308339	2.56291	0.01038	0.351395	1	10	8	9	125	3	4	0	4	3	10	9	6	1	4	4	5	9	11	24	2	3	1
FZD2	45.271	-0.745069	0.596639	0.290916	-2.56111	0.0104338	0.35154	74	23	56	82	8	13	26	12	36	6	14	23	271	339	23	20	8	193	83	28	35	8	26
MPDZ	951.128	-0.620622	0.65039	0.242343	-2.56092	0.0104395	0.35154	1140	531	464	1669	757	852	563	261	762	234	614	516	2582	3385	1100	1177	576	3861	2191	1157	1056	161	544
EEPD1	82.9873	-0.711402	0.610727	0.277872	-2.56018	0.0104619	0.35154	144	33	91	143	71	28	35	16	75	7	34	44	150	526	72	71	50	389	133	162	104	14	38
S1PR2	976.521	-0.382724	0.766988	0.149507	-2.5599	0.0104703	0.35154	1170	750	838	1074	1086	995	671	494	524	518	563	770	1638	2789	1331	691	1205	2859	2318	1283	671	582	507
GRB10	545.446	-0.462635	0.72566	0.180963	-2.55652	0.0105726	0.352479	743	546	279	758	526	444	381	170	385	215	356	406	1335	1174	908	605	596	2004	928	681	318	177	473
ARHGAP24	535.334	-0.384038	0.76629	0.150258	-2.55585	0.0105929	0.352479	833	531	412	755	547	443	390	234	429	134	332	343	954	1981	702	660	610	1460	875	976	224	199	451
PDGFRB	1472.16	-0.673497	0.626985	0.263546	-2.55552	0.010603	0.352479	2481	636	670	3635	1447	607	704	215	1502	287	464	522	4535	10750	1983	1843	758	5198	4125	1355	850	275	715
TRAF5	122.845	-0.517129	0.698761	0.202535	-2.55329	0.0106712	0.352479	132	96	98	200	74	99	91	33	93	37	83	124	304	553	79	100	130	260	256	185	111	50	89
SNORD114-10	7.4107	-0.770671	0.586145	0.301888	-2.55284	0.0106849	0.352479	10	6	3	8	7	2	4	1	6	1	2	4	37	22	5	4	5	54	17	6	9	2	2
HEATR3	204.159	-0.376679	0.770209	0.147644	-2.55126	0.0107335	0.352479	228	225	263	245	181	124	150	71	185	109	132	138	342	850	179	220	224	417	323	284	166	103	136
EFNA1	1794.17	-0.480874	0.716543	0.188608	-2.5496	0.0107847	0.352479	2272	1042	1471	2536	1580	1658	1192	897	1509	556	1235	842	4095	3389	3156	1845	1503	7342	3975	1978	1062	952	1132
CCDC85A	172.807	-0.655138	0.635015	0.257092	-2.54826	0.0108262	0.352479	293	99	122	402	103	104	109	60	50	38	90	109	389	989	103	161	85	514	463	253	210	31	119
RAC3	80.8777	-0.476594	0.718673	0.187207	-2.54581	0.0109024	0.352479	116	60	85	72	115	34	39	39	73	33	54	38	140	194	127	71	114	280	232	93	40	48	48
ITGA10	31.3176	-0.684815	0.622086	0.269037	-2.54543	0.0109142	0.352479	54	24	18	44	16	30	8	5	21	6	22	18	80	191	15	40	20	154	42	68	17	10	22
HAAO	41.2278	-0.685788	0.621666	0.269421	-2.54542	0.0109147	0.352479	81	27	62	86	17	14	19	7	18	10	14	27	199	321	30	31	6	126	84	39	25	9	24
RHCG	18.0512	0.783445	1.72124	0.307848	2.5449	0.0109308	0.352479	25	7	228	8	9	3	9	1	77	4	2	2	6	1	6	5	11	35	7	10	2	6	2
GBF1	2812.81	0.306284	1.23652	0.120354	2.54485	0.0109325	0.352479	3427	3747	3399	3579	3899	4818	2170	1483	2360	1784	1756	2419	3969	3425	2567	3420	3565	4317	4926	4380	767	1353	1972
ARHGEF6	848.367	-0.677419	0.625283	0.266209	-2.54469	0.0109374	0.352479	1597	427	947	2316	355	515	388	135	433	141	375	444	2426	6104	509	970	321	3197	1897	915	667	107	619
NEXN	76.4374	-0.713356	0.6099	0.2804	-2.54407	0.0109569	0.352479	67	34	39	110	51	74	40	11	71	12	48	52	346	333	35	66	22	228	169	119	79	10	100
GPR37L1	5.40317	-0.788007	0.579144	0.30975	-2.54401	0.0109588	0.352479	5	0	1	5	2	3	0	0	9	0	1	4	9	3	23	18	1	30	16	12	2	1	6
MAF	989.414	-0.736724	0.6001	0.289659	-2.54342	0.0109773	0.352479	1159	627	623	2277	190	556	412	183	797	136	370	948	3259	6252	376	826	204	4014	2086	900	1548	107	558
TRIM9	13.4328	-0.704987	0.613448	0.277231	-2.54296	0.0109918	0.352479	28	21	7	13	12	10	4	1	7	3	4	8	23	76	14	13	8	71	25	11	15	7	7
SMAD9	222.658	-0.576887	0.670409	0.226859	-2.54293	0.0109926	0.352479	380	116	143	478	231	184	188	62	83	59	109	98	402	889	312	213	130	567	535	475	235	66	144
SFRP1	1339.58	-0.788276	0.579036	0.310007	-2.54277	0.0109977	0.352479	1575	594	648	1089	335	466	409	198	1099	75	1108	201	9599	877	2614	444	147	11874	6625	522	281	55	845
RARG	265.463	0.549401	1.46348	0.216067	2.54273	0.0109991	0.352479	185	518	424	397	322	384	480	140	444	62	149	160	350	559	214	302	188	497	573	174	115	59	96
VPS52	802.488	0.252889	1.19159	0.0994576	2.54268	0.0110005	0.352479	1175	924	976	1158	1179	1102	651	465	686	517	484	635	1129	1511	862	850	1196	852	1176	1047	262	417	574
LOC101927476	51.1115	-0.700696	0.615275	0.275802	-2.54058	0.011067	0.352479	76	9	39	142	47	17	37	16	22	5	17	25	110	404	41	48	59	182	129	44	51	10	23
LOXL2	463.423	-0.743313	0.597366	0.292622	-2.54019	0.0110794	0.352479	279	272	140	492	241	313	201	85	609	92	339	216	1856	1964	234	426	111	2699	2152	302	368	74	240
USP5	1713.45	0.312113	1.24152	0.122947	2.5386	0.0111297	0.352479	2725	1946	2412	2384	2433	2539	1554	1231	1474	1062	804	1192	2064	2883	1788	1919	2983	1690	2791	1762	541	833	1293
CCP110	363.984	-0.321177	0.800417	0.126588	-2.53719	0.0111746	0.352479	417	312	305	444	408	362	389	145	340	160	186	207	588	994	406	537	470	762	611	559	315	120	271
MFAP3L	2115.67	0.648283	1.5673	0.255583	2.53649	0.0111971	0.352479	3155	3777	3206	2489	4429	3761	2067	1817	1534	1825	573	1566	2034	611	1948	2503	4486	1270	3434	1847	144	854	1496
DSC1	39.8195	0.785579	1.72378	0.309797	2.53579	0.0112194	0.352479	12	84	31	8	10	16	326	7	110	8	7	11	40	17	26	12	27	41	46	14	10	11	16
NUDT7	48.6583	0.418982	1.33698	0.165231	2.53573	0.0112212	0.352479	57	35	64	73	54	58	76	48	44	35	20	53	60	105	40	46	39	53	82	49	21	23	27
ABCC9	72.6547	-0.730906	0.602525	0.288246	-2.5357	0.0112222	0.352479	108	27	34	117	40	47	50	10	23	23	30	42	325	937	27	53	28	154	119	55	49	6	62
SLF2	1261.93	-0.305958	0.808905	0.120666	-2.53558	0.011226	0.352479	1947	1417	1202	1687	1092	1120	1042	445	1082	561	718	784	1726	4303	1667	2015	1951	2367	2129	2026	825	401	775
MLLT3	169.216	-0.599914	0.659793	0.23663	-2.53524	0.0112371	0.352479	228	119	206	301	132	145	117	43	149	34	63	61	523	943	205	161	90	608	285	184	163	26	104
PPM1K	247.432	-0.490409	0.711823	0.193445	-2.53513	0.0112406	0.352479	412	179	207	551	111	207	217	96	188	82	102	159	730	1116	227	218	201	608	461	278	215	81	152
ZC3HAV1L	128.734	-0.515102	0.699743	0.20321	-2.53483	0.0112501	0.352479	127	100	86	190	110	107	111	40	99	38	85	87	265	450	111	132	104	451	331	214	114	37	85
PDGFC	244.947	-0.640786	0.641363	0.252887	-2.53388	0.0112807	0.352479	346	164	147	419	71	173	111	83	249	67	141	196	834	1543	138	201	119	647	701	220	224	64	148
FHL2	1230	-0.587463	0.665512	0.231851	-2.5338	0.0112834	0.352479	1013	735	869	1412	1159	851	896	391	1452	315	906	546	3663	2505	3178	1309	782	5206	3181	937	679	390	846
BAG2	294.132	-0.436556	0.738896	0.17232	-2.53341	0.0112959	0.352479	378	169	240	360	301	220	283	156	150	138	166	232	425	1272	222	317	397	444	502	544	255	145	240
BARX2	46.1892	-0.580028	0.668951	0.229048	-2.53234	0.0113304	0.352883	50	22	21	75	38	22	31	20	26	16	35	43	80	122	55	47	23	109	63	57	58	55	24
KANK3	244.226	-0.67676	0.625569	0.267398	-2.53091	0.0113768	0.353655	495	90	205	405	369	76	92	61	158	45	102	81	486	2139	195	249	123	907	433	393	227	60	91
RP2	1484.42	-0.370628	0.773446	0.146734	-2.52584	0.0115421	0.357038	1707	974	1416	1712	1234	1773	1382	851	857	727	715	1273	2703	4641	1799	1365	2128	2466	2171	2203	1524	673	926
IMPACT	704.368	0.264663	1.20136	0.104787	2.52572	0.0115461	0.357038	1518	853	945	909	847	856	796	424	656	414	340	468	1088	1579	744	512	931	942	1070	608	362	280	536
ATP1B2	7.73228	-0.774518	0.584584	0.306757	-2.52486	0.0115745	0.357038	10	3	1	12	8	3	0	0	4	4	2	6	14	46	1	6	7	19	19	8	19	6	3
ABHD11	774.794	0.500076	1.41429	0.198067	2.52478	0.011577	0.357038	1109	824	1591	857	1373	1089	695	569	730	577	353	642	754	787	826	724	1393	795	950	681	121	575	455
KRT5	2767.85	0.611709	1.52807	0.242334	2.52424	0.0115948	0.357038	8	10001	9	8	1	5	28279	6	18305	11	11	13	322	3	54	8	8	177	453	5	16	2	22
CLEC4GP1	15.3138	-0.77429	0.584676	0.307191	-2.52055	0.0117172	0.358935	11	7	5	23	7	4	3	4	16	1	8	14	33	95	4	17	2	77	27	3	37	3	10
ZNF789	35.2617	-0.49807	0.708053	0.197613	-2.52044	0.011721	0.358935	47	18	22	34	30	24	22	13	38	26	24	25	67	138	35	34	41	70	81	64	32	12	19
NOMO1	800.74	0.310838	1.24043	0.123361	2.51975	0.0117437	0.358935	859	916	964	1177	1369	1198	802	461	720	448	411	674	898	1018	635	931	1144	955	1464	919	287	533	595
NFIX	120.037	-0.686397	0.621404	0.272408	-2.51974	0.0117442	0.358935	152	51	109	211	77	56	52	21	154	32	53	63	432	668	64	77	35	466	240	161	143	38	62
LINC00968	24.3197	-0.739742	0.598846	0.293887	-2.5171	0.0118326	0.360438	17	20	14	69	17	3	9	4	24	2	7	14	119	211	9	29	7	62	45	20	20	4	21
CLCC1	759.833	-0.215848	0.86104	0.0857577	-2.51695	0.0118375	0.360438	1235	717	926	994	566	791	644	442	574	328	422	586	1349	2279	818	766	1004	1327	1380	1007	483	331	559
TIE1	757.047	-0.64979	0.637373	0.258395	-2.51471	0.0119129	0.361697	1273	276	621	1574	950	258	421	175	423	166	381	326	1244	5722	637	582	503	2415	1785	1375	702	152	508
STRA13	343.917	-0.316961	0.802759	0.126084	-2.51389	0.0119409	0.361697	462	303	345	345	559	317	263	168	237	156	160	190	548	1056	489	321	462	807	644	454	215	259	153
VIT	109.93	-0.771417	0.585842	0.306929	-2.51334	0.0119593	0.361697	98	60	48	29	128	61	69	15	88	38	35	22	1003	11	313	39	31	571	435	56	45	11	50
ZNF93	108.791	-0.380277	0.76829	0.15134	-2.51274	0.0119799	0.361697	141	105	110	118	120	114	70	54	71	57	36	86	207	365	183	137	129	317	191	129	76	39	48
HS6ST1	405.35	-0.560067	0.678271	0.223064	-2.5108	0.0120459	0.361697	545	465	209	546	509	298	164	136	269	125	250	200	1022	841	656	311	389	2153	896	348	264	142	329
TUBA4A	420.059	0.72051	1.64776	0.287051	2.51004	0.0120718	0.361697	439	571	1607	165	774	429	847	188	1114	86	93	244	420	290	253	1012	202	365	626	192	75	66	279
LIX1	9.02238	-0.774506	0.584589	0.308566	-2.51002	0.0120724	0.361697	13	0	16	14	0	2	0	2	0	0	2	7	66	121	1	9	1	24	22	9	3	3	2
LIFR-AS1	60.0302	0.524257	1.43819	0.208877	2.50988	0.0120772	0.361697	64	66	46	77	68	136	47	60	32	64	46	52	45	68	35	63	108	40	83	73	12	38	45
TUBB2B	10.7073	-0.748013	0.595423	0.29803	-2.50986	0.0120779	0.361697	13	2	14	21	19	2	2	0	4	0	4	6	56	74	14	11	3	31	27	16	7	3	5
CASP8	431.808	0.269591	1.20547	0.107556	2.50653	0.0121924	0.362784	765	497	697	418	465	603	382	271	468	261	278	276	587	877	503	527	611	544	639	528	143	167	290
TGFB1I1	143.545	-0.696938	0.61688	0.27807	-2.50634	0.0121989	0.362784	203	83	91	301	118	63	68	18	130	20	50	82	562	927	64	184	41	638	366	196	83	24	94
P2RX1	45.0261	-0.763497	0.589067	0.304673	-2.50595	0.0122122	0.362784	44	11	44	80	7	21	16	12	41	6	19	25	213	191	16	19	8	388	55	24	50	9	31
GPC4	509.56	-0.698322	0.616288	0.278757	-2.50513	0.0122407	0.362784	687	356	490	973	168	249	223	113	259	179	259	182	1990	1160	922	276	177	2974	2745	337	202	84	284
CREB3L1	112.607	-0.745174	0.596596	0.297476	-2.50499	0.0122454	0.362784	106	79	51	281	26	79	27	11	140	17	44	44	608	480	131	115	9	612	208	57	98	31	67
COL6A5	9.48952	-0.746741	0.595948	0.298197	-2.50419	0.0122733	0.362784	17	0	10	19	0	3	3	4	2	3	1	15	38	45	6	9	9	38	23	5	12	1	6
HEMGN	230.751	-0.741979	0.597918	0.296349	-2.50374	0.0122889	0.362784	380	80	241	96	117	176	138	96	119	41	84	106	255	420	200	150	112	497	67	820	811	61	90
GJC1	515.925	-0.729194	0.603241	0.291252	-2.50366	0.0122917	0.362784	993	165	178	1570	271	200	217	99	165	68	264	252	1509	4758	286	327	240	1600	1918	474	485	41	279
KCNK13	17.3529	0.776251	1.71267	0.310288	2.50171	0.0123596	0.363662	9	47	41	1	9	4	56	3	99	3	6	11	13	50	7	4	26	9	6	2	3	2	7
IPMK	1187.36	-0.51023	0.70211	0.204082	-2.50012	0.012415	0.363662	1507	1390	1024	1245	751	1007	1271	299	723	569	592	509	2885	1556	3171	2081	1766	4434	1733	1081	583	356	849
MRC2	319.324	-0.768188	0.587155	0.307281	-2.49995	0.012421	0.363662	331	264	366	444	67	78	102	30	357	22	108	110	2402	835	350	152	22	2775	639	127	135	28	212
LRRC75A	24.0359	-0.707921	0.612202	0.283411	-2.49786	0.0124946	0.363662	28	3	18	49	13	15	11	4	30	4	12	11	79	194	27	14	10	76	40	16	27	7	18
MTRNR2L1	171.181	-0.714723	0.609322	0.286143	-2.49778	0.0124972	0.363662	26	19	26	18	22	31	23	4	7	259	3	7	51	36	550	23	26	1820	26	25	800	2	1
LOC729737	23.8502	-0.759571	0.590672	0.304359	-2.49564	0.0125729	0.363662	10	6	12	9	19	13	5	3	23	3	30	8	16	46	4	19	2	194	40	131	29	9	9
SSPN	199.244	-0.43665	0.738848	0.174973	-2.49553	0.0125768	0.363662	262	196	167	196	143	247	165	76	104	79	107	191	397	863	172	151	331	253	396	325	168	97	138
SPRR2G	19.1865	-0.741581	0.598084	0.29749	-2.49279	0.0126744	0.363662	8	3	29	28	0	1	2	0	4	2	9	2	155	0	33	6	2	136	191	2	2	3	11
AFMID	112.245	-0.517447	0.698607	0.20759	-2.49264	0.0126796	0.363662	179	72	112	180	104	95	79	45	87	41	42	57	187	555	144	105	112	266	155	160	152	33	50
TKTL1	7.02537	-0.754082	0.592924	0.302581	-2.49216	0.0126967	0.363662	0	1	5	8	3	2	1	0	6	0	3	3	4	26	2	4	1	16	106	0	4	2	17
GXYLT2	27.3178	-0.713389	0.609886	0.286317	-2.49161	0.0127166	0.363662	27	27	28	28	16	18	12	4	27	8	7	16	172	142	12	18	11	142	51	18	20	4	16
CEP89	131.214	-0.31969	0.801242	0.128311	-2.49152	0.0127199	0.363662	119	148	152	151	107	127	119	46	137	72	74	79	277	361	154	149	165	289	182	180	97	64	89
BMP6	375.182	-0.641605	0.640999	0.257551	-2.49118	0.0127321	0.363662	470	131	188	883	298	244	235	102	329	71	198	194	990	2108	279	508	227	921	873	565	432	57	259
DCAF8	1719.14	0.238464	1.17974	0.0957866	2.48953	0.0127911	0.363662	2297	2243	1980	2546	2123	2614	1453	1157	1489	910	1047	1315	2357	3363	1818	1589	2135	2072	2700	2781	629	837	1204
TIRAP	165.115	0.221135	1.16565	0.0888508	2.48884	0.0128162	0.363662	266	213	260	182	221	261	141	92	148	62	97	117	209	336	177	166	231	296	268	190	72	76	110
POMC	40.814	-0.761226	0.589995	0.305919	-2.48833	0.0128346	0.363662	23	26	24	43	2	4	3	1	17	0	37	2	162	49	38	10	5	650	237	17	4	5	13
FAM225A	9.93905	0.692305	1.61586	0.278257	2.48801	0.0128461	0.363662	8	10	3	17	27	43	6	11	7	3	7	7	7	8	13	6	6	9	20	13	1	6	3
SCARA3	1279.58	-0.333772	0.793459	0.134154	-2.48797	0.0128473	0.363662	1478	1241	1119	1525	1848	1210	960	463	993	510	607	1011	2745	2641	1555	1741	1279	3910	2475	1543	621	754	982
ENTPD4	1863.19	0.339118	1.26498	0.136307	2.4879	0.0128499	0.363662	2506	2430	2311	2954	2246	3118	1502	1436	1353	1202	1129	1378	2382	2190	2383	1963	2865	2597	2606	2166	502	825	1427
COL6A6	22.4908	-0.771993	0.585608	0.310444	-2.48674	0.0128919	0.363662	6	6	5	42	4	8	8	5	6	2	19	11	69	350	7	3	7	120	96	10	10	1	8
C2orf83	10.1982	-0.767277	0.587525	0.308548	-2.48673	0.0128922	0.363662	15	2	1	19	4	7	3	3	5	3	4	3	17	113	2	4	3	67	30	21	6	2	5
RAPGEF5	1117.84	-0.684396	0.622266	0.275245	-2.4865	0.0129007	0.363662	1129	369	487	2076	1357	630	597	256	673	199	675	708	1801	6054	864	1766	474	4550	2380	1841	1650	180	465
KLC3	40.1553	0.645525	1.56431	0.259642	2.48621	0.012911	0.363662	9	198	1	3	7	2	223	0	364	0	0	0	8	5	6	1	4	24	9	8	3	0	6
CLEC1B	7.97583	0.76922	1.70435	0.309405	2.48613	0.0129141	0.363662	7	28	14	18	2	2	25	1	32	0	4	3	6	5	2	4	4	11	4	5	5	1	5
SC5D	293.917	-0.496338	0.708904	0.199676	-2.48571	0.0129292	0.363662	271	219	313	356	271	186	265	126	253	81	159	243	508	1220	221	315	247	756	630	308	356	149	161
KCNE1	19.1717	0.733677	1.66287	0.295254	2.4849	0.0129589	0.363662	0	31	26	46	16	16	8	14	23	11	41	38	14	22	3	5	10	26	39	13	7	6	8
UBXN8	201.321	-0.288033	0.819018	0.115929	-2.48456	0.0129712	0.363662	355	168	256	268	177	156	132	123	165	85	120	126	388	598	221	259	353	396	300	218	121	96	127
XPO6	2945.93	0.376709	1.29838	0.151628	2.48443	0.0129761	0.363662	4340	4007	4156	4118	3932	3981	1654	2173	2731	2252	1763	2252	3110	4330	2324	2312	4830	4024	5112	4837	734	1487	1913
MYO5B	2302.13	0.46421	1.37956	0.186851	2.48438	0.0129776	0.363662	2388	3411	2837	3170	2958	4440	3054	1296	2554	1539	1236	1546	2955	1808	2832	1822	3309	2254	3610	2928	398	1155	1939
CYGB	83.5979	-0.70108	0.615112	0.282251	-2.48388	0.0129958	0.363662	85	60	91	189	31	24	41	20	41	17	63	23	293	353	64	57	36	579	251	68	30	26	67
AGPAT4	157.413	-0.664234	0.631024	0.267466	-2.48344	0.0130121	0.363662	166	107	97	301	81	114	48	37	120	54	108	99	591	761	128	115	82	774	304	132	160	23	93
PHLDA2	565.881	-0.477624	0.718159	0.192388	-2.48261	0.0130423	0.363662	576	364	377	643	733	339	416	259	350	254	249	651	622	1892	689	483	750	1188	983	968	410	624	249
ACTR8	360.928	-0.292286	0.816607	0.11775	-2.48225	0.0130555	0.363662	468	357	381	534	387	250	343	160	307	162	171	263	531	1311	438	327	492	668	780	400	223	185	279
ABAT	650.966	0.590964	1.50625	0.238358	2.47932	0.0131634	0.364627	576	938	603	1194	669	1747	639	534	552	647	267	547	590	464	532	516	1348	441	789	539	72	473	428
C6orf89	2553.06	0.309815	1.23955	0.124973	2.47906	0.0131728	0.364627	4702	2974	3369	3665	4084	3426	2186	1667	2208	1673	1205	1750	3634	3859	3514	2549	2801	3201	3871	2110	821	1581	1819
SLC25A37	575.448	-0.698079	0.616393	0.281598	-2.47899	0.0131756	0.364627	613	359	655	287	375	303	313	137	1000	94	236	206	794	925	607	438	348	2633	633	972	1547	122	255
LDLR	1516.34	-0.521646	0.696577	0.210623	-2.47669	0.0132608	0.364627	2261	980	2172	1048	1360	342	1203	583	1055	894	635	814	3116	2149	1945	3041	3833	3537	3035	3103	689	722	896
TPTE	82.6429	-0.768771	0.586917	0.310403	-2.47668	0.013261	0.364627	226	52	12	140	1	131	11	10	7	2	15	15	252	278	114	279	12	217	15	586	13	17	58
KIFC1	114.712	-0.425579	0.74454	0.17184	-2.47661	0.0132638	0.364627	173	77	153	111	166	96	88	31	72	50	40	80	169	496	149	100	176	271	253	213	84	49	49
PMP22	879.557	-0.697034	0.616839	0.281457	-2.47652	0.0132669	0.364627	1168	566	520	2755	241	316	342	199	875	125	343	493	4637	5507	388	785	240	2894	1627	732	851	111	516
GNGT1	196.653	0.746957	1.67825	0.301653	2.47621	0.0132785	0.364627	443	523	321	212	195	177	380	98	124	376	113	31	131	67	207	67	443	20	177	109	10	139	56
ABHD11-AS1	12.2313	0.756583	1.68948	0.305635	2.47544	0.0133071	0.364627	9	36	2	2	1	4	55	7	82	1	1	5	0	10	10	6	5	21	7	2	1	3	4
SHROOM2	454.496	-0.556691	0.67986	0.2249	-2.47528	0.0133131	0.364627	377	339	268	654	546	421	256	146	263	162	234	375	1132	1333	437	375	266	2026	1399	573	401	178	232
VPS39	1499.02	0.232479	1.17485	0.0939738	2.47387	0.013366	0.364805	1988	1879	1751	2181	2338	2418	1233	864	1270	708	821	1217	1945	2719	1791	1230	1890	2434	2590	1749	564	834	1055
CLEC2A	4.10356	0.671645	1.59289	0.271529	2.47357	0.0133771	0.364805	0	6	0	0	4	0	11	0	47	2	4	0	1	2	1	0	0	1	2	0	1	1	0
GPR137C	10.9906	-0.62876	0.646732	0.254217	-2.47332	0.0133865	0.364805	10	5	8	12	7	16	4	6	9	2	5	9	26	34	7	14	8	50	18	15	7	7	12
TBX5-AS1	87.9206	-0.715401	0.609036	0.289376	-2.47223	0.0134275	0.365313	153	16	45	240	53	66	47	18	24	10	36	45	348	619	52	111	52	202	350	96	87	4	36
JMJD6	459	-0.318681	0.801802	0.128997	-2.47045	0.0134943	0.36597	591	507	466	691	474	506	266	213	355	207	222	216	625	978	673	861	915	1031	609	727	174	241	343
SP6	965.201	-0.541452	0.687079	0.219204	-2.47008	0.0135083	0.36597	785	667	589	1120	1671	901	744	340	487	334	378	734	627	4191	2000	891	1066	2614	1588	1728	993	580	378
BRDT	11.6663	-0.664677	0.63083	0.269141	-2.46962	0.0135255	0.36597	28	9	10	20	2	8	5	6	2	0	6	11	42	97	15	8	15	24	10	17	8	2	6
PYCR1	219.428	-0.762833	0.589338	0.309225	-2.46692	0.013628	0.36597	151	184	114	235	99	47	107	30	152	12	208	13	1500	160	297	131	35	1894	891	73	45	22	225
GSTZ1	299.469	0.414412	1.33276	0.168008	2.46662	0.0136395	0.36597	488	271	517	409	521	599	243	224	221	190	127	193	358	618	311	239	339	230	520	326	82	202	189
HSD17B14	74.2347	0.504442	1.41857	0.204617	2.4653	0.01369	0.36597	163	77	96	121	239	89	28	45	60	47	39	48	120	131	117	111	57	78	94	69	14	21	40
SLC16A12	740.769	-0.501705	0.706272	0.203537	-2.46493	0.0137039	0.36597	944	640	435	877	628	841	504	280	355	286	418	643	477	2791	755	834	912	886	1251	2022	702	576	526
PCDHB18P	6.28128	-0.764188	0.588785	0.31008	-2.46449	0.0137208	0.36597	11	1	5	8	0	4	8	0	4	0	1	2	19	37	1	2	3	14	27	10	8	1	14
ARID5A	161.294	-0.701885	0.614768	0.284801	-2.46447	0.0137215	0.36597	205	122	236	203	72	64	64	19	187	15	69	97	505	1118	154	73	45	1055	271	141	84	64	93
MPZL1	2289.32	-0.416491	0.749245	0.169018	-2.46419	0.0137325	0.36597	2538	1592	1559	2681	2014	2856	1801	911	1734	909	1414	2008	5668	6288	2786	1790	2156	6749	5642	2449	1629	1129	1532
VIPAS39	509.99	0.238676	1.17991	0.0968809	2.4636	0.013755	0.36597	833	515	683	739	643	767	445	369	459	265	291	343	659	1095	604	466	704	636	702	616	192	297	328
TUBAL3	37.0958	0.677094	1.59892	0.274862	2.4634	0.0137627	0.36597	31	34	68	55	80	59	29	44	18	36	28	35	18	17	47	22	61	7	33	37	3	25	30
FAM180A	13.9174	0.663303	1.5837	0.269272	2.46332	0.0137658	0.36597	1	53	0	1	0	0	84	2	121	1	1	0	6	3	1	3	1	16	1	1	0	3	1
TOX2	12.384	-0.741099	0.598283	0.300898	-2.46296	0.0137796	0.36597	13	1	13	25	5	3	5	1	9	3	9	5	35	52	9	26	3	54	25	28	16	1	7
MSX1	29.7864	-0.638435	0.642409	0.259236	-2.46276	0.0137874	0.36597	63	7	44	82	13	17	17	9	11	5	8	16	105	285	25	23	26	74	54	17	17	8	14
TJP2	4257.31	0.403894	1.32307	0.164044	2.4621	0.0138126	0.366044	5239	5367	5844	4485	7231	6849	5299	2299	5200	2566	1960	2485	5577	3535	5466	5745	6534	5675	6987	5390	833	1566	3119
TTC39A	18.4992	0.668031	1.5889	0.271451	2.46096	0.0138565	0.366614	24	23	26	14	63	4	22	15	30	14	9	20	29	13	10	10	22	22	23	4	9	4	17
TRIP11	3852.64	0.337352	1.26344	0.137157	2.45961	0.013909	0.367233	5781	5052	4635	4613	4682	6660	3538	2628	2853	2630	2187	2855	5128	4925	3824	5198	4070	4717	5965	7311	1232	1261	2985
GATA4	59.6797	-0.73338	0.601493	0.298351	-2.45811	0.0139671	0.367233	130	21	36	182	18	18	19	12	17	6	28	30	277	544	25	40	14	234	158	36	46	3	35
SOX5	125.818	-0.710092	0.611281	0.288935	-2.45762	0.0139862	0.367233	218	60	53	441	32	73	45	19	39	23	69	56	606	856	67	85	40	499	256	147	105	13	74
FAM184A	907.758	-0.512814	0.700854	0.208675	-2.45748	0.0139914	0.367233	1219	688	552	1279	1015	858	834	246	729	218	426	553	958	3087	2393	957	1936	1644	1094	1687	888	272	423
WNT6	26.3282	-0.745848	0.596317	0.303562	-2.45699	0.0140108	0.367233	53	16	16	32	16	4	8	2	42	3	5	3	144	79	56	17	10	188	80	32	10	5	5
SEMA4A	312.975	0.49295	1.40732	0.200648	2.45679	0.0140183	0.367233	327	399	855	391	664	442	165	145	316	169	165	299	228	388	277	169	450	491	521	384	74	201	207
IRGQ	1068.75	0.300913	1.23192	0.122506	2.45631	0.0140374	0.367233	1379	1463	1218	1594	1868	1987	785	520	762	555	599	901	1364	1681	1516	1059	1464	1487	1762	1540	306	457	715
ANK1	154.547	-0.698204	0.616339	0.284315	-2.45574	0.0140596	0.367233	149	30	142	76	216	154	62	50	122	36	56	90	167	386	148	114	71	298	136	295	563	41	50
KRT24	2525.12	0.591797	1.50712	0.241135	2.45422	0.0141192	0.367952	6	9228	7	5	7	6	16551	5	25654	13	184	6	507	1	25	24	13	31	766	6	2	12	37
GSTM3	196.294	-0.649811	0.637364	0.264809	-2.45389	0.0141321	0.367952	271	37	143	300	263	156	86	96	135	59	35	88	479	535	327	92	73	242	114	428	188	219	353
CORO2A	322.759	-0.680948	0.623755	0.277737	-2.45177	0.0142155	0.36827	299	215	205	124	477	216	172	49	450	96	160	99	597	233	1875	334	462	1491	167	313	215	81	163
CLK4	410.464	-0.383633	0.766505	0.156564	-2.45033	0.0142726	0.36827	407	407	402	471	294	424	245	143	360	221	328	243	794	1063	516	590	624	948	643	872	277	118	240
COL8A2	190.287	-0.71872	0.607636	0.293398	-2.44964	0.0142999	0.36827	293	124	239	543	43	58	82	33	97	29	54	77	1348	1290	97	122	16	827	349	156	112	12	80
MLPH	219.507	0.717129	1.64391	0.292864	2.44868	0.0143381	0.36827	302	412	344	295	610	331	380	74	400	96	138	62	79	264	567	31	401	249	154	297	17	2	91
TMEM56	244.313	-0.61347	0.653623	0.250681	-2.44722	0.0143964	0.36827	253	117	197	400	205	232	174	93	40	52	163	200	492	903	222	298	282	500	499	225	450	69	145
S1PR1	578.303	-0.614747	0.653045	0.251247	-2.44678	0.0144139	0.36827	792	225	332	1346	569	384	373	167	446	119	240	344	931	3272	528	869	428	1239	1121	950	793	87	381
TMEM44	93.131	-0.539297	0.688106	0.220464	-2.4462	0.0144372	0.36827	133	76	51	203	89	65	43	23	56	34	65	51	147	472	114	87	65	315	177	148	71	33	70
IPO4	296.472	-0.326854	0.797273	0.133643	-2.44574	0.0144557	0.36827	395	283	291	243	358	233	263	89	329	135	155	217	396	937	284	369	371	579	597	471	223	180	187
MASP1	141.963	-0.752932	0.593396	0.307892	-2.44544	0.0144674	0.36827	141	56	96	161	67	30	96	7	243	6	25	48	576	1197	65	154	26	960	349	149	47	7	133
PROM2	843.85	0.557831	1.47205	0.22822	2.44427	0.0145145	0.36827	717	1691	1421	927	2163	562	1292	394	1427	315	308	652	906	1168	670	966	910	606	1264	939	148	576	477
EBF1	254.519	-0.708361	0.612015	0.289957	-2.44299	0.0145662	0.36827	453	115	121	751	94	123	102	53	120	41	136	122	973	1588	101	193	67	963	620	379	281	17	179
TRPC6	304.43	-0.686482	0.621367	0.281035	-2.44269	0.0145784	0.36827	489	86	102	1004	165	152	131	69	158	58	135	185	870	2350	138	271	193	932	884	352	317	38	154
TCF7L1	15.7959	-0.722769	0.605933	0.295891	-2.44268	0.0145785	0.36827	10	9	3	17	20	15	4	4	15	5	6	5	45	28	13	19	2	141	56	16	7	11	6
GPR12	7.03039	-0.7543	0.592834	0.30891	-2.44181	0.0146137	0.36827	3	3	8	19	1	4	0	4	9	0	1	0	29	50	6	7	3	17	7	11	8	0	13
HOXC8	6.83798	-0.728005	0.603738	0.298184	-2.44146	0.0146279	0.36827	15	5	4	3	4	4	6	1	4	1	2	4	35	26	5	5	4	43	16	5	6	2	3
PDZK1IP1	81.8229	0.65905	1.57904	0.269971	2.44119	0.014639	0.36827	40	17	1777	0	19	6	8	1	165	2	3	9	16	1	21	79	9	38	5	4	0	0	5
NID1	2401.77	-0.669063	0.628915	0.274153	-2.44047	0.0146681	0.36827	3467	904	948	7225	1239	1404	1072	518	1573	687	1104	1298	8639	12904	845	2597	1345	9785	6489	2549	2305	413	1304
BIRC7	114.685	-0.75649	0.591935	0.309996	-2.44032	0.0146743	0.36827	178	40	47	49	43	19	49	19	97	14	54	23	1156	62	134	22	4	1336	259	21	22	9	29
OSBP	3477.35	0.431291	1.34844	0.176737	2.4403	0.014675	0.36827	4957	4223	4694	4688	5153	7885	2820	2331	2456	2258	1622	2709	3756	2563	4072	4493	5166	3678	6021	4301	765	1957	2181
TGFBR2	2171.02	-0.533231	0.691005	0.218518	-2.44021	0.0146787	0.36827	2470	1998	1538	3530	1202	1801	1550	623	2686	670	1027	1318	5654	9482	1249	1783	1959	8068	5487	2401	1531	844	1527
BMP5	454.511	-0.728916	0.603357	0.298761	-2.43979	0.0146956	0.36827	1155	161	182	1611	104	154	112	81	76	102	194	231	1501	3994	225	256	79	1866	1029	371	558	53	159
CDKN1C	6242.82	-0.453179	0.730431	0.185761	-2.43958	0.0147044	0.36827	6893	5188	4829	6967	6620	4335	4370	2927	5126	2064	3917	4891	12821	17056	9365	4053	6778	24841	17737	6693	2947	3372	3720
CYP7B1	57.2046	0.707678	1.63317	0.290113	2.43932	0.0147151	0.36827	1	294	14	1	1	19	259	1	452	2	4	3	44	16	6	45	10	71	11	3	2	5	27
MPZL3	186.445	0.747695	1.67911	0.306591	2.43874	0.0147386	0.36827	19	493	40	34	24	23	1094	30	1204	7	65	33	306	100	113	27	32	230	203	52	41	17	36
GYPB	30.5508	-0.74398	0.59709	0.305075	-2.43868	0.0147411	0.36827	43	17	40	17	37	8	10	7	16	2	15	8	33	77	15	37	33	44	5	98	113	9	8
ZFPM2-AS1	24.5052	0.661616	1.58185	0.271355	2.43819	0.0147608	0.36827	51	61	61	42	11	76	10	13	21	14	15	12	26	29	8	41	24	11	27	35	9	2	18
HBG2	28546.3	-0.73358	0.60141	0.300879	-2.43813	0.0147637	0.36827	50413	4937	29260	17094	17917	17203	15879	15142	4988	7370	12540	10211	25628	87002	22001	15364	23203	35612	6918	113868	93882	14387	6018
FAM110C	18.8304	0.692095	1.61563	0.283995	2.43699	0.01481	0.36827	1	21	1	1	2	3	72	6	224	2	0	1	2	4	7	3	1	42	3	0	0	4	3
RASIP1	170.781	-0.615347	0.652773	0.252559	-2.43645	0.0148323	0.36827	339	76	167	313	239	80	87	32	121	27	62	85	292	1202	169	233	127	504	359	227	179	34	79
ZNF660	16.3204	-0.689557	0.620044	0.283093	-2.4358	0.014859	0.36827	32	15	14	27	11	5	6	2	5	6	6	13	61	142	9	9	4	36	26	12	24	3	11
GRASP	119.756	-0.669814	0.628588	0.275026	-2.43546	0.014873	0.36827	179	45	88	294	130	62	65	15	90	12	49	45	257	1016	158	122	50	447	159	210	108	16	58
FEZ1	97.1514	-0.581517	0.668261	0.238828	-2.43488	0.0148969	0.36827	133	61	63	200	63	55	61	36	103	32	36	53	359	632	97	66	35	281	196	87	55	45	63
ENOX1	36.0673	-0.614932	0.652961	0.252604	-2.43437	0.0149175	0.36827	39	39	18	96	24	30	14	8	21	16	12	19	161	217	16	31	31	97	80	32	26	12	19
COG6	1339.44	0.272737	1.2081	0.11206	2.43384	0.0149397	0.36827	2142	1636	1360	1607	2010	1742	1505	869	1315	848	712	744	1899	1729	1609	1313	2204	2422	2147	1505	476	543	927
LOC100132111	13.1811	0.723046	1.65066	0.297107	2.43362	0.0149485	0.36827	18	14	9	25	9	26	27	4	37	7	10	14	3	13	13	3	1	8	40	21	1	4	9
LCP1	5531.11	0.50949	1.42355	0.209368	2.43346	0.0149551	0.36827	6926	9329	15334	6520	3369	10865	2944	3402	6987	3190	2967	5670	3731	14085	2477	4403	6728	8019	6817	5340	1669	2587	4145
FAM117B	297.344	-0.584427	0.666914	0.240245	-2.43263	0.0149897	0.368565	304	263	215	474	218	250	215	74	172	75	173	249	638	1138	268	269	145	1155	729	285	404	103	149
P3H1	957.801	-0.526864	0.694062	0.216724	-2.43104	0.0150558	0.369635	923	635	665	1286	948	953	617	291	659	323	811	560	3551	2218	992	794	615	3397	2511	821	638	415	837
PNMAL2	8.16899	-0.718511	0.607724	0.295677	-2.43005	0.0150966	0.369738	16	4	9	13	6	1	3	1	5	4	0	6	23	76	6	16	2	15	29	7	5	3	4
THRAP3	3793.55	0.247766	1.18737	0.101968	2.42985	0.0151052	0.369738	6259	4798	4900	4633	4472	6467	3409	2470	2909	2187	1996	2796	5413	6185	4903	4147	5004	4683	5873	4981	1318	1588	2940
UBE3B	1422.61	0.260089	1.19755	0.107122	2.42797	0.0151834	0.370847	1775	1742	1530	1806	2512	1923	1429	860	1294	752	857	1012	1914	1897	1668	1391	1785	2137	2262	1786	474	938	949
FOXI3	55.2435	-0.537705	0.688866	0.221489	-2.42768	0.0151959	0.370847	51	54	31	47	54	61	28	19	25	33	24	60	55	195	58	50	74	110	95	120	78	34	19
COL5A3	367.164	-0.700412	0.615397	0.288591	-2.42701	0.0152239	0.370969	563	144	189	1163	145	154	130	63	348	50	114	169	2127	2769	129	290	163	1013	1018	341	285	29	154
ARHGEF19	40.7849	-0.638681	0.6423	0.263281	-2.42585	0.0152725	0.370969	73	27	25	58	30	18	39	9	40	13	12	10	164	208	44	30	49	219	73	36	25	6	18
TUBE1	155.482	-0.561058	0.677805	0.231296	-2.42571	0.0152783	0.370969	288	148	114	178	117	109	123	46	126	35	100	66	305	554	182	304	116	494	240	159	207	37	75
CDSN	472.242	0.599336	1.51502	0.247126	2.42522	0.0152991	0.370969	4	2399	11	21	4	2	2755	0	4449	2	13	5	70	0	23	8	26	210	254	15	3	1	4
ANKRD35	15.74	0.74666	1.6779	0.307988	2.42432	0.0153372	0.370969	8	64	14	5	5	3	82	0	78	2	2	6	21	29	8	5	5	19	13	6	4	0	3
WFDC1	282.103	-0.674775	0.62643	0.278356	-2.42415	0.0153444	0.370969	533	74	198	884	185	118	151	71	109	58	82	144	1129	2389	129	288	89	741	924	149	200	51	160
MYO10	795.249	-0.636483	0.643279	0.262599	-2.42379	0.0153597	0.370969	872	557	432	1312	499	483	566	146	772	211	478	402	2211	3217	832	680	451	4368	2309	698	719	105	487
RUNDC3A	26.0253	-0.743756	0.597183	0.307024	-2.42247	0.0154155	0.371767	35	6	33	20	36	19	6	3	15	3	5	11	46	110	22	24	7	73	11	34	103	3	5
FSCN1	511.455	-0.681839	0.62337	0.281755	-2.41997	0.0155217	0.373778	625	286	495	1092	303	147	209	91	480	107	218	249	2158	3647	421	329	139	2670	1466	341	280	79	231
FZD5	602.355	-0.417688	0.748623	0.172659	-2.41916	0.0155565	0.374066	695	465	517	714	571	850	413	286	253	246	290	547	827	1641	943	417	662	1345	1491	925	517	428	314
VEPH1	100.513	0.740053	1.67024	0.306154	2.41726	0.0156378	0.374328	57	163	30	62	50	42	318	16	721	15	41	33	106	83	49	27	64	116	125	63	33	21	59
RAD51	122.596	-0.453938	0.730047	0.187813	-2.41697	0.0156505	0.374328	126	72	122	93	165	83	108	58	67	65	62	102	113	408	151	148	197	194	204	277	136	56	64
ANKS1A	1609.47	-0.28309	0.821829	0.117178	-2.4159	0.0156962	0.374328	2106	1326	1502	2483	2334	1742	1020	744	1208	643	757	1054	2608	4246	1857	1963	1699	3810	3485	2406	1127	713	1131
ZNF100	317.437	-0.455133	0.729443	0.188427	-2.41543	0.0157166	0.374328	578	411	422	330	221	264	166	106	160	134	176	229	596	919	542	207	209	1142	664	439	220	119	256
MAN1A1	1714.13	-0.648716	0.637848	0.2686	-2.41517	0.0157278	0.374328	1901	1001	1400	3316	805	1710	836	442	1441	285	794	1214	5680	7986	1653	1392	463	6212	3298	1651	2590	276	967
ADH1B	49.1131	-0.71358	0.609805	0.295462	-2.41513	0.0157295	0.374328	168	37	17	133	8	8	16	14	22	4	16	25	133	446	44	51	6	95	152	91	28	2	44
TTC28	472.996	-0.598283	0.660539	0.247736	-2.415	0.0157352	0.374328	467	330	229	958	408	359	274	128	341	127	226	388	1244	1915	267	424	309	1958	1300	573	530	109	270
ORMDL3	2127.8	0.458124	1.37375	0.189765	2.41417	0.015771	0.374328	3830	2199	3702	2805	4744	2912	1517	1811	1417	1457	837	1473	1895	2314	2390	2408	2658	1612	3566	2290	586	1359	1484
TEX261	1119.83	0.308637	1.23854	0.127876	2.41357	0.015797	0.374328	1767	1375	1603	1599	1857	1608	761	710	960	634	576	942	1335	1678	1408	1135	1608	1302	1606	1179	349	727	729
CSRP2	417.001	-0.408311	0.753505	0.169231	-2.41274	0.015833	0.374328	533	322	303	501	582	242	317	218	240	176	258	332	761	1597	374	496	614	611	653	715	374	213	246
AMIGO1	158.593	0.594996	1.51047	0.246677	2.41205	0.0158631	0.374328	381	192	372	186	166	201	128	148	154	141	80	100	96	70	113	134	246	60	189	134	35	138	131
RABGAP1L	3321.11	0.415779	1.33402	0.172381	2.41197	0.0158666	0.374328	3979	4381	4323	5307	3352	6380	3231	3471	1878	2204	1633	2583	3309	3366	3655	2972	4213	3402	5412	3775	1054	1922	2605
RAPSN	11.5042	-0.686589	0.621321	0.284731	-2.41136	0.0158932	0.374328	40	10	6	18	7	7	4	3	4	3	2	3	41	103	11	16	2	39	31	15	3	2	6
ADAMTS18	270.602	-0.672202	0.627548	0.278771	-2.41131	0.0158954	0.374328	489	90	177	756	238	102	187	57	77	57	65	184	434	2935	148	235	212	712	674	186	271	32	176
CA4	39.1655	-0.727988	0.603745	0.302016	-2.41043	0.0159338	0.374328	85	7	15	41	79	5	9	3	38	1	22	9	52	155	67	31	58	119	15	82	77	22	23
PCDHB12	11.7471	-0.662771	0.631664	0.274976	-2.41029	0.01594	0.374328	23	3	9	25	4	3	5	9	8	3	5	7	25	75	8	8	14	14	37	13	16	1	10
SLC6A8	1102.1	-0.572264	0.672561	0.237463	-2.40991	0.0159566	0.374328	1221	717	836	897	2133	754	541	321	812	388	514	516	2018	1151	5617	1077	1197	4251	2155	934	469	420	538
TCONS_00029157	10.8414	-0.73659	0.600156	0.305809	-2.40866	0.0160111	0.374771	5	5	9	7	6	2	12	2	13	1	6	2	37	66	37	11	4	70	28	4	5	2	1
MCM10	128.852	-0.462447	0.725754	0.192136	-2.40687	0.0160898	0.374771	136	74	116	116	159	102	116	65	52	57	73	110	145	470	144	151	233	258	237	256	141	46	56
ANO1	1628.07	0.690671	1.61403	0.286972	2.40675	0.0160951	0.374771	2545	3861	1288	1108	2158	1903	3838	430	4828	822	694	834	1164	672	1841	1828	1229	572	2081	3185	56	750	862
PLCB4	124.818	-0.595035	0.662029	0.247251	-2.4066	0.0161017	0.374771	187	80	116	261	96	99	86	46	83	32	35	65	249	683	78	93	85	458	262	169	158	19	85
PERP	6835.16	0.57574	1.49044	0.239256	2.40638	0.0161115	0.374771	6069	14832	8720	6072	5956	6622	15036	4428	16069	3734	2356	3582	7665	5117	7254	7803	7552	6977	9418	4449	1659	3866	4233
KCNJ16	53.6512	-0.738339	0.599429	0.306842	-2.40625	0.0161173	0.374771	25	42	25	48	0	8	25	11	49	1	26	8	365	16	35	11	7	254	665	13	17	3	45
GALNT13	11.2269	0.722548	1.65009	0.300333	2.40583	0.0161359	0.374771	2	45	5	14	1	4	40	2	85	1	1	1	12	14	4	18	2	9	2	2	0	0	2
VGLL4	832.691	-0.276147	0.825793	0.114855	-2.40431	0.016203	0.375031	992	912	975	1206	661	893	663	399	707	371	389	564	1939	1817	1207	1078	1231	2100	1700	726	330	372	599
ARHGEF3	722.716	-0.401276	0.757188	0.166931	-2.40385	0.0162235	0.375031	899	481	796	1096	565	669	499	343	599	361	376	411	1276	1967	844	711	739	2981	1232	998	467	260	573
CYP26B1	275.898	0.745086	1.67607	0.309995	2.40354	0.0162371	0.375031	92	859	48	144	98	81	1225	29	1815	26	51	50	359	193	162	127	33	635	256	104	64	23	53
CCNE1	843.047	-0.433415	0.740507	0.180362	-2.40303	0.0162597	0.375031	731	647	582	867	1114	707	637	328	435	377	830	463	1004	2094	973	571	1206	2399	2252	1367	817	315	675
TCTEX1D1	64.3938	-0.681959	0.623318	0.28389	-2.40219	0.0162971	0.375031	84	13	42	93	42	17	48	24	19	25	59	30	93	488	42	45	48	213	126	57	112	16	32
CCDC146	48.2802	-0.555682	0.680335	0.231327	-2.40215	0.0162992	0.375031	41	27	37	49	46	42	36	13	48	13	37	38	113	217	29	37	31	122	95	74	63	20	31
TBX4	66.2283	-0.719373	0.607361	0.299616	-2.40099	0.016351	0.375031	174	13	29	199	53	18	47	4	12	7	11	18	223	1033	34	23	37	161	223	17	17	14	27
COL18A1	1028.46	-0.665082	0.630653	0.277035	-2.40071	0.0163632	0.375031	1562	464	819	1049	1517	302	550	135	1354	136	358	481	2083	7355	677	1605	638	3973	3198	1091	926	157	528
PRELP	174.863	-0.732674	0.601787	0.305208	-2.40057	0.0163695	0.375031	175	108	56	266	57	60	107	20	285	11	74	41	1351	610	70	180	32	977	369	121	140	17	104
MIER2	215.41	-0.438141	0.738085	0.182566	-2.3999	0.0163996	0.375031	237	182	218	248	277	161	174	62	161	74	119	151	438	897	271	181	240	819	471	267	143	73	107
ROBO3	18.0618	-0.709375	0.611585	0.29563	-2.39953	0.0164159	0.375031	29	28	19	17	7	4	8	5	19	3	6	4	94	88	17	22	3	108	17	8	12	3	16
SPEG	48.8088	-0.677445	0.625272	0.282394	-2.39894	0.0164427	0.375031	109	43	64	81	16	16	35	7	42	10	7	15	310	345	22	29	18	198	82	35	31	10	16
KLF2	211.298	-0.672399	0.627462	0.280327	-2.39862	0.0164569	0.375031	270	167	212	300	104	97	93	38	360	19	73	90	791	1580	201	170	59	789	202	292	226	49	82
NUPR1	171.126	-0.56261	0.677076	0.234646	-2.39769	0.0164987	0.375031	268	154	201	293	64	101	56	76	266	31	58	125	429	678	217	201	67	532	354	159	148	70	106
SCN11A	44.4053	-0.730674	0.602622	0.304954	-2.39602	0.0165743	0.375031	40	16	16	79	10	28	29	15	12	5	23	36	92	651	12	21	21	30	155	51	60	2	22
SLC1A4	139.238	-0.551626	0.682251	0.230285	-2.3954	0.0166021	0.375031	140	70	230	291	80	104	105	27	119	31	55	98	458	688	105	149	74	322	376	181	83	62	98
COL6A2	2956.95	-0.710698	0.611024	0.296798	-2.39455	0.0166406	0.375031	4718	1536	1769	7349	1311	541	1245	337	2957	452	752	1118	21056	26828	1071	1686	659	11609	6847	1571	1088	278	1414
CWC22	570.283	0.215831	1.16137	0.0901359	2.39451	0.0166426	0.375031	877	717	720	588	618	926	656	323	545	304	293	400	716	1120	669	677	773	787	852	848	281	205	366
LRRC8B	187.559	-0.458895	0.727543	0.191851	-2.39194	0.0167596	0.375031	288	198	221	154	173	124	148	40	119	55	89	196	238	486	152	239	276	668	338	312	158	108	114
ADGRB2	70.4616	-0.653198	0.635869	0.273138	-2.39146	0.0167817	0.375031	137	56	53	96	44	40	27	21	50	22	32	29	304	292	75	36	23	450	194	43	39	19	32
AHSP	96.1877	-0.728562	0.603505	0.304805	-2.39026	0.0168366	0.375031	99	14	97	29	126	52	44	40	43	24	29	50	83	305	86	76	50	100	12	272	407	19	22
IER3	619.795	-0.595442	0.661842	0.249133	-2.39006	0.0168456	0.375031	1017	490	646	621	516	372	364	179	510	292	295	163	3050	1236	690	1133	1254	2632	387	333	167	282	448
CENPH	80.95	-0.371505	0.772976	0.155442	-2.39	0.0168486	0.375031	93	55	88	77	119	70	80	34	60	33	34	55	99	266	108	72	135	133	175	138	69	49	41
RNASE12	24.9919	0.738148	1.66803	0.308895	2.38964	0.016865	0.375031	53	34	47	33	48	15	12	47	12	46	14	8	4	5	18	30	22	0	32	10	0	10	26
TMEM158	10.6328	-0.676265	0.625783	0.283056	-2.38916	0.0168869	0.375031	28	5	6	8	3	6	2	5	13	4	2	8	24	33	12	8	6	44	14	18	16	7	4
PLA2G12A	783.685	0.456934	1.37262	0.191317	2.38836	0.0169239	0.375031	1364	1177	1224	925	967	969	737	655	585	666	461	532	806	626	834	794	1421	548	1017	880	178	406	669
SARDH	9.5024	-0.670958	0.62809	0.280932	-2.38832	0.0169254	0.375031	16	6	13	18	3	3	5	3	9	2	2	5	37	75	10	9	2	27	26	12	6	2	3
MPP3	18.0593	-0.662029	0.631989	0.27723	-2.38801	0.0169398	0.375031	32	5	14	27	16	5	11	5	15	2	11	11	79	82	12	8	15	71	30	23	18	6	12
ITM2C	1154.63	-0.533347	0.69095	0.223414	-2.38726	0.0169744	0.375031	1876	688	835	2181	1493	504	757	324	1129	254	586	557	3112	5821	991	870	851	2908	3105	1212	862	576	828
PLOD1	1488.34	-0.526592	0.694192	0.220628	-2.38679	0.0169962	0.375031	1700	1286	1127	2142	1423	1115	811	459	1346	412	1080	839	4419	4566	1338	1338	907	6063	4655	1149	874	616	1219
ACYP2	65.595	0.349991	1.27455	0.146666	2.38632	0.017018	0.375031	104	80	115	95	59	81	84	50	70	44	24	42	67	141	73	73	82	60	82	72	26	34	44
SPARCL1	3504.22	-0.600041	0.659735	0.25146	-2.38623	0.0170221	0.375031	6538	1295	2271	7922	2416	2091	1826	1086	3595	821	1786	1423	5752	25576	2384	5545	2656	6221	6624	5250	3695	690	2540
DMTN	154.698	-0.676556	0.625657	0.283574	-2.38582	0.017041	0.375031	194	40	134	59	119	161	66	42	242	26	58	74	173	268	131	113	95	358	79	402	489	75	56
OTUB2	340.818	0.58199	1.49691	0.244071	2.38451	0.0171018	0.375031	476	380	215	860	620	831	249	212	175	291	161	345	205	484	173	179	800	183	645	327	55	215	225
TNNI2	44.7215	-0.732415	0.601895	0.307208	-2.3841	0.0171209	0.375031	43	32	31	16	18	16	25	2	21	4	70	4	292	36	68	25	17	342	157	27	14	4	39
KRBA1	145.603	0.450058	1.3661	0.188804	2.38374	0.0171379	0.375031	168	272	250	179	353	166	85	58	123	91	93	130	225	185	144	128	208	222	208	172	18	73	95
UBE4A	2265.5	0.135691	1.09862	0.0569237	2.38373	0.0171382	0.375031	3122	2771	2806	2997	2760	3069	2112	1349	1829	1306	1162	1760	3454	4571	2765	2334	3258	3314	3626	3050	960	986	1518
CD276	1114.91	-0.551644	0.682242	0.231451	-2.38341	0.017153	0.375031	1173	1140	1051	1269	983	653	745	340	1184	316	655	477	4408	2252	1408	949	876	5217	3463	831	477	361	846
TMEM165	1349.82	-0.222671	0.856978	0.0934287	-2.38332	0.0171571	0.375031	1787	1183	1829	1721	1230	1388	1023	838	980	617	764	1024	2280	3735	1431	1370	2167	2532	2051	1483	974	692	949
MYZAP	160.032	-0.592449	0.663216	0.248601	-2.38313	0.0171661	0.375031	269	57	118	325	170	111	114	44	92	41	67	94	293	1018	139	172	122	345	309	155	234	35	109
EXOC6	1035.24	-0.41459	0.750233	0.173989	-2.38285	0.0171793	0.375031	1541	670	928	1668	1042	990	721	453	577	438	593	701	1456	4905	1208	1190	1135	1934	1907	1447	1043	331	642
SREBF2	870.383	-0.461723	0.726118	0.193802	-2.38245	0.0171977	0.375031	799	679	844	1086	1025	656	554	351	563	314	381	948	1348	2263	718	684	824	2518	2544	1179	774	750	398
C9orf173-AS1	15.9198	0.615939	1.53256	0.258654	2.38133	0.0172505	0.375031	8	36	26	19	39	32	11	8	6	8	13	20	21	19	17	19	12	15	19	37	1	5	5
E2F2	176.545	-0.504632	0.70484	0.211955	-2.38084	0.017273	0.375031	254	114	158	135	237	179	117	61	92	80	83	126	203	577	214	142	180	411	248	450	257	79	76
AGPAT5	2847.95	0.697896	1.62214	0.293167	2.38054	0.0172873	0.375031	1374	2258	3350	3393	742	6185	1213	10991	1311	1861	564	2905	1372	1752	2236	4397	3035	1337	7121	810	339	368	1287
TCF21	478.013	-0.689433	0.620097	0.289615	-2.38051	0.0172886	0.375031	1403	172	280	1382	160	152	151	94	101	139	147	277	2214	4131	227	270	143	2293	995	265	282	62	192
C21orf58	52.7218	-0.395287	0.760338	0.166083	-2.38006	0.0173099	0.375031	59	44	68	78	68	47	35	14	24	22	33	35	83	164	59	69	96	64	83	101	35	38	34
XCR1	22.0133	-0.735924	0.600433	0.309268	-2.37957	0.017333	0.375031	18	23	16	7	13	21	10	1	17	3	11	8	173	14	22	5	1	119	116	11	13	3	23
DLEU2	79.0277	-0.5978	0.660761	0.251234	-2.37945	0.0173384	0.375031	63	80	80	65	59	70	43	18	86	15	63	41	146	254	50	64	55	327	166	122	129	24	37
CLDN19	453.054	-0.68803	0.620701	0.289155	-2.37945	0.0173385	0.375031	596	438	243	607	366	277	147	117	229	105	337	82	1735	638	731	240	112	3415	1943	209	95	162	446
CEP83	92.8624	-0.465977	0.72398	0.195876	-2.37894	0.0173623	0.375031	106	86	87	134	95	76	67	25	92	32	50	50	161	297	89	85	99	282	189	156	112	31	45
CRNDE	24.8399	-0.564537	0.676172	0.237323	-2.37877	0.0173704	0.375031	28	21	15	25	17	24	6	13	11	13	18	25	38	84	27	12	47	28	46	67	30	8	19
VAMP4	376.811	0.235896	1.17764	0.0991783	2.37851	0.0173829	0.375031	636	525	523	546	359	544	390	205	322	197	237	243	538	745	408	429	376	720	593	426	220	111	228
CCDC136	9.00227	-0.653242	0.63585	0.274689	-2.37811	0.0174015	0.375031	21	7	7	10	1	5	3	4	6	1	5	10	34	54	7	11	9	32	19	9	4	2	5
SULT1C4	37.9895	-0.658244	0.633649	0.27681	-2.37796	0.0174086	0.375031	42	5	14	51	62	38	18	10	18	7	23	21	65	218	25	60	31	179	91	70	37	5	17
NACAD	18.6897	-0.681933	0.62333	0.287168	-2.37468	0.0175641	0.377882	31	16	12	34	19	4	8	1	8	3	9	15	77	124	8	14	16	86	38	15	16	5	8
CACNA2D2	19.4747	-0.708912	0.611781	0.298725	-2.37313	0.0176383	0.378518	43	13	1	25	6	16	6	2	9	4	16	10	64	168	10	9	17	71	72	21	14	6	7
RSPH9	4.76617	-0.731664	0.602209	0.30837	-2.37268	0.0176595	0.378518	2	1	4	4	0	1	4	2	8	1	2	2	18	33	8	3	3	22	9	1	5	0	5
ABCA8	304.085	-0.7294	0.603155	0.307426	-2.37261	0.0176631	0.378518	668	167	57	1053	29	65	79	41	273	18	105	65	851	1213	152	685	41	1514	557	513	463	14	154
GPRC5C	36.4428	-0.667184	0.629735	0.281282	-2.37195	0.0176947	0.378699	99	23	22	80	19	24	11	8	20	11	6	19	71	364	19	15	22	156	115	30	21	11	16
ZNF366	301.541	-0.618689	0.651263	0.260959	-2.37083	0.0177483	0.37935	532	106	152	718	222	180	158	105	155	59	180	193	541	1860	197	400	181	784	829	320	380	64	183
TMEM50B	302.343	-0.442624	0.735795	0.186753	-2.37011	0.017783	0.379398	411	221	263	411	243	195	280	133	290	100	163	233	600	1255	228	332	287	676	536	435	332	101	186
CHSY1	11155.4	0.559932	1.4742	0.236331	2.36927	0.017823	0.379398	19494	10832	15757	14975	23006	17334	8997	10209	4102	11919	3916	10950	12424	9592	9945	9120	16858	4961	18846	16507	1637	5447	8079
CCDC142	161.55	0.339483	1.2653	0.143286	2.36927	0.0178233	0.379398	309	225	231	204	270	161	126	91	161	100	116	91	206	292	220	138	278	188	219	231	35	76	90
SHC2	86.5686	-0.628138	0.647011	0.265166	-2.36885	0.0178434	0.379398	211	44	71	184	111	27	40	17	38	20	26	32	234	766	73	88	39	339	206	86	51	15	38
MIR503HG	315.391	0.477041	1.39189	0.201442	2.36813	0.0178783	0.379646	493	446	479	425	772	282	269	173	215	233	215	241	578	496	223	189	388	249	484	513	62	230	104
KLHL4	19.1871	0.690458	1.6138	0.291719	2.36686	0.0179397	0.379686	5	206	3	9	0	2	99	0	48	3	0	1	28	20	3	3	1	25	5	2	4	1	4
TPM1	3059.01	-0.693923	0.618171	0.293217	-2.36658	0.0179531	0.379686	3108	2337	1545	3861	1052	1522	2038	632	3013	409	2665	716	15229	3759	5001	1981	1014	18191	12712	1495	1463	449	3124
CRTAP	781.243	-0.487928	0.713048	0.206176	-2.36657	0.0179539	0.379686	1030	530	809	1275	607	495	548	239	891	224	405	564	2110	4198	638	569	583	1926	1760	705	623	350	506
ZNF676	17.6173	0.732488	1.6615	0.309567	2.36617	0.017973	0.379686	21	58	2	43	5	13	51	1	78	4	9	8	24	46	7	6	6	10	6	15	12	1	4
IPP	343.74	0.295929	1.22768	0.125094	2.36565	0.0179987	0.379737	459	396	419	387	405	625	349	269	305	189	167	285	438	510	372	381	454	395	547	479	102	201	231
CHD1L	336.273	-0.33714	0.791609	0.142547	-2.36511	0.0180245	0.379793	421	293	345	439	274	298	318	132	281	115	218	285	683	1142	381	332	298	656	649	478	269	166	211
MVD	77.6058	-0.571645	0.672849	0.241758	-2.36453	0.0180528	0.379899	112	49	149	101	62	17	34	36	96	30	15	37	187	423	67	84	61	232	185	96	57	25	48
TSPAN1	132.895	0.653751	1.57325	0.276601	2.36352	0.0181024	0.380452	9	251	35	12	11	5	334	4	1787	9	2	4	257	23	32	5	1	74	57	8	5	1	8
RARRES1	169.555	0.726103	1.65417	0.307456	2.36165	0.0181937	0.380793	293	94	1762	48	702	60	179	22	80	16	12	41	122	226	264	435	63	72	85	19	20	15	9
CRISP3	11.4661	-0.717261	0.608251	0.303725	-2.36154	0.018199	0.380793	12	3	4	4	4	9	1	2	27	2	4	8	10	8	17	23	5	8	10	65	16	6	16
LINC00960	5.33033	0.653715	1.57321	0.276826	2.36146	0.0182029	0.380793	4	14	1	12	4	7	22	1	37	0	0	3	10	0	2	0	0	9	1	0	0	0	0
HBA1	4630.74	-0.683963	0.622453	0.289657	-2.36128	0.0182117	0.380793	7822	1205	7183	2187	2191	2845	2001	1443	6398	856	1737	1745	6654	10516	4686	4204	3093	7938	1577	14251	13663	1557	1533
SLC22A3	462.543	-0.692604	0.618736	0.293533	-2.35954	0.0182975	0.382098	548	283	212	1136	94	315	242	90	366	73	204	259	2385	2527	176	317	111	2469	1081	350	437	45	240
SPTA1	176.653	-0.702837	0.614363	0.298054	-2.35809	0.0183694	0.38311	110	93	410	119	117	145	52	47	33	41	52	120	119	591	100	130	122	206	230	309	700	24	102
LTBP2	1041.52	-0.713131	0.609995	0.302728	-2.35568	0.0184888	0.383828	923	660	656	1929	469	521	412	107	1304	106	295	572	6010	5325	489	701	150	7187	2754	503	743	71	569
PHLDA1	259.772	-0.674	0.626766	0.286311	-2.35408	0.0185686	0.383828	190	171	241	398	120	155	171	48	253	25	138	188	1043	1431	117	250	107	1465	473	149	258	35	173
SGPL1	986.84	0.252545	1.19131	0.107292	2.3538	0.0185824	0.383828	1347	1200	1901	1418	1743	1145	758	535	876	500	433	772	1307	2030	1072	1042	1209	1508	1621	983	387	471	705
LPAR1	439.564	-0.61402	0.653374	0.260864	-2.3538	0.0185828	0.383828	717	252	195	1209	209	214	199	109	470	113	245	195	1079	2728	267	499	256	1486	894	545	414	84	306
SNHG8	189.072	-0.320691	0.800686	0.136276	-2.35325	0.0186102	0.383828	256	172	175	228	189	186	162	86	183	95	71	145	376	692	269	166	206	368	218	214	159	104	124
CMBL	47.8549	-0.476347	0.718795	0.202425	-2.3532	0.0186127	0.383828	36	33	39	43	67	57	38	13	37	22	22	36	91	124	53	47	42	134	86	48	66	34	20
WDR4	89.1759	-0.397583	0.759129	0.169017	-2.35232	0.0186567	0.383828	118	94	82	82	128	57	41	33	64	34	76	50	119	272	91	130	87	256	206	184	52	46	49
TMC4	451.179	0.687963	1.61101	0.29252	2.35185	0.0186803	0.383828	891	925	760	89	1542	870	610	259	449	239	53	366	223	189	439	788	965	318	782	55	127	20	280
HOMEZ	214.179	0.257431	1.19535	0.10947	2.35161	0.0186921	0.383828	291	285	319	289	371	278	224	108	224	90	94	151	298	428	260	195	296	366	381	173	103	92	131
KLF1	14.4593	-0.72893	0.603351	0.31007	-2.35086	0.0187301	0.383828	7	0	14	6	36	4	4	3	14	2	4	2	11	76	16	15	4	22	5	22	62	3	2
LAPTM4B	248.221	-0.513919	0.700317	0.218616	-2.35079	0.0187336	0.383828	509	144	209	507	215	106	150	80	205	72	141	127	700	1481	216	285	279	701	346	170	176	80	167
SUPT6H	2821.96	0.219657	1.16446	0.0934534	2.35044	0.0187512	0.383828	3700	3245	3228	3507	4084	4882	2115	1494	2326	1583	1581	2581	3625	4289	3392	3440	3649	4230	4955	4253	1029	1287	1852
TIMP1	2061.3	-0.729712	0.603024	0.310472	-2.35033	0.0187568	0.383828	1007	1379	2172	1482	389	268	1015	158	1862	106	1197	860	10262	8146	613	669	416	30406	3057	478	568	124	1031
ZNF233	14.2601	-0.555278	0.680526	0.236274	-2.35015	0.0187659	0.383828	11	19	15	17	12	15	5	4	11	8	6	8	38	97	13	15	6	25	19	15	13	7	12
RARRES2	78.142	-0.660778	0.632537	0.281203	-2.34983	0.0187822	0.383828	162	60	72	186	37	32	27	16	36	22	30	39	312	775	26	45	12	256	123	72	69	17	33
GPX3	3839.56	-0.494991	0.709566	0.210661	-2.34971	0.0187881	0.383828	4854	1420	2994	5625	8803	3061	1955	1516	2050	1083	2112	1675	6754	8864	6775	3759	3360	11479	6800	4628	4034	2706	2052
NGEF	66.2025	0.561697	1.476	0.239121	2.349	0.0188237	0.383828	5	269	2	1	0	0	487	5	580	0	0	1	13	6	1	5	1	17	8	0	2	0	1
HSPA6	50.9472	-0.719686	0.607229	0.306386	-2.34895	0.0188264	0.383828	36	51	40	16	3	12	20	4	134	9	20	15	161	311	37	65	18	370	48	35	46	21	21
ZBTB16	164.369	-0.702136	0.614662	0.298984	-2.34841	0.018854	0.383912	165	179	72	133	57	94	95	26	297	8	96	29	497	1022	127	132	23	614	442	349	189	16	116
ZNF124	426.153	-0.393511	0.761275	0.167697	-2.34656	0.0189477	0.384922	896	327	493	533	318	228	231	358	292	179	208	280	701	1192	449	367	836	867	640	622	385	191	247
TMEM204	93.3219	-0.619031	0.651108	0.263855	-2.3461	0.018971	0.384922	187	30	75	183	78	33	38	32	94	27	28	46	191	800	90	104	47	252	262	131	66	14	47
TACC2	14219.8	0.536708	1.45066	0.228835	2.34539	0.0190073	0.384922	9540	17639	9340	26255	26910	32757	8804	7880	7493	9689	13430	16581	11633	11258	12529	19050	17377	9260	32969	25364	2232	5663	8775
UGGT1	4780.8	0.339853	1.26563	0.144928	2.34498	0.0190282	0.384922	6947	5800	7455	5896	6556	8628	4158	2990	3733	3041	2466	3476	5637	5044	5904	6056	7205	5591	7976	5137	1254	2495	3580
WDR63	8.08596	-0.620105	0.650624	0.264474	-2.34468	0.0190436	0.384922	5	6	5	9	7	4	6	5	4	6	4	4	16	46	5	15	5	10	14	9	7	8	5
NOX4	69.8166	-0.544355	0.685698	0.232261	-2.34372	0.0190925	0.384922	121	31	43	96	30	98	45	27	65	16	30	41	136	321	111	72	54	278	188	108	41	20	32
SIDT2	1172.95	0.27908	1.21342	0.119126	2.34273	0.0191433	0.384922	1486	1530	1624	1612	1949	1768	832	618	911	653	693	1012	1602	1950	1138	1245	1426	2278	1913	1456	291	668	782
ERVV-1	773.306	0.597747	1.51335	0.255225	2.34204	0.0191787	0.384922	1162	1078	2399	557	2051	1145	1126	259	396	313	279	862	1075	392	1017	643	1071	716	875	710	80	578	246
RPL28	1414.37	-0.29757	0.813622	0.12707	-2.34177	0.0191924	0.384922	2328	1052	1659	1851	1539	1067	937	606	1537	741	643	984	2656	4808	1727	1372	1796	3017	2265	1522	895	936	756
RARA	268.432	-0.586308	0.666045	0.250435	-2.34116	0.0192242	0.384922	316	225	373	364	175	140	129	73	340	60	115	135	747	1016	254	333	124	1475	519	319	202	57	156
LRRC32	1280.45	-0.481025	0.716468	0.205469	-2.34111	0.0192267	0.384922	1345	699	2214	2219	1572	838	730	379	818	406	511	776	3386	3834	3050	1413	748	4700	2846	1352	724	458	584
SLC30A1	842.79	0.407728	1.3266	0.174247	2.33995	0.0192863	0.384922	1617	1302	1822	858	1352	1204	749	506	641	524	291	586	995	1256	722	802	1541	760	1239	987	215	392	686
ZAK	839.108	-0.480962	0.7165	0.205611	-2.33918	0.0193263	0.384922	1546	588	721	1391	706	617	609	306	519	258	438	553	1894	4660	552	854	722	2457	1967	1006	638	225	542
IGFL2	12.547	-0.687369	0.620985	0.293895	-2.33883	0.0193443	0.384922	16	9	13	7	7	10	6	8	5	2	4	8	92	11	34	17	2	6	16	30	10	5	8
COL14A1	2566.6	-0.621999	0.64977	0.265987	-2.33846	0.0193636	0.384922	4293	1654	2059	5528	630	1752	910	752	1812	700	984	2581	8719	19209	1160	2649	1199	5867	6115	3848	2243	225	1356
HSD17B2	2009.54	-0.603595	0.658112	0.25812	-2.33843	0.0193651	0.384922	4229	489	1349	5485	1773	1070	1171	727	700	429	970	913	4487	13844	1456	2927	1363	4193	3999	2807	2123	451	1138
PCSK6	976.955	-0.687296	0.621017	0.294038	-2.33744	0.0194165	0.384922	1016	748	445	1701	421	715	277	216	434	217	871	319	5735	1497	944	534	383	6067	4733	425	297	186	792
CCDC102B	163.715	-0.645753	0.639159	0.276288	-2.33725	0.0194264	0.384922	250	43	97	385	104	127	110	50	47	37	83	93	491	1319	81	122	78	438	473	214	166	23	92
HSPA2	1347.36	-0.560924	0.677868	0.240018	-2.33701	0.0194386	0.384922	1640	435	713	2225	1489	933	1095	283	1664	351	444	868	4040	5026	2853	1808	863	4737	3083	1585	787	333	753
PPIC	476.925	-0.412875	0.751125	0.176668	-2.33701	0.0194388	0.384922	575	523	668	601	450	277	361	175	427	197	284	225	1759	1309	438	546	610	1325	699	373	205	255	389
FAM83A	100.712	0.652436	1.57182	0.279211	2.33671	0.0194542	0.384922	9	224	13	3	16	0	528	1	976	4	27	7	68	17	21	7	4	211	62	16	12	3	3
TNS2	478.328	-0.628371	0.646907	0.268922	-2.33663	0.0194586	0.384922	770	291	275	1096	318	243	221	118	503	107	207	197	1340	2977	373	445	120	1927	1154	716	363	65	370
FADS2	318.797	-0.614236	0.653276	0.262903	-2.33637	0.0194722	0.384922	474	142	448	602	196	116	185	77	233	56	217	163	1189	1700	178	285	175	1079	791	268	324	62	191
C7	5244.6	-0.708738	0.611855	0.303426	-2.33578	0.0195025	0.384922	15353	1739	1087	20959	655	2514	1150	631	1191	567	1919	2423	10963	37850	1942	5855	1179	28623	11754	7796	5175	399	3062
SLC14A1	72.2341	-0.663307	0.631429	0.284038	-2.33527	0.0195291	0.384922	100	25	64	65	90	80	28	24	44	18	27	28	89	205	74	66	48	113	43	187	228	13	31
ZNF496	146.843	-0.436086	0.739137	0.186748	-2.33516	0.0195351	0.384922	244	133	169	215	171	89	106	31	98	57	58	112	351	630	150	127	133	488	360	185	63	67	99
NR2F1	326.457	-0.683287	0.622745	0.292618	-2.33508	0.0195392	0.384922	625	94	136	1169	154	186	141	56	77	38	164	162	1271	2107	137	268	115	924	1043	384	400	38	141
SLC28A3	24.6978	0.723892	1.65163	0.310151	2.334	0.0195957	0.38513	8	99	61	8	3	8	20	3	201	5	6	6	29	41	6	12	5	43	20	12	6	2	3
PNKD	697.655	-0.401758	0.756935	0.172166	-2.33355	0.0196195	0.38513	645	797	743	869	635	537	487	285	628	305	463	332	1601	1462	854	644	904	2847	1547	685	323	387	458
TRPV2	222.227	-0.616666	0.652176	0.264263	-2.33353	0.0196204	0.38513	321	153	448	444	141	84	125	41	136	31	70	141	542	2028	127	124	124	757	554	227	159	36	132
AMIGO2	134.299	-0.662056	0.631977	0.283774	-2.33304	0.019646	0.385171	216	105	139	337	51	90	57	27	47	10	69	83	604	657	76	92	40	629	334	111	115	14	103
PRCP	2181.04	-0.546513	0.684673	0.234372	-2.33181	0.0197105	0.385904	2572	1299	2058	4378	1316	1536	1206	741	1645	585	1844	1063	7543	10383	2107	1769	1095	5635	5370	1906	1793	464	2043
EPB42	99.0476	-0.691342	0.619278	0.296561	-2.33119	0.0197432	0.385904	172	9	92	58	105	71	43	41	74	17	30	45	135	226	85	74	68	157	38	261	355	25	41
WASF1	59.8792	-0.456726	0.728638	0.195937	-2.33098	0.0197542	0.385904	44	33	68	69	68	43	60	36	46	13	39	29	93	111	70	62	54	195	134	82	61	40	40
LEF1	59.9389	-0.661256	0.632328	0.283896	-2.32922	0.0198474	0.386649	152	31	36	127	21	40	33	7	55	5	17	33	121	605	46	36	26	166	183	81	49	8	33
CLSPN	111.92	-0.477879	0.718032	0.205188	-2.32898	0.0198601	0.386649	116	68	114	112	136	75	91	53	67	34	64	94	157	402	86	144	170	305	227	193	138	30	46
COPG2IT1	19.1826	-0.659512	0.633092	0.283244	-2.32842	0.0198896	0.386649	26	44	13	16	12	13	12	4	6	5	6	9	82	78	12	16	6	68	54	36	24	3	5
2017-09-09	2276.17	-0.402789	0.756395	0.172989	-2.32841	0.0198901	0.386649	2682	1994	2382	3007	2589	1416	1983	602	2193	875	1128	1665	4379	10129	2612	1972	2814	6668	5293	2370	1455	943	1297
P3H4	166.203	-0.573163	0.672142	0.246211	-2.32793	0.0199159	0.386649	138	123	80	227	205	115	125	41	171	35	117	80	658	634	141	113	123	635	460	129	114	57	124
IL3RA	90.726	0.71574	1.64233	0.307562	2.32714	0.0199578	0.386649	787	19	74	81	762	26	25	10	25	15	22	21	116	306	22	58	111	111	53	14	22	9	10
WDR62	55.4584	0.678559	1.60054	0.291585	2.32714	0.0199579	0.386649	27	162	38	35	70	40	148	12	229	16	21	26	61	125	25	23	52	89	68	52	16	18	15
NIPSNAP3B	44.4332	-0.589739	0.664463	0.253561	-2.32583	0.0200277	0.387124	78	45	29	87	22	27	33	20	18	11	23	22	94	151	22	41	23	142	116	55	69	11	34
SKA3	94.7857	-0.423766	0.745476	0.182203	-2.32579	0.0200298	0.387124	133	52	98	61	131	85	65	50	78	34	67	51	116	310	110	104	171	174	150	157	113	36	50
PDE6G	25.1646	-0.618583	0.65131	0.266129	-2.32437	0.0201057	0.38757	37	8	33	42	38	5	17	13	6	5	5	17	45	182	23	26	26	68	56	31	21	11	15
OCA2	18.6364	-0.689429	0.620099	0.29666	-2.32397	0.0201273	0.38757	44	12	11	47	10	7	4	4	3	4	8	11	76	162	3	10	5	47	53	36	15	4	9
POLR2J3	51.1631	0.678343	1.6003	0.291953	2.32346	0.0201544	0.38757	40	130	33	25	58	25	120	24	219	19	39	11	83	76	45	14	27	55	23	57	12	16	37
ESCO2	48.9989	-0.470529	0.7217	0.202546	-2.32307	0.0201753	0.38757	64	32	56	54	39	38	48	23	14	21	30	39	64	204	57	56	78	80	82	95	53	13	32
ZFYVE26	1490.83	0.227772	1.17103	0.0980483	2.32306	0.020176	0.38757	2173	2027	1836	2142	2147	2188	1164	853	1178	792	832	1146	1925	2619	2211	1534	2121	2511	2544	1716	428	690	953
PDK3	717.839	-0.521495	0.69665	0.224646	-2.32141	0.0202649	0.38757	633	590	619	952	425	475	427	279	555	156	617	537	1366	1597	438	614	1310	3382	1917	1040	484	164	679
SLC22A18	88.1341	-0.569563	0.673821	0.245362	-2.32132	0.0202697	0.38757	78	52	136	43	92	48	66	35	68	37	15	84	108	217	82	37	262	245	266	120	63	89	35
RNASEH2A	136.521	-0.336576	0.791919	0.145006	-2.32111	0.0202808	0.38757	160	110	178	123	150	126	136	63	94	70	52	109	184	507	192	119	223	238	242	191	106	73	79
ADGRD1	393.826	-0.643927	0.639969	0.277488	-2.32056	0.0203106	0.38757	577	187	213	1011	185	191	71	59	511	81	207	279	1430	1916	255	334	264	1681	672	483	383	63	261
CDH18	8.34681	0.70962	1.63537	0.30591	2.3197	0.020357	0.38757	4	12	4	51	2	10	43	0	5	0	15	2	10	5	8	1	2	7	6	4	6	0	0
STAMBP	745.234	0.185805	1.13745	0.0801	2.31966	0.020359	0.38757	1190	863	940	881	922	1087	725	475	605	409	374	617	1073	1431	901	640	1034	999	1217	913	333	337	563
C2CD4B	9.0209	-0.631443	0.64553	0.272234	-2.31948	0.0203689	0.38757	10	3	12	7	11	5	1	3	10	2	6	7	24	48	4	6	10	32	20	10	7	5	7
C14orf180	9.22928	-0.719576	0.607276	0.310259	-2.31928	0.02038	0.38757	27	4	2	25	0	5	1	2	4	2	1	2	38	88	6	3	1	58	16	18	5	0	5
PPP1R14A	30.1468	-0.650619	0.637007	0.280575	-2.31888	0.0204017	0.38757	28	11	13	39	53	13	11	3	50	7	6	21	73	190	16	29	17	46	76	45	32	29	15
MYEOV	3.7383	0.673873	1.59535	0.290644	2.31855	0.0204195	0.38757	0	3	8	5	1	1	16	5	26	0	0	0	1	5	1	2	2	3	0	3	0	1	0
MEMO1	246.483	-0.230427	0.852383	0.0994012	-2.31815	0.0204411	0.38757	258	226	256	251	178	305	214	141	206	129	169	196	354	583	288	295	361	426	403	337	200	120	161
FOXF2	49.4809	-0.685066	0.621977	0.295557	-2.31788	0.0204558	0.38757	109	10	22	176	34	23	16	12	10	7	21	16	126	501	26	34	27	86	168	51	62	8	14
CDH5	4887.12	-0.486444	0.713782	0.210054	-2.3158	0.0205691	0.389241	6122	3618	4006	11773	4985	3065	2649	1728	2498	2207	2147	3486	8228	23820	5290	5704	6187	12755	9647	5357	5263	958	2547
HBD	104.85	-0.717194	0.608279	0.309751	-2.31539	0.0205916	0.389241	51	4	145	25	182	96	14	27	47	11	61	25	122	31	126	117	67	131	16	262	502	13	22
STON2	1238.15	0.583062	1.49803	0.251911	2.31456	0.0206371	0.389424	1042	3162	1439	2889	857	1855	304	1186	930	725	1179	1684	1772	2204	1389	1070	862	559	3231	1167	216	267	507
NRIP1	5052.58	-0.551648	0.682241	0.23836	-2.31434	0.0206489	0.389424	6098	3543	2964	5333	4137	3392	5061	1376	6389	1167	3345	1876	9718	6251	17038	6290	5915	19202	9676	4313	2304	1510	5381
BCO2	47.497	-0.653287	0.63583	0.2825	-2.31252	0.020749	0.39086	44	32	16	140	14	30	12	16	32	16	28	29	97	149	27	87	24	159	94	76	79	2	39
LMF2	468.413	-0.404068	0.755725	0.174778	-2.31189	0.020784	0.391069	653	399	489	453	636	294	336	140	426	259	224	272	1051	1581	481	364	471	1696	1128	555	239	234	320
DAZL	9.19659	0.67231	1.59362	0.291019	2.31019	0.0208776	0.391805	20	6	5	10	27	22	12	3	10	8	10	4	11	0	8	8	21	8	5	8	2	6	1
PDE8B	157.502	-0.680142	0.624104	0.294536	-2.3092	0.0209327	0.391805	298	56	51	309	82	52	93	29	205	23	50	56	353	1539	111	131	92	807	317	172	128	9	72
LINC00899	7.04014	-0.640651	0.641423	0.277612	-2.30772	0.0210148	0.391805	9	10	5	13	2	5	4	0	7	1	1	8	26	47	8	7	6	15	15	4	6	0	8
AFAP1	1342.5	-0.657622	0.633922	0.285003	-2.30743	0.0210311	0.391805	788	1122	769	1269	1748	440	1098	199	1315	151	1053	301	3522	1386	4451	901	950	10470	3688	892	422	292	995
HPCAL4	3.50727	-0.689844	0.619921	0.299001	-2.30716	0.0210457	0.391805	4	8	2	0	0	1	0	1	2	0	0	1	32	0	3	2	1	21	12	2	6	1	1
IL22RA1	31.9818	0.577369	1.49213	0.250308	2.30664	0.0210751	0.391805	3	127	2	3	0	0	196	1	295	0	4	0	19	9	5	3	0	11	1	2	2	0	5
SESN3	4847.51	0.567881	1.48234	0.246224	2.30636	0.0210908	0.391805	8496	12424	10617	4160	3023	11556	3457	4221	2247	2923	1556	5526	5758	2965	4793	6120	5890	3359	7103	3743	881	2832	2720
NOMO2	365.741	0.418885	1.33689	0.181647	2.30603	0.0211087	0.391805	499	466	544	517	762	455	351	216	319	209	174	283	347	350	237	505	707	326	519	389	96	248	279
IGSF9	78.5002	0.645802	1.56461	0.280083	2.30575	0.0211245	0.391805	50	244	89	65	89	43	202	20	252	17	41	31	70	67	88	65	100	88	125	87	20	29	23
RASL11A	40.0724	-0.466186	0.723876	0.202202	-2.30555	0.021136	0.391805	68	33	42	79	20	30	26	22	23	19	14	32	75	254	37	21	39	44	85	53	27	19	36
TRABD2A	53.0708	-0.556699	0.679856	0.241476	-2.3054	0.0211444	0.391805	44	41	42	55	54	64	26	16	12	37	36	31	165	75	71	69	56	214	123	31	45	17	49
CDK5R1	67.0353	0.675961	1.59766	0.293217	2.30533	0.0211481	0.391805	45	156	35	55	67	56	97	24	392	17	21	35	47	91	41	67	47	68	155	76	8	11	30
FBXL2	56.2157	-0.567269	0.674893	0.246097	-2.30506	0.021163	0.391805	81	35	31	100	35	33	28	27	84	10	24	36	183	242	45	65	32	142	109	76	57	10	45
ADAMTSL2	22.6872	-0.703751	0.613974	0.305345	-2.30477	0.0211793	0.391805	79	16	8	45	13	2	11	2	11	0	8	6	120	142	17	16	10	121	64	13	17	1	10
WHAMMP3	72.264	-0.50202	0.706118	0.21784	-2.30453	0.0211927	0.391805	88	72	50	81	39	54	77	26	64	27	40	39	115	172	50	58	74	276	142	144	94	24	46
ABCB7	425.543	0.225215	1.16895	0.0977373	2.30429	0.0212065	0.391805	684	587	498	580	529	553	455	230	353	277	236	279	469	892	496	472	645	466	593	550	203	175	320
C4orf32	403.04	-0.482542	0.715716	0.209496	-2.30335	0.0212593	0.392338	591	305	297	654	471	377	372	142	179	104	208	238	595	1356	421	629	416	727	738	541	585	105	293
FAM172A	847.349	0.29715	1.22871	0.129114	2.30144	0.0213665	0.39299	1074	951	1198	1294	881	1303	797	653	693	566	456	633	944	1130	1028	898	1529	875	1374	1102	285	372	598
PLCG1	478.415	-0.565594	0.675677	0.245868	-2.3004	0.0214258	0.39299	566	256	296	803	473	312	300	121	409	111	339	295	999	2442	311	500	264	1709	1191	826	474	106	287
NRARP	69.4586	-0.63697	0.643062	0.276913	-2.30026	0.0214337	0.39299	67	17	36	165	92	46	29	11	43	13	35	48	154	518	102	96	49	133	134	87	94	10	23
YOD1	920.081	-0.424645	0.745022	0.184621	-2.3001	0.0214427	0.39299	1684	731	971	1103	904	890	725	322	595	394	455	505	1568	1569	1489	1031	1620	1823	963	1232	1254	359	557
EXTL1	36.773	-0.659578	0.633064	0.286772	-2.30001	0.0214478	0.39299	34	31	10	41	24	14	8	10	26	23	17	23	51	24	50	58	54	140	270	58	1	24	28
MYOZ1	26.6652	-0.710483	0.611115	0.308909	-2.29998	0.0214494	0.39299	42	16	30	19	4	9	6	5	19	3	20	9	178	33	45	11	5	96	233	13	7	1	17
YAF2	495.45	0.237617	1.17904	0.103335	2.29949	0.0214772	0.39299	584	663	543	625	646	807	484	247	333	283	347	394	618	698	427	535	785	709	925	829	234	225	296
C2orf40	8.09382	-0.706855	0.612654	0.30742	-2.29932	0.021487	0.39299	2	2	4	21	1	10	3	1	2	6	3	1	26	76	5	5	1	5	11	7	9	8	13
PIK3C2B	3399.03	0.50231	1.41648	0.218559	2.29828	0.0215456	0.393623	3207	4406	2816	6211	8372	6184	1930	1877	1874	2492	2733	2698	3452	3455	2636	2976	3671	2897	6836	8789	501	1671	1828
DKFZp434J0226	6.41197	-0.713185	0.609972	0.310378	-2.2978	0.0215734	0.393684	5	1	2	7	4	0	9	1	2	2	5	0	18	5	7	6	4	57	23	10	3	0	11
SRXN1	737.492	0.287235	1.2203	0.125027	2.29738	0.0215971	0.393684	1142	904	1052	1153	849	1045	543	566	505	566	347	628	865	1111	768	642	1037	870	1120	684	303	438	595
PSRC1	54.0629	-0.459228	0.727375	0.200018	-2.29593	0.0216798	0.394373	87	27	51	60	80	46	30	25	31	28	26	30	79	293	45	61	84	110	84	71	48	29	28
EME1	30.8363	-0.474536	0.719698	0.206727	-2.29547	0.0217062	0.394373	52	20	45	27	46	25	23	9	16	13	10	16	35	111	45	35	57	62	55	38	39	12	17
CYP2U1	74.8914	-0.495942	0.709098	0.216054	-2.29545	0.0217073	0.394373	122	78	73	123	44	35	28	22	67	32	50	66	164	538	60	66	66	143	156	76	49	17	57
ARHGAP10	437.047	-0.386761	0.764845	0.16853	-2.29491	0.0217384	0.3945	448	386	426	466	296	461	378	172	342	163	335	355	897	933	537	364	394	1294	1040	526	381	172	348
SLC2A9	228.398	-0.354609	0.782081	0.154565	-2.29425	0.0217763	0.39475	376	241	186	301	251	118	145	101	128	136	135	190	463	585	234	197	387	606	400	263	144	122	165
GSTO2	29.6026	0.711134	1.63709	0.310025	2.29379	0.0218023	0.394783	24	75	5	19	8	11	123	7	144	4	18	18	35	27	16	5	17	67	40	19	1	12	4
MTUS2	30.5505	0.557251	1.47146	0.243084	2.29242	0.0218812	0.395773	2	202	2	8	3	1	163	0	254	0	0	2	12	2	5	1	1	23	0	2	0	0	0
AFF2	476.099	-0.620945	0.650245	0.271075	-2.29068	0.0219822	0.396241	825	152	226	1245	364	288	234	128	258	76	256	284	985	3387	348	313	291	1483	1554	778	431	70	280
ZNF883	14.0726	0.706565	1.63191	0.308517	2.2902	0.0220096	0.396241	12	45	3	10	10	22	46	2	64	3	4	5	14	37	6	13	7	15	8	10	4	0	8
NUDCD1	789.741	-0.283779	0.821437	0.12391	-2.29019	0.02201	0.396241	1249	818	655	1034	685	721	644	579	525	365	434	454	1045	2250	933	1296	1300	1041	1071	1096	530	414	601
CSF1	351.006	-0.66435	0.630973	0.290171	-2.28951	0.0220497	0.396241	519	157	345	934	102	132	124	67	261	66	128	231	1089	2599	136	339	87	2077	892	393	227	35	139
GPR135	8.68856	-0.573326	0.672065	0.250438	-2.28929	0.0220625	0.396241	10	12	7	5	4	6	12	1	10	3	4	2	18	28	8	11	18	23	15	15	9	3	6
MSC-AS1	65.5468	-0.672718	0.627324	0.293932	-2.28869	0.0220974	0.396241	123	30	57	173	8	43	39	17	24	18	20	34	263	422	22	41	12	350	97	57	78	10	29
NCOA2	3291.58	0.31048	1.24012	0.13566	2.28866	0.0220992	0.396241	4038	4175	3862	4531	4064	6142	2747	2240	2363	2056	1889	2691	3579	3967	2989	3724	5436	3716	5589	4928	969	1752	2570
SLC12A5	5.27556	-0.70005	0.615551	0.305931	-2.28826	0.0221224	0.396241	14	8	2	9	0	1	0	2	2	0	2	4	6	25	6	11	4	8	28	2	8	2	3
LRP6	1278.62	-0.539868	0.687834	0.235934	-2.28821	0.0221251	0.396241	2377	682	750	2779	1097	752	798	479	643	329	745	855	2277	6050	985	1381	968	4123	2763	1805	1466	302	778
CD3EAP	87.4453	-0.315994	0.803297	0.138137	-2.28754	0.0221643	0.396364	98	92	89	109	92	56	83	42	79	39	42	69	128	283	140	123	127	139	143	131	67	29	50
UFL1	1927.07	0.366158	1.28892	0.160086	2.28726	0.0221805	0.396364	3213	2179	2716	2354	2427	3688	1965	1374	1115	1562	809	1331	2226	2547	2487	2108	3414	1779	2732	2372	613	736	1443
B3GNT7	290.524	-0.708596	0.611915	0.30999	-2.28587	0.0222619	0.396503	145	190	85	345	69	50	46	20	256	16	368	17	1550	85	280	136	36	3399	1227	87	64	27	315
ZNF174	109.985	0.236791	1.17837	0.103599	2.28566	0.0222742	0.396503	166	136	123	146	148	146	108	88	114	50	57	72	128	238	120	127	165	176	156	109	41	55	72
LRP5	1337.94	-0.417888	0.74852	0.182858	-2.28531	0.0222947	0.396503	1548	836	922	1364	2252	1485	851	372	883	534	719	1176	1562	4091	1822	1172	1192	3542	3167	2146	1218	990	585
MICALCL	33.8593	-0.640386	0.641541	0.280403	-2.28381	0.0223827	0.396503	35	17	34	27	20	32	24	8	22	6	19	30	116	37	51	28	16	180	56	63	51	5	12
ENTPD6	828.799	-0.250319	0.840711	0.109622	-2.28347	0.0224027	0.396503	1231	762	896	780	1034	657	732	399	713	401	454	578	1022	2764	1012	913	1358	1497	1423	1017	484	533	531
EPOR	100.34	-0.615072	0.652897	0.269455	-2.28265	0.0224507	0.396503	113	108	86	148	59	38	37	29	78	23	93	49	348	467	77	64	45	525	249	80	73	18	75
ZNF707	113.333	-0.357914	0.780292	0.156799	-2.28263	0.022452	0.396503	106	142	89	105	125	107	100	46	87	46	71	75	260	175	157	120	142	218	233	254	41	85	79
TMOD1	45.0062	-0.641305	0.641133	0.281079	-2.28159	0.0225137	0.396503	44	22	45	37	31	54	32	7	44	7	19	26	54	117	31	51	18	107	63	86	135	11	21
FAM229B	63.6059	-0.5715	0.672917	0.250507	-2.28138	0.0225261	0.396503	81	26	45	66	73	44	40	20	77	19	34	39	97	321	44	108	53	129	72	103	107	26	18
EPB41L1	605.539	0.464756	1.38008	0.203734	2.28119	0.0225372	0.396503	824	499	895	977	1760	652	480	433	468	281	347	549	803	771	399	556	702	404	1142	905	114	375	453
CACNA2D3	150.934	-0.483709	0.715137	0.212044	-2.28118	0.0225379	0.396503	74	146	75	184	106	208	105	72	154	40	88	120	323	205	171	137	155	369	417	192	156	129	70
SERPINH1	3347.19	-0.439869	0.737201	0.192879	-2.28055	0.0225752	0.396503	3292	2498	2905	5173	3970	2162	2416	1147	2664	1712	2117	1196	7111	8577	4288	7166	2448	11894	8479	3442	1382	1634	2057
CADM3	431.431	-0.69073	0.61954	0.302924	-2.28021	0.0225953	0.396503	771	157	113	1792	10	90	65	126	137	76	118	360	2203	4991	174	288	44	1242	1115	375	134	58	151
HMGN1	1059.78	0.220696	1.1653	0.0968115	2.27965	0.0226287	0.396503	1762	1300	1370	1383	1263	1481	1129	594	1054	679	539	607	1390	2232	1254	1093	1676	1266	1600	1059	426	478	817
POMT1	345.091	-0.212927	0.862785	0.0934229	-2.27917	0.022657	0.396503	382	307	323	509	430	331	241	182	255	205	191	281	568	838	489	372	416	611	702	436	207	175	249
RBSN	994.012	0.192676	1.14288	0.0845434	2.27902	0.0226661	0.396503	1594	1304	1012	1513	1417	1461	811	585	830	458	559	760	1430	1895	1318	834	1226	1543	1700	1280	418	468	658
HEYL	207.715	-0.655221	0.634978	0.287524	-2.27884	0.0226768	0.396503	264	70	101	663	124	133	102	36	119	31	88	115	945	1393	64	190	75	630	743	147	184	30	106
KIT	179.565	-0.583449	0.667366	0.25603	-2.27883	0.0226769	0.396503	223	51	72	229	240	88	167	34	102	64	156	96	189	570	185	240	216	459	278	239	352	67	90
WDR54	40.6163	-0.600871	0.659356	0.2637	-2.27862	0.0226898	0.396503	48	21	18	76	28	35	43	11	37	9	16	18	133	242	22	36	31	105	148	25	32	9	36
CAST	9870.21	0.393312	1.31341	0.172611	2.2786	0.022691	0.396503	10633	13921	11307	14999	10025	17571	12439	8564	10671	5756	4140	6641	11260	11760	9368	8059	20182	9778	15964	8878	2479	5729	7281
NIPAL4	7.36803	-0.697365	0.616698	0.306113	-2.27813	0.0227189	0.396503	2	0	2	16	3	6	3	0	7	0	1	4	44	13	0	10	3	57	25	2	13	2	1
LMO2	1027.59	0.585979	1.50106	0.257225	2.27808	0.0227218	0.396503	1599	1257	1379	1524	1308	2516	555	994	510	749	634	1361	686	1268	1141	402	2149	461	1615	390	133	775	633
MMP12	148.435	-0.644699	0.639626	0.283179	-2.27665	0.0228071	0.39741	18	233	8	194	3	1	10	28	39	2	76	6	1331	8	205	15	8	898	569	1	4	1	581
ZNF428	116.37	-0.318561	0.801869	0.139941	-2.2764	0.0228223	0.39741	196	105	178	163	97	80	82	57	116	48	46	84	179	502	117	101	149	190	233	136	68	65	91
SH3PXD2A-AS1	32.5935	0.679936	1.60207	0.298847	2.2752	0.0228941	0.397701	17	88	41	22	44	18	70	18	146	6	13	10	30	17	51	23	18	50	39	17	2	9	23
COL6A3	2849.86	-0.69654	0.61705	0.306166	-2.27504	0.0229037	0.397701	2714	1374	918	5370	683	1158	1163	385	4530	290	852	1907	15714	21266	516	1446	550	12334	9600	1356	2750	174	1596
HMCN2	32.0116	-0.703751	0.613974	0.309447	-2.27422	0.0229525	0.397701	17	18	13	18	5	15	15	7	34	1	43	7	204	60	16	38	5	243	135	10	15	6	16
BICD2	1262.36	0.311462	1.24096	0.136953	2.27422	0.0229528	0.397701	1905	1574	1558	1691	2144	1608	1236	671	1392	794	524	912	1518	1743	2015	1482	2403	1613	1885	1334	386	455	772
GRIK1-AS2	89.3083	0.610721	1.52702	0.268556	2.27409	0.0229606	0.397701	200	115	120	105	222	131	41	33	49	137	64	60	75	65	87	50	233	42	65	73	11	61	46
SLC31A1	834.096	0.234028	1.17611	0.102993	2.27226	0.0230708	0.398328	1512	862	1202	1131	1230	1079	789	482	698	446	443	658	1353	2102	701	712	1004	1283	1275	680	427	362	629
CCNYL1	359.284	-0.510911	0.701779	0.224919	-2.27154	0.0231145	0.398328	204	383	261	314	275	283	364	72	310	127	253	295	835	708	302	324	302	1531	1052	443	341	169	200
MAPK3	535.428	-0.421718	0.746535	0.185663	-2.27142	0.0231218	0.398328	538	357	406	764	539	480	467	153	527	191	347	353	1304	1423	856	543	551	2030	1122	549	326	186	342
PLEKHJ1	350.299	-0.287087	0.819555	0.126417	-2.27096	0.0231496	0.398328	493	305	540	444	445	318	162	185	266	161	175	221	503	1001	651	377	595	449	636	481	154	235	223
SELM	260.033	-0.632008	0.645278	0.278327	-2.27074	0.0231628	0.398328	467	244	276	295	55	67	113	56	542	42	111	80	984	900	175	255	181	1234	607	179	183	129	153
RARB	150.575	-0.621675	0.649916	0.273784	-2.27067	0.0231667	0.398328	331	43	101	354	86	116	72	38	30	53	82	84	366	1085	100	99	96	479	343	147	188	29	80
CHRM2	14.1414	-0.66706	0.629789	0.293802	-2.27044	0.0231809	0.398328	25	17	8	33	2	14	6	5	7	0	3	7	18	191	15	11	7	47	28	12	8	1	9
LYRM1	275.128	0.256711	1.19475	0.113075	2.27026	0.0231918	0.398328	469	334	314	294	401	370	256	163	322	166	156	188	282	662	327	274	417	304	384	264	159	113	179
TRAPPC11	1677.08	0.275183	1.21015	0.12126	2.26936	0.0232464	0.398847	2588	1875	2254	2173	2184	2551	1739	1084	1307	1159	869	1081	2058	2555	1844	1964	2632	1874	2586	1977	509	787	1472
CYP26A1	36.0842	-0.699879	0.615624	0.308479	-2.2688	0.0232803	0.39901	17	17	7	12	56	19	16	1	61	0	5	3	148	15	259	27	2	234	137	13	14	0	13
LINC00961	19.9611	-0.633947	0.644411	0.279623	-2.26714	0.0233814	0.400249	30	5	15	22	30	10	14	3	8	6	9	16	40	104	12	37	6	45	52	35	29	4	13
DGKD	698.401	-0.426461	0.744085	0.188148	-2.26662	0.0234136	0.400249	1017	663	640	712	873	380	563	237	634	258	298	492	1272	3685	826	609	806	2248	1641	853	419	244	327
RASGRF2	766.323	-0.696816	0.616932	0.307453	-2.26642	0.023426	0.400249	686	565	225	1185	290	315	225	129	320	58	957	160	3629	1164	1084	360	137	6102	3881	350	335	43	670
E2F3	215.995	-0.465184	0.724378	0.205299	-2.26589	0.0234583	0.400348	195	116	179	241	229	204	163	60	222	75	146	175	359	633	159	235	169	755	416	318	266	79	138
LOC101927311	12.5736	-0.640252	0.641601	0.282607	-2.26552	0.0234807	0.400348	46	6	18	25	6	7	3	3	5	2	3	4	25	107	7	20	9	36	37	17	4	1	12
B4GALNT3	17.6148	0.689723	1.61297	0.304735	2.26335	0.0236139	0.401665	6	24	15	18	2	1	123	4	93	1	1	3	23	8	6	3	7	49	11	6	1	0	8
BEST3	6.21052	-0.702323	0.614582	0.310343	-2.26306	0.0236323	0.401665	10	4	2	4	5	2	0	1	5	0	6	2	27	5	8	8	0	41	27	7	7	2	2
MTCH2	797.167	0.275261	1.21021	0.121652	2.26271	0.0236539	0.401665	1246	912	1186	1065	784	1056	729	661	781	535	429	576	1042	1451	891	680	1251	726	1075	686	321	472	600
MIR2052HG	9.63609	0.651783	1.57111	0.288121	2.26219	0.0236857	0.401665	24	10	8	11	3	22	6	8	4	3	25	12	17	25	6	4	5	5	12	9	3	2	3
TSHZ1	523.799	-0.521622	0.696588	0.230595	-2.26207	0.0236932	0.401665	844	333	409	1126	614	325	316	168	329	121	225	309	1194	3370	465	581	385	1659	1031	543	470	112	269
CCDC8	94.6108	-0.595173	0.661965	0.263167	-2.26158	0.0237237	0.401665	244	49	51	161	94	29	65	19	47	24	57	40	398	562	102	64	57	275	130	99	97	15	61
LOC728392	33.5418	-0.661694	0.632135	0.292601	-2.26142	0.0237332	0.401665	55	22	25	37	18	5	18	2	49	9	13	22	131	292	18	25	13	151	54	19	24	13	14
NME4	152.748	-0.440035	0.737117	0.194613	-2.26108	0.0237545	0.401665	175	126	104	245	104	86	127	70	202	57	91	97	387	681	147	125	168	265	404	136	120	60	100
SLC38A5	16.256	-0.693642	0.618291	0.306895	-2.26019	0.0238093	0.402176	20	9	16	3	11	4	5	5	16	0	16	4	23	40	5	7	4	90	123	17	21	8	8
LRP4	179.167	-0.524679	0.695114	0.232271	-2.25891	0.0238892	0.402818	197	147	68	262	166	190	164	51	92	64	73	175	345	807	129	143	135	487	478	272	209	85	72
RRN3P2	15.73	-0.564243	0.67631	0.249836	-2.25845	0.0239173	0.402818	17	14	16	22	11	19	2	8	13	5	9	7	32	65	7	22	19	46	35	12	20	5	12
STOX2	49.2998	-0.529462	0.692813	0.234465	-2.25816	0.0239354	0.402818	59	39	31	76	56	58	31	9	50	20	20	18	153	160	69	61	19	150	83	63	53	12	37
CTNND2	33.4	-0.695945	0.617305	0.308314	-2.25726	0.0239919	0.402818	15	22	15	45	5	15	6	3	30	1	25	4	167	15	46	21	0	446	124	7	7	3	27
B3GALT6	144.115	-0.317009	0.802733	0.140451	-2.25707	0.0240036	0.402818	270	137	196	173	146	106	94	54	160	67	70	58	281	531	337	149	168	314	253	129	50	67	94
GBP3	956.944	0.609216	1.52543	0.269967	2.25663	0.0240312	0.402818	3387	792	1514	1856	1547	1197	892	104	563	1064	652	828	1150	1507	1398	1231	1399	946	1279	604	65	50	697
FKBP14	372.95	-0.39871	0.758536	0.176706	-2.25635	0.0240484	0.402818	476	310	234	465	281	430	317	162	358	121	252	248	1092	968	428	361	292	1004	774	365	251	167	329
PLEKHG2	214.245	-0.612045	0.654269	0.271297	-2.256	0.0240708	0.402818	193	144	171	263	220	155	131	27	162	33	116	181	722	893	146	185	94	1329	594	231	156	43	101
PCOLCE2	911.792	-0.444472	0.734853	0.197057	-2.25555	0.0240987	0.402818	2512	501	921	1502	762	813	422	384	340	345	362	801	1850	2610	1407	1021	1231	863	1236	1413	422	863	783
SPAG1	95.2876	-0.452198	0.730929	0.200519	-2.25513	0.024125	0.402818	91	113	101	80	52	86	67	34	93	34	80	55	234	214	191	121	177	314	163	81	38	26	77
ERVV-2	859.912	0.589047	1.50425	0.261216	2.25502	0.024132	0.402818	1019	1314	1782	1708	1658	1128	635	908	591	577	175	832	683	406	644	884	1159	403	1871	763	89	678	456
MEST	8761.87	-0.373172	0.772083	0.165498	-2.25485	0.024143	0.402818	14163	6028	8598	14328	9596	8412	6420	3863	4969	3777	3382	7084	15180	43395	7979	7501	12379	13415	16226	10779	6751	5299	4826
ARHGEF7	1116.61	-0.300344	0.812059	0.133233	-2.25427	0.0241789	0.403006	1101	1317	900	1389	1186	1100	787	402	870	474	787	892	2055	2266	1405	1328	1232	3067	2476	1868	687	449	756
AQP11	94.2406	0.680393	1.60258	0.301915	2.25359	0.024222	0.403057	293	64	399	48	36	227	20	129	96	30	42	123	105	30	133	31	84	16	51	28	4	77	85
PDGFRA	2065.42	-0.675824	0.625975	0.299907	-2.25344	0.0242312	0.403057	4259	1080	876	6754	339	893	549	325	1606	278	850	915	8959	11058	961	1374	347	12131	3749	2325	1971	128	1251
FAM69B	262.452	-0.584933	0.66668	0.259621	-2.25303	0.0242573	0.40308	500	62	216	522	417	112	168	71	103	58	106	122	525	2314	224	249	159	624	623	322	216	87	131
DOPEY2	816.047	0.299018	1.23031	0.132759	2.25235	0.0243004	0.403387	813	1223	1387	886	1410	1243	675	331	700	415	610	510	911	914	1084	1003	1147	1504	1396	1138	229	376	504
LRRC36	93.5885	-0.567635	0.674722	0.252108	-2.25155	0.0243506	0.40381	161	28	68	176	86	50	54	40	32	26	72	50	183	556	62	106	83	260	211	170	90	23	50
CCDC183-AS1	134.318	0.543026	1.45703	0.241234	2.25103	0.0243834	0.403944	169	161	147	156	329	239	82	54	91	88	135	171	146	76	168	129	173	82	204	244	9	76	71
GRID1	33.0908	-0.697058	0.616829	0.309736	-2.25049	0.0244178	0.404037	83	4	40	77	3	2	5	10	4	2	15	17	84	393	9	32	5	188	107	42	9	6	10
SNORD114-7	3.72307	-0.599758	0.659865	0.266635	-2.24936	0.0244896	0.404037	0	0	0	3	0	1	0	0	3	0	2	1	17	0	0	6	0	38	19	3	10	0	1
PKNOX2	55.5491	-0.659883	0.63293	0.293388	-2.24918	0.024501	0.404037	102	10	26	198	31	23	22	10	17	14	29	24	237	360	18	36	15	161	146	62	61	12	37
RADIL	22.2842	-0.62354	0.649076	0.277322	-2.24844	0.0245483	0.404037	42	12	28	53	26	16	9	4	13	1	6	6	73	198	16	18	8	72	41	29	18	3	12
SFT2D3	146.329	0.34791	1.27272	0.154742	2.24832	0.0245558	0.404037	244	174	189	164	214	226	124	116	116	78	119	96	214	276	248	103	198	135	201	184	32	60	105
RAB3B	7631.45	0.610089	1.52635	0.27141	2.24785	0.0245859	0.404037	8798	10409	10405	16552	17308	16052	4525	5256	3983	6451	4431	5762	4348	2104	5976	8820	11257	2048	9843	14026	599	5179	5043
TMPO	1320.79	-0.403736	0.755898	0.179625	-2.24766	0.0245976	0.404037	2004	1038	1541	1409	1524	1192	1157	439	737	525	655	934	2291	4803	1355	1492	1466	3152	2410	2315	1443	335	719
NUMA1	4633.92	0.147631	1.10775	0.0656928	2.2473	0.0246209	0.404037	6552	6271	5228	6008	6598	6227	4314	1999	4491	2449	2348	3421	7214	9981	4553	5497	5770	8085	8459	6476	1957	1729	3142
BYSL	146.117	-0.230416	0.852389	0.102542	-2.24705	0.0246368	0.404037	197	157	132	152	217	145	106	76	116	77	60	96	177	379	161	165	217	283	276	221	105	80	106
SLC4A7	817.368	-0.58199	0.668042	0.259039	-2.24673	0.0246575	0.404037	671	908	833	913	308	638	479	226	459	181	852	392	2603	1125	787	941	568	3969	2994	742	556	180	769
KHDRBS2	8.66768	-0.663964	0.631142	0.295532	-2.24668	0.0246608	0.404037	6	1	5	14	12	4	2	6	5	1	3	7	16	34	10	12	1	19	17	20	16	5	3
ECM2	29.9604	-0.679111	0.62455	0.302365	-2.24599	0.0247044	0.404346	17	15	12	44	7	11	24	5	46	5	16	12	240	151	28	26	8	60	110	18	14	1	27
SYT15	10.3257	-0.692261	0.618883	0.308395	-2.24473	0.0247857	0.405004	18	8	5	33	0	8	3	0	3	2	3	5	74	63	0	14	2	34	14	13	5	4	8
ACOX3	1279.9	0.39249	1.31266	0.17486	2.2446	0.0247941	0.405004	1455	1798	1991	1769	1916	2015	874	894	789	895	940	981	1526	1579	1360	1578	2026	1145	1814	1965	247	567	967
ADM2	9.82301	-0.694218	0.618044	0.309648	-2.24196	0.0249639	0.405233	6	6	10	9	1	16	4	2	2	0	8	3	45	4	20	8	2	87	31	5	3	4	9
PDZRN3	154.211	-0.657141	0.634134	0.293218	-2.24113	0.0250175	0.405233	262	123	76	378	32	56	85	26	117	23	81	69	741	1235	87	93	25	682	322	132	110	14	78
NUDCD3	1282.46	0.226482	1.16998	0.101079	2.24065	0.0250485	0.405233	2085	1917	1928	1864	1663	1583	1076	905	1015	618	643	833	1649	2310	1283	1576	1831	1719	1842	1572	481	677	890
ZNF185	811.597	0.485173	1.39975	0.216581	2.24015	0.0250814	0.405233	1139	1463	713	1214	490	882	1663	344	1893	395	330	498	1227	1962	659	754	578	1089	1360	841	314	233	392
SNORD114-21	9.11393	-0.691775	0.619092	0.308834	-2.23996	0.0250935	0.405233	14	5	2	17	2	7	0	2	2	6	1	9	15	72	8	3	8	17	4	19	25	0	5
PDPN	506.028	-0.668486	0.629167	0.298442	-2.23992	0.0250959	0.405233	721	179	201	1705	108	247	190	72	417	87	186	336	1616	4289	157	339	101	2447	1208	365	509	55	258
RGP1	376.439	0.237662	1.17908	0.106128	2.2394	0.02513	0.405233	619	419	412	528	626	556	300	216	302	201	215	294	436	705	499	374	573	476	578	507	121	195	261
SLC12A3	15.0857	-0.694983	0.617716	0.310363	-2.23926	0.0251391	0.405233	3	6	11	7	8	5	13	1	16	4	11	7	91	9	5	11	5	45	120	2	4	2	34
NFIB	769.962	-0.560511	0.678062	0.250336	-2.23904	0.0251535	0.405233	895	652	344	1261	739	498	689	177	743	158	390	479	1576	3000	553	840	397	2606	1829	904	1130	182	497
CKS2	251.879	-0.352361	0.783301	0.15742	-2.23834	0.0251987	0.405233	264	151	281	221	301	268	196	88	203	133	142	211	256	686	330	466	389	341	336	479	216	144	138
ADAM33	59.2601	-0.681793	0.62339	0.30466	-2.23788	0.0252288	0.405233	118	27	26	161	8	16	18	7	63	7	27	16	468	362	16	43	11	295	93	34	31	8	28
OCIAD2	98.5814	0.509398	1.42346	0.227679	2.23735	0.0252634	0.405233	142	135	115	111	63	189	198	41	200	46	55	55	185	229	110	59	47	128	137	77	58	29	42
PTGER3	65.0887	-0.693633	0.618295	0.310067	-2.23704	0.0252835	0.405233	32	51	28	81	16	29	23	4	22	4	101	8	266	16	85	36	24	557	322	43	22	6	94
ECM1	2565.16	0.597321	1.5129	0.267103	2.23629	0.0253325	0.405233	2031	3269	6646	4120	1428	4566	1553	3966	1412	2051	1049	2587	1722	2068	1368	4392	5455	1758	3728	1246	167	1219	1590
SGOL1	53.3441	-0.479106	0.717422	0.214243	-2.23628	0.0253338	0.405233	61	43	40	32	81	54	48	13	32	21	28	39	94	222	36	70	74	157	105	96	58	14	20
DNAH2	78.0557	-0.624044	0.64885	0.279072	-2.23614	0.0253427	0.405233	104	23	40	138	64	40	50	20	29	16	56	68	182	424	71	62	39	385	199	102	86	10	36
DTNB	463.795	0.449101	1.36519	0.200869	2.23579	0.0253653	0.405233	413	701	781	557	560	597	478	338	467	343	321	321	360	714	267	447	877	347	815	776	73	287	291
SSX2IP	204.29	-0.406331	0.75454	0.181745	-2.23572	0.0253698	0.405233	250	169	139	260	187	212	154	107	132	75	149	142	316	765	193	157	209	357	330	314	269	81	151
SEMA6B	98.0934	-0.636021	0.643485	0.284648	-2.23442	0.0254558	0.405233	118	82	71	113	85	40	38	11	109	16	60	60	234	570	58	154	45	698	167	86	65	13	55
EGR1	645.584	-0.693632	0.618295	0.310448	-2.23429	0.025464	0.405233	198	655	161	125	26	935	272	50	805	146	414	152	6833	757	278	215	58	4782	1115	244	284	191	397
ACOT1	30.0425	0.500465	1.41467	0.224015	2.23407	0.0254783	0.405233	56	31	75	23	33	40	35	27	17	22	13	33	36	45	35	12	30	23	47	40	7	21	16
HBEGF	172.204	-0.655399	0.6349	0.293373	-2.23401	0.0254824	0.405233	76	185	213	261	48	114	111	24	150	21	117	71	556	1249	131	109	37	1055	133	131	165	34	126
EBF3	52.9011	-0.587427	0.665529	0.26303	-2.2333	0.0255289	0.405233	93	21	32	132	29	32	37	13	19	20	29	34	80	358	39	61	29	161	140	65	58	12	27
ERLIN2	1722.11	0.267044	1.20334	0.119584	2.23312	0.0255411	0.405233	3541	2002	2214	2242	2258	2229	1651	1039	1686	1227	791	1038	2567	3144	2075	1819	2597	1991	2293	1501	612	943	1185
ATHL1	108.355	-0.664111	0.631077	0.297428	-2.23285	0.0255588	0.405233	114	91	123	90	34	43	29	17	182	18	66	53	360	618	61	70	22	761	166	96	120	21	35
PYROXD2	47.8568	-0.416971	0.748996	0.186794	-2.23225	0.0255982	0.405233	42	38	24	41	68	42	56	25	45	19	22	25	74	117	62	66	35	119	130	42	31	41	36
TBX2	388.278	-0.598645	0.660374	0.268197	-2.23211	0.0256075	0.405233	1073	142	274	1117	280	174	189	85	130	93	145	150	1185	3688	239	248	160	1053	1248	352	199	86	183
PPP4R4	47.2654	-0.692835	0.618637	0.310423	-2.23191	0.0256211	0.405233	20	74	29	42	11	6	15	11	51	5	31	3	292	19	42	6	36	319	326	31	10	3	50
RFWD3	894.052	0.20397	1.15186	0.09139	2.23186	0.0256242	0.405233	1370	1114	1020	1181	1164	1493	838	473	623	563	434	709	1098	1799	1010	838	1331	1191	1414	1285	403	442	565
RASGRF1	121.006	0.657729	1.5776	0.294746	2.23151	0.0256473	0.405233	167	366	59	64	98	105	475	19	312	16	64	48	121	115	89	127	45	335	203	108	10	41	38
MYO9A	3887.45	0.42205	1.33983	0.189153	2.23126	0.0256638	0.405233	4893	5656	5716	5253	4233	7050	3129	3372	2487	3085	2144	2746	4245	4472	5194	3984	6730	3276	5676	6504	710	1536	2452
SKIV2L	1008.06	0.254525	1.19294	0.11408	2.23111	0.0256738	0.405233	1517	1160	1375	1282	1693	1315	850	489	785	596	717	716	1292	1425	1330	1317	1470	1340	1430	1309	289	504	719
GAB2	2538.36	0.369306	1.29173	0.165559	2.23066	0.0257039	0.405233	5357	3252	4197	4215	4165	3757	1796	1069	1738	1480	1380	1949	2945	2629	3739	3157	4323	2959	3075	3167	595	941	1949
SNORD84	7.60879	0.576506	1.49123	0.258463	2.23052	0.0257129	0.405233	5	10	5	9	6	24	4	6	12	6	9	5	4	10	5	5	8	9	7	8	2	5	7
CFB	4831.75	0.640672	1.55906	0.287329	2.22975	0.025764	0.405233	6633	5669	24759	7427	6382	5084	4324	4274	3117	3060	1460	3603	2742	1703	6185	5275	7404	4758	5362	2503	84	2757	2509
KCNJ8	46.4505	-0.65308	0.635921	0.292907	-2.22965	0.0257706	0.405233	72	3	35	129	30	24	19	12	15	5	27	26	164	535	16	34	22	98	84	42	34	12	34
AMBRA1	1360.25	0.351306	1.27571	0.157577	2.22942	0.025786	0.405233	1829	1637	1926	1926	1874	2338	1051	845	888	946	894	1091	1608	1640	1595	1569	2108	1350	1933	2091	296	722	958
DENND2A	251.515	-0.680115	0.624116	0.305089	-2.22923	0.0257984	0.405233	260	162	81	402	149	94	67	34	151	19	288	58	908	779	328	116	68	2303	1031	116	86	19	202
TACSTD2	818.453	0.683085	1.60557	0.306486	2.22876	0.0258297	0.405233	562	1824	1584	646	406	204	2425	137	3990	126	278	535	874	605	877	461	258	1449	1845	121	250	51	393
KIAA0319L	2212.66	0.209454	1.15625	0.0939819	2.22866	0.0258364	0.405233	3348	2316	2537	3113	3712	3340	1789	1323	1531	1342	1215	1610	2923	3918	2384	2219	3036	3154	3900	2543	882	1224	1604
SH3PXD2B	710.121	-0.679128	0.624543	0.304759	-2.22841	0.0258533	0.405233	488	653	341	646	625	352	241	62	673	59	618	228	2942	746	582	345	114	6941	2892	432	393	62	618
PEAK1	907.289	-0.546782	0.684545	0.245396	-2.22816	0.0258699	0.405233	1021	575	670	1909	722	835	465	248	755	211	469	638	2431	3623	906	948	461	3623	2147	843	1013	173	493
SNORD113-3	4.76731	-0.620855	0.650285	0.278648	-2.2281	0.0258739	0.405233	0	4	1	1	0	0	1	0	1	0	6	1	26	9	0	4	0	28	11	0	19	0	3
C1orf210	55.1249	0.458318	1.37394	0.205763	2.2274	0.0259205	0.405575	56	47	117	68	87	72	54	56	32	38	24	63	37	65	73	56	59	41	65	44	29	27	51
GINS4	96.6061	-0.322102	0.799904	0.144664	-2.22655	0.0259772	0.405955	133	83	99	107	121	103	52	66	56	56	48	56	192	345	115	79	142	196	183	99	64	57	55
TPI1P2	9.89797	0.563505	1.47786	0.253113	2.2263	0.0259944	0.405955	19	14	12	5	21	12	10	5	8	9	4	17	14	9	9	9	16	9	16	4	2	5	6
DYRK3	18.7277	-0.667727	0.629498	0.300077	-2.22519	0.0260688	0.406145	22	7	16	26	5	3	14	4	34	2	8	6	52	53	21	6	5	56	23	22	51	2	18
PCNXL4	627.099	-0.178546	0.883593	0.0802521	-2.22482	0.0260937	0.406145	748	808	685	755	495	799	558	300	569	301	346	395	1076	1677	878	681	901	1111	1086	886	306	319	417
FRMD3	265.588	-0.593546	0.662712	0.26682	-2.22452	0.0261134	0.406145	506	87	194	736	160	136	118	90	97	63	145	170	778	2180	146	187	153	640	668	340	205	34	192
SEH1L	427.282	-0.196973	0.872379	0.0885486	-2.22446	0.0261174	0.406145	516	395	490	508	491	429	384	240	309	200	224	331	552	1172	522	511	628	857	766	531	282	241	245
MTMR9LP	29.9557	-0.656456	0.634435	0.295182	-2.22391	0.0261548	0.406145	44	18	31	50	10	10	16	5	33	7	10	13	141	267	13	17	4	157	52	35	11	6	15
C3orf14	74.8584	0.484724	1.39932	0.217962	2.22389	0.0261556	0.406145	84	135	88	91	50	76	116	42	167	43	41	69	106	230	23	62	57	88	75	69	28	31	54
GNA12	1463.96	-0.340471	0.789783	0.153142	-2.22323	0.0262	0.406447	1508	1091	1160	1639	1790	1795	1127	761	1033	504	732	1419	2141	3914	2134	1189	1585	4000	3026	1901	1153	923	788
SZT2	1197.37	0.340395	1.2661	0.153151	2.22262	0.0262416	0.406567	1329	1836	1313	1317	1794	1925	882	435	983	706	1162	1110	1818	1536	861	1298	1039	2595	2360	1898	421	517	639
ZNF300P1	48.8101	-0.657387	0.634026	0.295803	-2.22238	0.0262574	0.406567	64	39	19	55	27	23	35	12	35	3	47	9	99	73	101	28	22	328	237	46	47	5	28
ZNF440	929.774	-0.277926	0.824776	0.125136	-2.22099	0.0263518	0.407601	1141	842	716	1141	679	1056	897	381	748	452	614	826	1715	1915	1219	938	1376	1926	1626	1296	763	430	536
SLC7A5	5223.75	0.499156	1.41339	0.224783	2.22061	0.0263771	0.407601	5046	4927	5842	8901	16978	8182	4587	2391	5309	3988	1625	3961	3153	2865	5913	5159	8197	4882	8699	6765	972	3771	3381
DUSP1	13420.5	-0.541961	0.686836	0.244095	-2.22029	0.026399	0.407601	24314	11749	14872	11423	13046	11250	9826	3289	15823	4027	4684	2905	35978	20911	43760	40268	14995	22479	9955	8112	5343	10394	6673
ADH5	1149.21	-0.292102	0.816711	0.131614	-2.21938	0.0264611	0.407894	1500	840	1020	1501	993	1093	952	608	905	608	804	878	1961	4086	1385	880	1208	2007	2023	1345	1031	584	759
RASSF1	317.648	-0.298289	0.813216	0.134408	-2.21928	0.0264678	0.407894	416	286	355	580	356	266	232	113	286	137	136	213	588	1371	342	345	451	734	570	381	138	166	187
PRMT7	236.485	-0.266155	0.831533	0.11996	-2.2187	0.0265075	0.408055	305	205	247	267	306	193	199	133	158	109	134	183	310	840	265	220	308	466	427	323	163	123	177
SORBS2	571.613	-0.577099	0.67031	0.260143	-2.21839	0.0265282	0.408055	788	300	253	1523	387	489	385	149	287	139	284	374	1995	2887	308	435	325	1805	1339	667	605	92	422
FAM63A	349.865	0.312437	1.2418	0.140886	2.21766	0.0265779	0.408436	492	431	488	467	613	503	328	186	351	194	176	267	385	641	460	364	402	324	553	327	92	249	272
HLA-G	865.323	-0.671389	0.627902	0.302877	-2.2167	0.0266433	0.408828	262	718	187	596	115	319	136	82	269	6	1158	12	2378	281	675	306	47	11918	5715	305	209	34	1161
AEBP1	682.846	-0.681606	0.623471	0.307507	-2.21656	0.0266534	0.408828	677	260	235	1374	229	228	225	84	1128	103	214	305	3395	3506	191	726	81	5432	1701	292	560	65	213
MOCOS	631.518	0.599806	1.51551	0.27072	2.2156	0.0267189	0.409241	1311	942	1192	761	1372	609	625	659	472	291	388	489	771	354	450	997	834	154	506	849	25	341	481
MCAM	2401.84	-0.657815	0.633837	0.296924	-2.21543	0.0267304	0.409241	2559	1554	1065	4882	976	966	977	328	1780	262	2483	817	9883	8510	1545	2392	757	13719	10734	1422	896	276	2645
GPATCH1	296.999	0.240506	1.18141	0.10861	2.2144	0.0268011	0.409938	445	372	337	357	420	430	248	181	261	182	184	202	370	449	345	355	450	368	488	473	85	146	204
TDRD9	49.0879	0.685453	1.60821	0.30974	2.21299	0.0268982	0.410864	11	257	18	65	13	16	157	2	242	9	18	13	41	64	27	6	8	152	42	26	12	1	18
PALM	195.103	-0.612961	0.653854	0.277018	-2.21271	0.0269179	0.410864	342	102	127	450	233	61	89	40	176	28	50	95	634	1757	130	180	75	794	339	178	139	38	84
FAM167A	641.13	0.646404	1.56526	0.292169	2.21243	0.026937	0.410864	814	1403	705	1320	1809	981	424	311	764	453	437	367	161	218	496	805	1093	63	872	689	18	371	555
PPP1CB	11067.3	0.368193	1.29074	0.166498	2.2114	0.0270083	0.411259	12421	12455	13668	14418	14012	20784	11506	8890	6886	7109	5740	9517	9447	7534	8820	14949	16737	11222	18468	14458	3981	6848	9480
USHBP1	87.2397	-0.573903	0.671797	0.259529	-2.21133	0.0270132	0.411259	177	26	66	178	78	45	61	31	49	18	45	39	179	741	75	71	61	247	139	131	82	16	46
CDC42EP2	138.735	-0.56437	0.676251	0.255281	-2.21078	0.0270509	0.411285	189	79	81	243	148	66	75	34	145	28	87	66	354	900	111	145	85	568	308	225	86	26	70
SEMA4C	2003.27	-0.509515	0.702459	0.230514	-2.21034	0.0270813	0.411285	2209	1295	1435	2217	4118	1359	1398	449	1770	514	1047	782	5151	2907	4922	2327	1402	10891	4101	1715	1027	659	1274
CD109	979.771	0.68521	1.60794	0.310104	2.20961	0.0271321	0.411285	431	3364	194	612	294	220	4795	111	5183	92	180	283	2124	1601	183	205	172	1524	641	303	468	67	290
MRLN	4.25248	-0.637234	0.642944	0.288412	-2.20946	0.0271429	0.411285	3	0	0	1	0	8	0	0	4	1	2	0	23	0	4	0	1	42	3	8	3	2	11
FAS	158.53	-0.630805	0.645816	0.285561	-2.20901	0.0271742	0.411285	110	102	283	169	105	93	84	14	191	21	65	121	467	1227	80	87	78	547	170	176	229	24	112
FZD3	295.514	-0.317762	0.802313	0.14385	-2.20898	0.0271762	0.411285	313	320	227	328	334	351	251	190	159	105	151	235	433	656	420	386	293	559	499	378	284	181	195
CCDC113	581.03	0.602283	1.51812	0.272717	2.20846	0.0272125	0.411285	1230	792	709	829	1537	1195	556	358	381	493	322	242	382	174	669	480	1080	199	497	416	46	356	655
TRIM63	12.6178	-0.651528	0.636606	0.295022	-2.2084	0.0272161	0.411285	17	9	4	59	3	7	5	2	3	2	8	1	38	38	14	24	9	42	26	26	5	1	19
LIX1L	231.769	-0.58959	0.664532	0.267027	-2.20798	0.0272457	0.411352	317	107	231	515	144	121	162	47	219	45	105	133	643	1411	123	184	94	910	548	268	229	40	156
GOLGA1	556.887	0.2185	1.16352	0.098987	2.20736	0.0272887	0.411622	667	730	637	677	660	807	525	369	482	295	363	478	731	1043	626	591	734	675	871	947	204	252	370
SNHG15	72.7807	-0.361638	0.77828	0.163881	-2.20672	0.0273337	0.411693	64	66	89	69	70	58	62	46	75	23	43	51	130	281	97	100	90	172	78	85	50	31	50
ALAS2	1390.41	-0.664019	0.631118	0.301026	-2.20585	0.0273944	0.411693	1565	196	2085	786	1017	1099	669	395	1066	272	615	495	1558	1946	902	799	713	2194	274	3866	5800	434	443
SNX3	2007.4	-0.219879	0.858638	0.0996813	-2.20582	0.0273966	0.411693	3169	1680	2188	2906	2225	2016	1585	1104	1809	857	971	1236	3047	5490	2619	3033	2693	3508	3174	2127	1457	884	1410
SACM1L	1317.88	0.1391	1.10122	0.0630709	2.20545	0.0274225	0.411693	1792	1552	1788	1672	1405	1749	1156	864	1024	829	750	1042	1756	2536	1347	1376	1923	1963	2076	1672	634	636	941
CSTF3	452.993	0.178819	1.13196	0.0810896	2.2052	0.0274398	0.411693	636	496	531	549	575	655	381	265	360	301	304	344	549	900	445	499	690	638	656	616	276	176	290
KRT81	287.419	0.665582	1.58621	0.301933	2.2044	0.0274963	0.411693	265	318	1139	179	1013	297	305	346	118	89	64	335	70	100	442	251	243	115	460	302	4	225	80
STARD9	281.83	-0.608423	0.655913	0.276009	-2.20436	0.027499	0.411693	453	144	152	715	146	141	139	58	219	78	137	159	1018	1585	163	251	104	1259	775	348	209	25	165
RFX8	10.2302	-0.587342	0.665568	0.266474	-2.20412	0.0275156	0.411693	7	6	5	19	2	9	9	8	1	9	3	8	40	28	9	8	12	28	17	8	6	5	13
CIRBP	3031.38	0.340552	1.26624	0.154523	2.20389	0.0275322	0.411693	6211	3084	4438	3486	3911	4288	2459	2455	2453	2224	1601	2352	3872	5242	4217	2195	4233	2498	4181	3026	822	1755	2423
POTEE	57.3015	-0.641185	0.641186	0.290961	-2.20368	0.027547	0.411693	46	36	55	29	79	39	11	9	4	5	71	35	97	92	28	106	20	295	130	253	41	25	31
TMEM52B	111.602	-0.426425	0.744104	0.193535	-2.20335	0.0275704	0.411693	125	86	144	155	79	154	31	63	54	75	34	98	271	357	142	102	160	225	216	110	64	90	56
KIF3C	79.9368	-0.665237	0.630585	0.302079	-2.2022	0.0276514	0.412383	65	74	57	93	23	37	38	22	102	12	45	28	517	168	75	24	11	600	216	48	44	10	54
ZNF441	376.991	0.308415	1.23835	0.140111	2.20122	0.0277206	0.412383	690	473	446	566	315	702	263	265	337	288	210	218	507	686	362	400	639	430	561	563	150	127	224
GMNN	160.771	-0.362407	0.777866	0.164641	-2.2012	0.027722	0.412383	191	105	157	180	217	139	167	71	98	75	66	122	160	540	193	194	214	268	231	275	158	106	97
NPAT	1568.08	0.340767	1.26643	0.154878	2.20022	0.027791	0.412383	3248	1899	2112	2298	2222	2794	1250	917	793	872	1003	974	1736	2124	1375	1990	2423	1682	2302	2914	464	695	1124
OR51E2	27.6041	-0.651034	0.636824	0.295935	-2.19992	0.0278125	0.412383	56	9	15	41	12	17	27	8	2	8	7	20	128	315	19	10	22	56	68	10	18	1	22
FAM160A1	162.186	0.516913	1.43089	0.235014	2.1995	0.0278423	0.412383	147	233	296	79	290	245	319	73	293	96	53	80	112	117	275	182	191	272	223	118	65	85	50
TGIF2	156.386	-0.45555	0.729232	0.207194	-2.19866	0.0279018	0.412383	226	113	178	295	159	132	116	35	75	47	85	106	303	905	143	133	128	485	324	211	113	51	94
SIGIRR	97.901	-0.347697	0.785837	0.158141	-2.19866	0.0279023	0.412383	125	100	174	91	175	69	40	31	87	52	44	40	194	347	120	113	74	227	128	125	58	87	50
PABPC4L	117.909	-0.626912	0.647561	0.285201	-2.19814	0.0279392	0.412383	237	53	69	350	59	94	51	33	23	38	38	58	466	858	58	77	27	458	319	69	107	19	61
GMPR	113.28	-0.51262	0.700949	0.23339	-2.19641	0.0280626	0.412383	113	54	75	93	126	125	92	42	72	39	60	99	144	253	113	85	97	179	102	209	259	77	57
NSMAF	767.827	0.211055	1.15753	0.0961156	2.19584	0.0281033	0.412383	893	996	1059	946	678	998	756	553	904	385	489	646	1051	1769	682	710	893	1027	1385	837	399	309	550
ZNF529	294.252	-0.190457	0.876328	0.0867433	-2.19564	0.0281177	0.412383	424	337	309	378	274	349	223	155	197	154	172	187	494	683	325	306	420	577	529	478	199	130	192
MANEA-AS1	6.64279	-0.641483	0.641054	0.292171	-2.19558	0.0281223	0.412383	3	3	6	13	2	2	4	3	4	1	4	7	12	13	6	8	3	30	18	6	11	0	9
TBXA2R	30.6423	-0.592938	0.662991	0.2701	-2.19525	0.0281455	0.412383	52	17	22	58	40	22	17	4	31	5	6	13	84	290	20	18	31	99	61	26	21	8	17
FAM210B	936.629	-0.343481	0.788137	0.156489	-2.19493	0.0281687	0.412383	1611	888	1105	1039	914	774	766	411	853	430	377	598	1271	3635	999	864	1247	1360	1301	1359	1061	452	579
EDN2	16.1415	0.531089	1.44502	0.242029	2.19432	0.0282126	0.412383	2	73	2	0	0	0	120	0	126	0	0	0	3	3	4	2	2	8	2	0	2	0	0
CAPS	583.061	0.535011	1.44895	0.243829	2.1942	0.0282208	0.412383	787	1150	1153	446	1487	307	1019	306	1125	186	174	218	912	717	920	475	599	658	746	451	85	289	330
CNDP2	2213.88	0.285267	1.21864	0.130014	2.19412	0.0282267	0.412383	2941	2665	3870	3017	3359	3763	2507	1017	1694	996	1151	1575	2596	4411	1654	1773	2298	3621	3269	2933	1478	1143	1351
C1QTNF7	94.4365	-0.677714	0.625155	0.308944	-2.19365	0.0282607	0.412383	187	48	16	163	5	46	26	21	34	18	83	30	516	356	38	46	14	570	539	47	47	9	70
C6orf48	579.087	-0.240022	0.846732	0.109425	-2.19349	0.028272	0.412383	955	489	630	828	606	527	419	291	522	298	272	410	853	2208	679	759	789	852	878	642	280	370	424
STX2	156.389	-0.536088	0.689638	0.244406	-2.19343	0.0282764	0.412383	171	146	114	226	134	103	120	41	157	35	95	96	502	751	107	111	120	525	269	174	180	27	105
TMEM229B	667.907	0.639086	1.55734	0.291388	2.19325	0.0282895	0.412383	1104	1380	1012	1350	1469	1619	159	420	237	541	449	501	209	369	234	715	1218	146	711	770	29	547	509
NEURL1B	215.693	-0.639384	0.641987	0.291528	-2.19322	0.0282919	0.412383	269	47	97	554	309	70	93	27	211	38	109	52	396	843	267	215	125	1182	344	289	333	30	116
LOC653602	28.6272	-0.526649	0.694165	0.240143	-2.19307	0.0283027	0.412383	32	23	24	33	18	46	11	10	10	13	23	14	64	48	30	15	35	84	62	36	45	14	18
PRSS12	764.902	-0.421481	0.746658	0.192188	-2.19306	0.0283029	0.412383	1078	319	637	727	795	834	534	418	408	538	341	601	2026	1549	1388	597	710	1735	1097	1231	728	318	505
RNF169	1164.54	0.289659	1.22235	0.132087	2.19295	0.0283113	0.412383	1551	1808	1892	1327	1546	1620	1252	733	1278	546	484	772	2100	1730	1408	1603	1053	2160	1630	1187	443	415	753
ZFP36L1	5808.36	-0.463042	0.725455	0.211154	-2.19291	0.0283141	0.412383	5415	4802	5368	7367	5069	5479	5454	1503	8011	1617	2460	2634	14462	12849	6519	10029	4698	25908	9553	5836	4059	2678	3247
CELF4	6.89326	-0.663262	0.631449	0.30248	-2.19275	0.0283257	0.412383	7	2	9	15	4	4	2	1	4	1	3	4	19	33	5	5	0	20	19	3	15	3	5
VPS13D	3615.34	0.244586	1.18475	0.111594	2.19176	0.0283969	0.412383	4438	5283	3433	5346	4097	5911	2784	1863	3223	1929	2575	3164	4734	5622	3798	4483	4685	5669	5968	6090	1347	1292	2446
CROCCP3	42.6237	-0.567561	0.674757	0.258991	-2.19143	0.0284204	0.412383	41	88	31	28	44	23	22	12	35	8	26	19	84	148	59	18	106	129	94	85	48	8	12
JADE1	559.776	-0.363469	0.777293	0.165875	-2.19122	0.028436	0.412383	766	512	315	682	517	514	457	188	566	262	357	413	1195	1559	598	595	632	1662	1268	518	432	217	380
ADIRF	576.323	0.563943	1.4783	0.257366	2.19121	0.0284367	0.412383	650	1102	857	454	574	720	1257	374	1229	262	225	264	267	893	504	360	650	228	821	553	128	600	309
AQP3	855.875	0.680173	1.60233	0.310434	2.19104	0.0284489	0.412383	499	57	158	2033	3105	120	820	2111	1401	160	332	1711	588	192	1541	248	422	315	281	1372	29	106	629
ABCC4	120.587	-0.551754	0.68219	0.251939	-2.19003	0.0285218	0.413074	129	65	151	131	87	89	59	40	141	44	46	112	218	525	118	87	58	369	122	154	233	28	65
ASXL1	1033.16	-0.300906	0.811742	0.137498	-2.18845	0.028637	0.414209	1095	1102	810	1440	1049	1193	723	394	776	444	689	748	1998	2381	1086	1160	1034	3014	2121	1709	693	500	597
FAM107A	328.495	-0.633096	0.644791	0.289347	-2.18801	0.0286687	0.414209	521	98	84	977	248	128	186	49	233	38	210	154	407	2191	307	260	190	714	553	1020	425	49	259
MED7	209.773	0.202936	1.15104	0.0927536	2.18791	0.0286762	0.414209	376	235	238	245	251	332	192	129	163	104	134	175	269	454	280	207	259	272	305	265	105	94	135
ZNF273	73.8039	-0.426684	0.74397	0.195145	-2.1865	0.0287791	0.415104	89	64	50	104	58	84	52	33	52	33	43	53	150	259	74	61	80	175	145	101	95	20	36
ABHD17B	296.335	-0.203925	0.868185	0.0932713	-2.18636	0.0287889	0.415104	380	259	324	414	238	386	252	178	230	160	138	202	436	813	418	349	463	519	462	419	180	148	173
PDGFB	1260.57	-0.215589	0.861195	0.0987145	-2.18396	0.028965	0.416747	1554	1107	1192	1324	1996	1411	1009	551	1098	562	574	809	2085	3363	1356	1780	1386	3212	2772	2029	479	641	891
CACNA2D1	81.8432	-0.65214	0.636336	0.29865	-2.18362	0.0289899	0.416747	96	47	30	135	18	65	78	13	77	11	38	48	233	640	13	63	21	435	136	56	82	14	86
R3HDM4	507.655	-0.493276	0.71041	0.225959	-2.18304	0.0290332	0.416747	570	366	655	442	507	305	360	157	743	132	240	301	1033	1250	549	347	427	2065	799	828	635	195	261
CCDC144B	91.5662	-0.564497	0.676191	0.258608	-2.18283	0.0290483	0.416747	39	140	51	68	43	70	79	19	64	32	100	44	285	186	49	131	88	307	167	188	101	25	61
KDR	2378.85	-0.562917	0.676932	0.257932	-2.18243	0.029078	0.416747	4021	816	2002	4573	2360	1612	1381	745	1019	632	1168	1697	5533	17253	1439	2233	1293	5530	6713	3308	2433	358	1376
RCL1	259.083	-0.306876	0.80839	0.140614	-2.18241	0.0290794	0.416747	349	176	221	303	209	276	228	116	209	115	183	226	359	828	292	294	293	518	432	432	226	121	149
TOM1L1	179.175	0.370064	1.29241	0.169569	2.18238	0.0290813	0.416747	191	314	264	249	161	241	198	169	201	101	89	110	142	342	156	160	286	138	280	170	80	110	118
ARFGEF2	3930.7	0.290861	1.22337	0.133376	2.18075	0.0292019	0.417441	6159	5299	4422	5718	5335	6136	3622	2594	3006	2428	1989	2883	4704	5425	5934	4309	6580	4490	6039	4468	1063	1737	2904
BMP4	150.577	-0.59909	0.66017	0.274745	-2.18053	0.0292182	0.417441	332	70	77	470	70	80	85	35	89	30	52	93	460	1232	78	109	28	510	304	110	79	73	116
BUB1	159.787	-0.392295	0.761917	0.179912	-2.18048	0.029222	0.417441	226	100	166	134	215	160	122	64	88	91	77	112	202	678	146	168	254	305	281	311	150	46	110
UCK2	1922.39	0.506381	1.42048	0.232248	2.18035	0.0292319	0.417441	3468	2503	2899	2786	3083	2804	1625	1340	1740	1307	1495	984	1970	1695	2231	2549	3056	793	2161	3899	162	869	1172
SLC17A8	35.4801	-0.655485	0.634862	0.300691	-2.17993	0.0292624	0.417513	34	25	23	51	13	29	4	6	13	7	53	8	104	14	73	50	7	214	63	48	26	8	50
ISM2	11410.6	-0.600567	0.659495	0.275551	-2.17952	0.0292933	0.417544	10322	7534	6405	15295	9793	8544	4815	2487	3745	1972	15833	4734	30424	12413	16282	7041	6255	74164	38675	10195	6472	4341	11048
GDPGP1	21.7008	0.363336	1.2864	0.166728	2.17922	0.0293157	0.417544	31	30	33	24	50	37	13	11	19	6	15	17	27	50	17	19	19	36	36	23	12	13	10
RNFT1	180.372	-0.33847	0.79088	0.155393	-2.17815	0.0293946	0.418304	229	145	239	247	119	165	142	90	144	67	102	168	357	501	236	153	168	427	316	202	182	63	125
TRIM36	32.6204	-0.605908	0.657058	0.278291	-2.17724	0.0294623	0.418587	29	21	33	25	10	25	31	10	22	10	19	30	123	143	16	21	18	92	43	15	67	7	21
CD93	4946.08	-0.603634	0.658094	0.277253	-2.1772	0.0294657	0.418587	6745	1699	2775	10954	6583	2184	3089	989	2511	1039	2541	3095	10135	34977	3443	4780	2425	16160	10377	5251	7032	664	2738
NUAK1	273.201	-0.659495	0.6331	0.302975	-2.17673	0.0295009	0.418723	245	332	117	348	131	159	94	45	301	29	185	76	1240	320	321	158	41	2020	1328	112	133	26	277
UBD	68.7838	0.645514	1.5643	0.296736	2.17538	0.0296014	0.419314	2	35	1152	13	14	6	30	3	8	1	1	144	4	640	9	3	4	9	3	0	1	2	9
BRIP1	101.916	-0.466895	0.72352	0.214631	-2.17533	0.0296052	0.419314	111	47	89	100	127	94	84	65	58	46	42	71	132	384	132	77	130	208	231	218	127	20	54
ZMYM6NB	199.5	-0.491312	0.711378	0.225876	-2.17514	0.0296195	0.419314	404	123	229	444	136	116	106	74	160	52	79	131	508	1315	160	174	112	538	378	200	170	49	112
FBXL14	106.007	-0.315434	0.803609	0.145089	-2.17408	0.0296992	0.419782	128	110	170	133	130	78	87	34	104	46	49	42	189	379	238	143	155	182	192	91	36	61	62
SNCA	442.631	-0.614402	0.6532	0.282678	-2.17351	0.0297423	0.419782	859	140	558	310	174	405	264	180	402	96	150	206	395	826	328	352	331	1116	222	1206	1274	168	226
TSPAN5	100.008	-0.595603	0.661768	0.274044	-2.17338	0.0297516	0.419782	150	36	77	119	67	68	31	19	207	12	42	75	238	443	67	83	57	185	175	134	200	24	64
SPIN4	261.842	-0.313977	0.804421	0.144468	-2.17333	0.0297552	0.419782	234	279	284	288	322	279	241	106	136	119	137	168	354	393	480	410	295	677	648	431	178	103	151
NTHL1	53.2074	-0.498216	0.707982	0.229281	-2.17295	0.0297844	0.419832	110	35	63	83	53	23	46	15	54	16	14	20	119	398	55	48	35	108	96	66	42	23	25
C8orf46	81.7345	0.555492	1.46967	0.255794	2.17164	0.0298827	0.420855	75	136	108	200	66	237	28	57	46	36	99	61	91	91	57	116	89	46	132	114	9	30	65
KRT16	132.555	0.504339	1.41847	0.232414	2.17	0.0300065	0.421964	5	256	17	2	3	1	1020	2	1318	0	1	1	28	0	5	0	1	81	25	0	4	0	1
NAP1L1	2827.05	-0.267189	0.830937	0.12317	-2.16927	0.0300622	0.421964	3510	2536	2873	3991	2449	3209	2538	1113	2061	1345	1771	2082	4458	8463	2970	2790	3574	7040	4821	3486	2318	1178	2007
ADCK1	104.389	-0.27691	0.825357	0.127658	-2.16915	0.0300713	0.421964	145	106	107	112	115	84	89	44	64	51	73	81	162	267	128	68	118	193	193	146	67	85	87
ADAMTSL3	233.234	-0.640269	0.641593	0.295195	-2.16897	0.0300852	0.421964	315	40	104	803	184	90	126	45	49	47	125	132	549	1445	163	119	122	777	965	226	313	23	125
XYLT2	349.827	-0.340394	0.789826	0.156943	-2.1689	0.0300905	0.421964	492	250	445	463	506	257	226	145	311	130	163	210	732	1142	424	290	378	978	968	392	186	189	191
DIO3	105.597	-0.613764	0.65349	0.283149	-2.16764	0.0301864	0.422449	219	64	47	451	41	29	46	19	77	19	31	44	245	849	76	80	36	462	202	116	82	14	52
RGS3	401.463	-0.500974	0.706629	0.231129	-2.16751	0.0301958	0.422449	604	225	354	728	345	239	277	96	335	107	264	271	816	2487	320	443	282	1301	704	475	355	112	223
APPL2	1431.76	0.291723	1.2241	0.134622	2.16698	0.0302364	0.422449	1839	1832	1433	1921	2231	2186	1537	911	1286	743	803	1087	1672	1962	1624	1417	2003	1548	2172	2372	379	838	1105
RBPMS2	11.0993	-0.664055	0.631102	0.306547	-2.16624	0.0302929	0.422449	11	6	5	16	11	1	5	2	1	0	8	15	40	42	4	11	2	43	46	9	11	8	8
TRMT6	257.952	0.273635	1.20885	0.126328	2.16606	0.0303063	0.422449	435	284	355	271	370	267	290	194	201	170	123	216	337	424	293	307	383	257	364	345	98	120	176
XK	118.518	-0.559377	0.678595	0.258281	-2.16577	0.0303287	0.422449	167	73	180	71	60	85	94	58	90	37	45	78	133	271	130	125	130	178	91	238	305	47	40
RFC1	1322.88	0.143097	1.10427	0.0660778	2.16558	0.0303435	0.422449	1813	1530	1389	1831	1616	1865	1354	869	1165	744	638	955	1795	2778	1552	1391	1930	2074	2097	1708	571	506	1013
ANTXR1	967.098	-0.653906	0.635557	0.301961	-2.16553	0.0303471	0.422449	861	568	425	1512	298	371	462	130	1514	115	679	454	5059	4568	404	647	184	5444	3074	452	549	93	984
MIR520G	10.317	-0.628298	0.646939	0.290175	-2.16524	0.0303692	0.422449	7	10	1	9	4	13	3	0	11	5	8	6	16	16	11	16	9	41	24	45	11	2	4
SUCO	3895.79	0.339713	1.2655	0.156907	2.16506	0.0303835	0.422449	5476	4704	3833	4418	3339	6928	4303	2772	4670	3556	1728	2501	4664	4279	4624	3986	7649	4511	5972	4134	1376	1737	2406
AP1G1	2940.18	0.213455	1.15946	0.098613	2.16457	0.0304205	0.422548	4241	3650	3832	4009	3783	4448	2393	1753	2473	1708	1638	2172	3990	4012	3725	3508	4341	4279	4686	3452	988	1511	2108
ADAP2	355.287	-0.47095	0.721489	0.217657	-2.16373	0.0304852	0.422548	502	381	548	690	182	213	169	116	268	76	143	392	768	2364	251	272	370	1053	559	345	251	126	165
UBE2S	31.4445	-0.433748	0.740336	0.200466	-2.1637	0.0304876	0.422548	56	31	36	23	44	21	15	7	38	15	12	18	42	162	40	24	40	65	66	48	23	17	17
SOX18	43.3339	-0.582287	0.667904	0.269141	-2.1635	0.0305027	0.422548	52	7	33	71	72	22	23	11	39	12	17	22	96	345	55	52	16	135	88	62	33	13	16
TRIM10	20.4472	-0.671432	0.627883	0.310387	-2.16321	0.0305252	0.422548	30	4	16	18	30	14	0	1	9	4	6	11	18	78	14	20	15	35	1	62	84	3	3
ZNF850	533.731	-0.209668	0.864736	0.096949	-2.16267	0.0305668	0.422548	814	568	453	600	710	726	458	225	256	274	246	342	852	1108	674	808	976	921	1099	761	296	247	346
MMP19	386.154	-0.532895	0.691167	0.246439	-2.16238	0.0305892	0.422548	543	217	412	245	387	145	219	144	493	156	206	296	1966	684	485	418	268	953	694	480	398	71	202
LHX4	21.22	-0.600305	0.659614	0.277684	-2.16183	0.0306312	0.422548	9	38	11	31	18	12	6	8	7	8	19	10	95	21	30	15	21	76	51	15	23	7	16
KISS1R	4.78081	-0.616703	0.65216	0.285355	-2.16118	0.0306814	0.422548	1	2	3	4	3	0	0	1	0	0	5	0	23	0	17	3	0	46	33	0	1	1	4
TBCEL	441.392	-0.362411	0.777863	0.167701	-2.16106	0.0306906	0.422548	719	411	376	703	409	324	341	271	394	84	258	278	767	1499	430	383	630	925	654	507	417	205	355
CETP	238.64	-0.645872	0.639106	0.29896	-2.16039	0.0307422	0.422548	637	59	73	661	139	126	173	49	95	40	91	26	771	2323	236	168	59	471	226	180	413	18	132
ZNF286B	13.8941	-0.471571	0.721179	0.218286	-2.16033	0.0307469	0.422548	17	10	16	21	19	8	11	7	7	7	6	3	41	27	19	15	24	31	20	17	12	9	8
DGKH	685.618	-0.538576	0.68845	0.249337	-2.16003	0.0307705	0.422548	848	576	499	919	371	737	477	208	396	169	466	512	1405	2256	461	572	428	3015	1721	953	934	117	382
MOSPD1	568.325	0.414444	1.33278	0.19188	2.15992	0.0307791	0.422548	1170	851	733	720	681	967	452	607	433	329	242	346	740	505	519	641	953	493	783	539	138	260	559
WTIP	116.797	-0.366339	0.775748	0.169643	-2.15947	0.0308141	0.422548	205	131	69	185	108	100	73	33	90	54	67	82	295	427	173	139	133	304	246	134	34	39	95
FCGR2C	165.055	-0.601139	0.659233	0.278479	-2.15865	0.0308773	0.422548	353	86	91	353	154	55	74	35	100	39	70	100	558	989	104	107	57	753	514	190	139	30	55
PINK1-AS	152.531	0.291527	1.22393	0.135068	2.15838	0.0308985	0.422548	184	198	207	174	260	205	115	82	147	92	117	95	204	154	133	215	185	312	237	156	59	96	83
JAG2	166.175	-0.526628	0.694175	0.244022	-2.15812	0.0309188	0.422548	176	137	97	244	303	67	80	23	120	53	89	122	287	734	189	158	123	820	436	229	100	78	70
ELMSAN1	1539.18	-0.354448	0.782169	0.164243	-2.15807	0.0309222	0.422548	1505	1561	1350	1919	1365	1307	1383	479	1915	500	784	1209	2273	4038	2340	2071	1382	4706	2912	2756	969	610	965
ANO2	1327.95	0.551535	1.46564	0.255579	2.15798	0.0309294	0.422548	2718	2868	2787	3397	1864	2418	473	947	570	882	581	751	972	1150	1126	1763	2250	569	1197	1455	147	706	1071
ZMAT1	35.4569	-0.613429	0.653641	0.28433	-2.15745	0.0309704	0.422548	14	51	36	26	9	46	26	7	28	11	11	26	62	98	28	28	4	126	85	66	65	15	27
CCDC36	10.6647	-0.667179	0.629737	0.309261	-2.15733	0.0309798	0.422548	14	1	8	19	14	3	3	1	5	3	4	5	31	76	7	17	0	50	31	15	15	1	1
STIM1	1328.27	0.270063	1.20586	0.125201	2.15704	0.0310026	0.422548	1872	1576	1954	1796	1504	1639	1409	815	1671	793	614	922	1410	1739	1362	1253	1854	1731	2278	1617	485	908	932
STYK1	203.14	0.586816	1.50193	0.272065	2.15689	0.0310141	0.422548	264	339	234	204	102	262	375	86	566	236	53	84	252	126	171	232	544	96	214	74	38	63	137
MAK	21.0286	-0.558342	0.679082	0.258899	-2.1566	0.0310366	0.422548	16	16	23	13	11	7	10	8	35	9	17	8	29	22	16	41	33	76	15	47	26	10	15
CREM	1135.88	-0.351751	0.783633	0.163137	-2.15617	0.0310701	0.422651	1491	856	1056	1556	1189	1207	649	724	619	594	666	712	1155	3921	1450	1636	1874	1809	1414	1677	1143	469	712
SNX10	1809.84	0.485262	1.39984	0.225112	2.15564	0.0311114	0.42272	3663	2179	4083	1676	3144	3429	1682	1260	1006	1221	845	1102	1151	2177	2140	1745	3664	1147	1827	1715	344	881	1806
DHODH	37.2958	-0.478016	0.717964	0.221799	-2.15517	0.0311484	0.42272	70	29	34	51	37	13	17	20	41	7	23	24	59	179	37	26	44	89	85	56	34	15	21
MFSD7	47.5922	-0.524305	0.695294	0.243284	-2.15512	0.0311527	0.42272	62	42	127	47	37	30	23	6	37	16	13	25	163	202	131	27	28	213	63	50	18	12	24
PLEKHG5	269.975	-0.488045	0.712991	0.226511	-2.15462	0.0311917	0.422898	356	305	251	393	223	159	123	81	221	110	197	123	1029	1127	228	224	231	1158	528	267	140	62	156
GATA5	4.02399	-0.666982	0.629823	0.30969	-2.15371	0.0312629	0.423513	5	2	0	9	2	2	0	1	2	1	2	1	22	22	1	1	1	36	7	8	2	1	1
RYR1	70.4769	-0.608301	0.655969	0.282595	-2.15255	0.0313538	0.424392	70	55	48	113	33	48	13	26	76	16	28	80	278	397	38	44	25	343	137	47	65	10	46
USP27X	1751.17	0.529563	1.44349	0.246112	2.15171	0.03142	0.424444	1997	2987	2550	2713	2716	3827	918	1662	637	1514	670	1705	1528	1290	1389	1648	3189	535	3047	2199	379	878	1421
TMEM26	15.1613	-0.653106	0.63591	0.303546	-2.15159	0.0314298	0.424444	31	7	7	43	7	11	7	7	2	3	2	6	22	191	10	8	8	51	46	3	18	2	4
FBXL4	510.184	-0.183995	0.880262	0.0855186	-2.15152	0.0314355	0.424444	726	674	575	589	388	564	457	290	413	237	287	304	890	1073	681	664	693	1011	862	690	277	206	408
PTPRS	304.134	-0.667733	0.629495	0.310426	-2.15102	0.0314743	0.424617	303	289	107	282	48	44	60	19	220	38	358	63	841	562	157	183	41	4059	1106	212	81	12	317
FENDRR	45.8744	-0.62318	0.649238	0.289842	-2.15007	0.0315499	0.424877	96	14	22	121	32	19	31	6	14	9	30	19	111	327	29	32	30	194	113	51	51	4	26
TCF3	328.173	-0.331736	0.79458	0.154307	-2.14984	0.0315676	0.424877	485	381	457	466	439	182	222	106	322	127	139	158	590	1183	513	247	352	982	568	475	186	158	180
DACH1	141.537	-0.575681	0.67097	0.267856	-2.14922	0.031617	0.424877	176	83	111	229	107	198	38	50	73	60	56	94	353	512	83	115	53	337	414	204	263	22	84
LRRTM3	5.97545	0.62335	1.54045	0.290084	2.14886	0.0316453	0.424877	4	44	2	0	0	1	30	0	27	1	0	1	8	3	1	1	2	5	5	3	1	0	3
PROB1	6.70493	-0.63979	0.641806	0.297751	-2.14874	0.0316548	0.424877	10	3	2	5	14	1	2	0	3	3	5	5	21	46	6	9	5	21	19	4	6	3	2
SCARF1	192.655	-0.500985	0.706624	0.233172	-2.14857	0.0316686	0.424877	299	131	249	306	174	122	93	54	136	58	116	113	336	1388	132	207	107	683	407	284	126	57	90
INTS12	206.793	0.252445	1.19122	0.117518	2.14813	0.0317034	0.424877	326	240	244	241	281	320	156	166	173	123	124	154	288	358	262	178	288	241	323	223	69	126	140
AIMP1	653.485	0.184476	1.1364	0.0858906	2.14781	0.0317291	0.424877	1213	771	811	772	667	956	705	387	544	391	339	459	916	1217	787	686	942	881	937	739	312	283	496
CMTR1	1530.65	0.192679	1.14288	0.089713	2.14773	0.0317351	0.424877	2097	1512	1659	2112	2167	2340	1261	937	1095	899	1005	1361	1821	3215	1676	1375	2050	1976	2359	2151	811	759	995
OLFML2B	276.164	-0.594743	0.662162	0.276946	-2.1475	0.0317534	0.424877	326	152	294	675	89	136	154	47	312	45	113	219	838	2242	112	229	107	781	674	192	277	46	173
WDR76	161.831	-0.34141	0.78927	0.159024	-2.1469	0.0318012	0.425168	236	135	184	154	164	133	156	65	132	82	73	114	191	574	222	151	297	299	268	277	151	57	83
NAGK	1123.3	0.283554	1.21719	0.132117	2.14623	0.0318542	0.42553	1815	1326	1495	1434	1755	1544	704	661	895	834	769	813	1424	2064	1484	1296	1409	1214	1776	1320	275	714	636
PCDH12	1040.23	-0.443108	0.735548	0.206568	-2.1451	0.0319449	0.426087	1928	542	727	2268	1011	742	517	424	524	566	530	621	2004	6300	815	990	1192	2428	2056	1431	679	408	586
C11orf95	408.33	-0.321912	0.800009	0.150074	-2.14502	0.0319513	0.426087	642	429	315	647	565	321	332	154	259	171	182	251	886	1953	592	359	575	885	676	405	240	137	267
LINC01118	762.685	0.625977	1.54326	0.291867	2.14473	0.0319741	0.426087	1919	663	1191	1331	2043	1493	380	748	706	597	297	330	606	217	677	1015	1473	93	806	572	21	463	513
GLB1	1060.09	-0.403598	0.755971	0.188256	-2.14388	0.0320427	0.426653	1064	629	968	1658	844	1168	755	457	817	405	752	748	2783	4639	1238	689	834	2678	2641	1040	626	488	750
STAB1	2089.08	-0.627836	0.647147	0.292955	-2.14312	0.0321039	0.42712	2183	1743	2063	3305	582	987	849	267	2375	380	991	1946	7755	12844	680	1617	484	10688	4669	1395	2278	215	1192
AHNAK2	2690.58	0.566365	1.48079	0.264575	2.14066	0.0323015	0.4294	130	15902	100	145	19	76	14508	37	20122	18	124	46	2590	141	327	206	16	5091	2628	65	78	12	145
SASH1	3754.78	-0.56578	0.67559	0.264349	-2.14027	0.0323326	0.429464	3762	2119	2510	3119	8065	3400	3191	631	2604	771	1302	1094	5602	4705	26845	6455	3489	11346	5537	2077	1459	699	1413
MS4A15	9.06439	-0.654584	0.635259	0.305942	-2.13957	0.0323897	0.429675	3	1	18	6	5	7	2	7	10	0	1	5	17	16	31	23	5	47	26	11	4	5	1
ELF4	1217.61	-0.429147	0.742701	0.200617	-2.13913	0.0324249	0.429675	1059	1142	909	1597	1438	1480	726	374	988	336	655	867	2162	1696	2082	1225	1032	6067	2925	1716	767	538	694
FAM227A	7.6081	-0.607423	0.656368	0.283962	-2.1391	0.0324273	0.429675	8	10	1	6	7	6	5	4	8	2	3	2	28	20	4	22	7	27	12	10	7	1	5
PARVB	167.468	-0.527219	0.693891	0.246665	-2.13739	0.0325662	0.430484	241	95	246	335	151	74	84	46	161	44	72	93	384	1262	109	139	84	498	307	159	149	39	120
LOC730101	234.22	-0.522354	0.696235	0.24439	-2.13737	0.0325676	0.430484	335	135	154	815	91	273	71	130	66	89	82	101	653	1974	261	211	142	390	451	244	114	69	170
MARS2	81.3431	-0.318648	0.801821	0.149108	-2.13703	0.0325958	0.430484	101	60	91	110	95	89	63	39	54	30	46	57	115	339	85	108	96	121	172	131	53	28	69
SHMT1	255.11	-0.427468	0.743566	0.200063	-2.13667	0.0326251	0.430484	320	256	183	509	322	142	199	82	189	61	165	126	468	756	249	217	336	649	765	277	237	101	180
GOLGA6L9	9.16189	-0.613002	0.653835	0.286906	-2.13659	0.0326311	0.430484	2	15	7	6	6	3	6	2	6	3	6	7	15	14	2	17	15	13	16	23	20	3	6
KDELC1	131.422	-0.43079	0.741855	0.201653	-2.1363	0.0326554	0.430484	211	96	90	245	126	128	108	30	120	54	62	64	333	581	114	107	132	304	215	144	134	52	90
VCAN	4111.8	-0.659331	0.633172	0.308667	-2.13606	0.0326744	0.430484	4087	2492	1576	3849	699	1342	1828	429	8614	401	2207	1936	18720	21162	1028	2271	776	31238	9807	2172	4513	222	1933
GALC	939.54	0.308508	1.23843	0.144498	2.13503	0.0327585	0.430484	1927	1318	1461	1433	1229	899	1096	529	983	456	410	670	1096	1877	854	798	1732	1074	1214	781	302	457	872
AQP1	563.029	-0.643888	0.639986	0.3016	-2.13491	0.0327684	0.430484	375	570	245	545	1231	120	409	64	538	26	259	150	3453	1460	866	478	115	2130	1333	259	542	31	641
SYDE2	460.626	-0.326116	0.797681	0.152764	-2.13477	0.0327801	0.430484	667	494	400	626	404	535	397	229	191	231	190	386	1052	1179	575	357	532	1063	813	666	367	250	243
ZNF878	29.3758	-0.365635	0.776127	0.171281	-2.1347	0.0327851	0.430484	31	30	28	26	30	40	19	11	13	19	13	24	38	70	39	27	66	71	62	54	23	12	14
JAM2	1319.13	-0.566906	0.675063	0.265596	-2.13447	0.0328043	0.430484	1870	686	846	3237	1565	641	613	427	761	240	860	505	3309	7529	1055	742	667	4763	3959	1603	1233	211	994
P2RY1	295.786	-0.573261	0.672096	0.268783	-2.1328	0.0329413	0.431926	646	122	229	781	116	126	192	78	130	74	163	209	456	2610	144	247	157	448	920	444	281	60	183
LMCD1-AS1	16.3457	0.519644	1.4336	0.24374	2.13196	0.0330101	0.431926	13	12	30	29	23	33	14	18	12	7	16	12	15	37	6	9	22	11	39	17	4	7	12
COL15A1	3927.03	-0.596346	0.661427	0.279819	-2.13119	0.0330739	0.431926	4846	1320	2690	12165	2657	2138	2148	966	1566	760	2102	2661	12866	25127	2853	3137	1329	12859	11530	3360	4332	411	2000
ADGRA2	786.787	-0.601308	0.659156	0.282183	-2.13091	0.0330964	0.431926	1600	309	520	2487	672	326	341	99	361	132	292	419	3336	6663	376	376	314	2599	2182	665	470	97	471
STAM	954.166	0.284076	1.21763	0.133315	2.13086	0.0331003	0.431926	1401	1073	1270	1111	1082	1657	926	802	746	557	497	658	1202	1163	1296	1080	1656	1093	1511	1133	363	397	623
TMPRSS11F	63.5464	0.621532	1.53851	0.29177	2.13021	0.0331544	0.431926	21	174	56	44	40	211	72	42	107	76	19	42	35	64	77	43	40	9	153	92	10	12	57
ZSWIM1	182.914	0.186843	1.13827	0.0877129	2.13016	0.0331581	0.431926	286	211	226	226	244	272	168	85	156	100	107	159	229	372	277	175	247	272	291	203	90	72	122
FLT3LG	15.6209	-0.560506	0.678065	0.263131	-2.13014	0.0331602	0.431926	22	14	42	26	10	8	9	5	9	1	6	5	43	92	20	23	6	56	18	13	10	3	15
DMC1	17.373	-0.516607	0.699014	0.242581	-2.12963	0.0332025	0.431926	29	7	28	13	6	25	10	3	19	6	4	13	28	41	20	15	41	34	55	38	12	5	17
ENKUR	19.308	-0.660781	0.632536	0.310296	-2.12952	0.0332114	0.431926	20	19	24	12	5	4	19	2	16	0	9	7	131	9	25	7	4	157	49	4	11	3	23
SCAI	145.379	-0.429769	0.74238	0.201887	-2.12876	0.0332743	0.431926	153	138	128	185	129	168	100	50	103	43	102	96	229	322	144	112	114	549	310	215	175	55	103
DNAH5	26.5789	0.651829	1.57116	0.306249	2.12843	0.0333013	0.431926	6	79	7	8	8	16	146	5	151	0	5	1	30	4	9	11	11	70	17	6	7	3	13
BNIP3L	5162.3	-0.320594	0.80074	0.150635	-2.12828	0.0333139	0.431926	7810	5376	6207	5742	5092	5699	4429	2313	4806	2038	2181	2506	7478	8166	10075	6602	7429	9543	5737	6961	4948	2499	3872
SCFD1	1559.25	0.239961	1.18096	0.112787	2.12756	0.0333736	0.431926	2845	1677	1877	1848	1952	2300	1482	1051	1323	1007	829	995	2192	2311	2008	1810	2597	1836	2399	2081	583	563	1130
SPRY3	51.6661	-0.548202	0.683872	0.257743	-2.12693	0.0334256	0.431926	43	53	34	57	27	52	34	21	48	16	31	35	107	216	46	37	34	193	142	63	77	8	16
CMSS1	102.091	-0.328858	0.796166	0.154624	-2.12683	0.0334345	0.431926	155	89	91	130	77	118	88	41	92	32	60	79	165	364	107	94	140	247	182	113	79	65	51
MMAA	200.766	0.311768	1.24123	0.146647	2.12597	0.0335056	0.431926	268	279	216	252	179	331	281	123	296	92	99	124	227	478	197	193	281	274	366	202	108	52	131
PEAR1	136.758	-0.584902	0.666695	0.275128	-2.12593	0.0335095	0.431926	213	67	74	340	110	121	62	24	114	18	69	63	375	747	51	152	49	490	425	211	129	32	74
PSMD1	3017.02	0.224674	1.16851	0.105726	2.12506	0.0335816	0.431926	5344	3115	4045	4024	3511	4458	2752	2040	2346	1954	1511	2185	3688	5333	3734	3685	4783	3164	4513	3640	1247	1242	2260
RSRP1	920.378	-0.379916	0.768482	0.178788	-2.12495	0.0335908	0.431926	857	1156	778	1354	670	902	428	267	981	502	600	459	1106	1956	1559	1636	2000	1941	1284	1885	403	427	575
SEPT7-AS1	6.51241	-0.578533	0.669644	0.27226	-2.12493	0.0335927	0.431926	6	5	5	4	2	11	0	3	6	4	4	5	13	21	10	14	10	22	12	5	4	1	6
IL13RA2	221.759	0.622841	1.5399	0.293141	2.12472	0.0336101	0.431926	7	46	4356	21	1	179	15	128	92	34	20	35	68	32	90	16	61	26	114	6	3	159	121
ADCY4	258.322	-0.564511	0.676185	0.265745	-2.12426	0.0336483	0.431926	481	109	195	657	223	121	142	67	126	64	144	120	563	1820	140	185	139	917	735	400	225	51	116
KANK4	899.425	-0.377888	0.769563	0.177911	-2.12403	0.0336678	0.431926	850	584	515	1032	1133	1050	711	374	619	369	584	813	1114	1999	1273	854	926	2024	2135	1586	1062	348	475
STC2	587.027	-0.53849	0.688491	0.253547	-2.12383	0.0336844	0.431926	496	230	207	597	1087	740	436	112	449	181	331	386	1388	1409	1260	509	469	3142	955	453	575	146	298
LMO4	1387.67	-0.253489	0.838866	0.119358	-2.12376	0.0336903	0.431926	1845	1200	1190	1926	1262	1473	1339	646	934	781	745	1131	2555	3601	2365	1071	1681	2791	2288	1657	939	756	909
PIGS	687.145	0.261579	1.19879	0.123182	2.12352	0.0337105	0.431926	1200	657	919	936	968	990	659	431	635	469	301	478	934	1044	827	556	959	1011	1183	585	254	417	496
ICA1L	164.305	-0.440677	0.736789	0.207541	-2.12332	0.0337268	0.431926	161	118	101	200	167	172	114	60	104	62	152	120	266	674	169	126	173	506	389	145	175	63	93
TSPAN18	239.982	-0.565554	0.675696	0.266363	-2.12325	0.0337332	0.431926	332	84	142	542	326	156	133	48	121	69	114	154	733	1199	143	186	122	912	527	281	289	69	107
MALL	35.3441	0.657238	1.57706	0.309546	2.12323	0.0337343	0.431926	34	71	12	54	28	11	114	8	209	2	10	6	21	68	17	18	15	79	22	12	17	2	23
NOTCH3	2286.05	-0.41669	0.749141	0.196332	-2.12238	0.033806	0.431926	3889	3014	2789	2996	4334	1525	1068	485	1592	626	648	1054	4782	9172	3088	3338	1487	7830	6731	2254	1156	895	982
LBX2-AS1	61.9504	0.30758	1.23763	0.144924	2.12235	0.0338081	0.431926	81	78	78	82	119	89	31	32	45	39	50	57	98	87	69	60	52	87	104	83	19	36	41
HMCN1	431.547	-0.602119	0.658786	0.283741	-2.12208	0.0338314	0.431926	293	274	268	538	243	477	356	85	330	137	197	368	1434	2473	257	159	153	1468	1175	293	657	42	317
MYO5C	195.438	-0.491535	0.711268	0.231659	-2.1218	0.0338541	0.431926	181	78	123	193	238	121	142	50	143	53	139	300	285	752	273	163	178	445	518	282	210	67	122
CYSTM1	454.146	-0.344927	0.787348	0.162573	-2.12168	0.0338649	0.431926	468	231	441	607	440	412	323	253	463	217	260	388	482	1672	520	403	512	759	693	761	462	270	260
KIAA1468	1080.68	0.177247	1.13072	0.0835456	2.12156	0.0338745	0.431926	1346	1520	1474	1290	1257	1436	973	669	856	607	694	780	1661	2050	1203	1215	1267	1757	1823	1671	435	399	730
SAMD5	253.841	-0.611228	0.654639	0.288214	-2.12075	0.0339432	0.431926	622	122	109	796	123	143	100	51	53	67	112	150	882	2133	111	145	77	629	646	204	302	25	137
ZNF576	113.97	0.276566	1.21131	0.130427	2.12046	0.0339671	0.431926	211	177	168	143	147	138	87	89	97	70	53	68	134	196	166	140	142	125	178	144	41	54	64
GSTM4	62.6621	-0.536394	0.689492	0.252996	-2.12017	0.0339919	0.431926	85	24	72	118	28	13	47	34	47	20	45	35	79	221	66	25	27	68	111	141	50	71	85
ST6GALNAC4	85.2447	-0.424753	0.744966	0.200361	-2.11994	0.034011	0.431926	124	74	120	103	95	35	43	33	80	46	28	71	142	333	88	70	76	247	159	129	77	45	39
HDAC6	1061.91	0.230456	1.17321	0.108738	2.11937	0.0340591	0.431926	1260	1447	1214	1433	1635	1522	888	525	904	540	799	743	1385	1617	1311	1405	1442	1423	1834	1626	306	489	723
ARHGEF11	1724.11	0.259592	1.19714	0.122503	2.11907	0.0340843	0.431926	1856	2773	2211	2478	2454	2941	1270	774	1231	833	1164	1517	2333	3530	1851	1725	2074	2665	3013	2841	520	667	1202
RRP15	282.713	-0.381108	0.767848	0.179848	-2.11905	0.034086	0.431926	387	292	219	338	275	229	289	69	210	139	171	188	565	981	241	312	224	613	598	388	288	113	196
COL6A1	2220.13	-0.620957	0.650239	0.293042	-2.11901	0.0340898	0.431926	3637	1199	1095	6883	862	650	1081	312	2434	377	560	891	11257	22332	946	1166	497	7812	5405	1391	1046	241	1049
CHAC1	7.69827	-0.624599	0.6486	0.294781	-2.11885	0.0341029	0.431926	15	5	7	2	12	2	4	4	1	3	2	5	32	30	15	13	2	32	24	6	1	3	5
NR2F1-AS1	72.0796	-0.563203	0.676798	0.265858	-2.11844	0.034138	0.432036	123	41	42	184	31	53	71	16	34	18	32	43	210	434	35	93	33	175	179	96	82	9	37
FILIP1	79.5094	-0.60664	0.656724	0.286518	-2.11729	0.0342354	0.432934	97	27	50	146	36	55	38	11	75	17	42	76	398	532	29	105	28	270	167	72	49	8	55
SERPINF1	3044.78	-0.373271	0.77203	0.176336	-2.11682	0.0342754	0.433042	4338	1733	2366	5781	3376	3456	2109	1443	1490	1165	1384	2575	6665	11011	3584	2620	3349	5045	5970	3324	2569	2077	1653
NBPF1	170.215	-0.491418	0.711326	0.232218	-2.11619	0.0343288	0.433042	200	170	151	295	147	155	146	56	118	34	100	60	475	555	186	164	76	687	541	149	87	45	177
INPP5E	82.6239	-0.417203	0.748875	0.197174	-2.11591	0.0343522	0.433042	99	81	87	131	117	64	39	21	80	24	41	52	201	386	97	67	46	242	171	125	51	37	46
ITGA4	380.544	-0.592328	0.663272	0.279984	-2.11557	0.034381	0.433042	532	242	657	647	134	212	262	43	299	62	145	279	906	3533	177	292	160	1338	922	286	359	46	205
KIAA1217	1625.81	-0.426559	0.744034	0.20166	-2.11524	0.0344095	0.433042	1389	1577	1049	1601	1979	1606	1576	476	1536	535	771	1329	3012	3912	1893	1875	978	5433	3603	2647	1776	673	734
C1orf95	6.85212	-0.641541	0.641028	0.303324	-2.11504	0.0344268	0.433042	3	5	5	16	6	9	3	3	1	0	2	3	29	14	3	6	2	33	22	8	7	1	10
DKK2	38.362	0.647495	1.56645	0.306143	2.11501	0.0344294	0.433042	65	49	54	292	2	11	67	13	95	4	8	19	63	275	9	18	10	28	33	8	3	1	9
F13A1	7467.14	-0.589491	0.664577	0.278802	-2.11437	0.0344837	0.433177	10915	3437	4021	23570	1665	4348	3041	2129	5842	1433	2980	7326	22981	71441	3177	5154	1878	12627	12311	4970	9436	1086	5021
CTNNB1	14069.1	-0.1777	0.884112	0.0840481	-2.11426	0.0344931	0.433177	19993	12008	14134	18446	14149	15008	12901	8087	10007	7415	7541	11364	20225	38328	18664	15127	22107	20359	23450	18293	9678	6747	9426
TRAF3IP2-AS1	67.4825	-0.456708	0.728647	0.216095	-2.11345	0.0345619	0.433499	98	56	61	129	39	58	42	21	33	28	51	44	159	228	69	71	38	169	129	143	66	24	32
CHD3	1925.45	0.313191	1.24245	0.148197	2.11334	0.0345717	0.433499	2277	3399	1960	2516	3551	2506	1844	614	1870	879	1517	1253	2485	2962	2273	2561	1804	3908	3248	3427	692	449	1195
ANTXR2	1710.53	-0.441536	0.73635	0.209009	-2.11252	0.034642	0.434047	3191	1605	1040	3447	843	1439	955	602	1979	615	809	1043	4303	8216	1392	1615	1367	5375	3529	1551	1146	573	1149
PLA2G2F	40.1519	0.651453	1.57075	0.308536	2.11143	0.0347353	0.434048	37	94	223	20	176	15	25	17	48	10	11	27	47	18	22	39	58	4	9	15	1	14	51
CMTM7	78.7769	-0.514769	0.699905	0.243814	-2.11132	0.034745	0.434048	113	68	132	149	12	33	67	14	62	26	41	63	176	568	69	68	73	206	133	79	63	21	39
TLE6	170.018	-0.552584	0.681798	0.261728	-2.11129	0.034747	0.434048	261	126	140	121	276	76	87	42	93	36	181	50	411	131	244	223	160	817	521	159	188	35	100
ITGA9	185.592	-0.615228	0.652827	0.291415	-2.11117	0.0347576	0.434048	348	49	118	570	109	79	92	32	97	22	60	140	464	2148	69	105	65	475	664	111	97	24	149
KDELR3	183.089	-0.633689	0.644526	0.30023	-2.11068	0.0347999	0.434048	150	117	70	212	154	70	129	29	237	15	164	41	992	230	190	109	89	1173	677	51	102	28	183
CD79B	32.0044	-0.478499	0.717724	0.226781	-2.10996	0.034862	0.434048	49	23	45	78	35	21	20	13	18	6	8	18	44	167	31	34	30	89	43	44	33	12	23
DENND2C	29.1257	0.652425	1.57181	0.309229	2.10985	0.0348717	0.434048	14	74	11	23	4	15	138	4	134	6	10	9	32	43	20	9	11	57	17	24	9	7	14
VCP	7810.58	0.220796	1.16538	0.104651	2.10982	0.0348737	0.434048	12823	8580	11587	10959	9414	10889	6447	5221	6208	5175	3705	5863	9267	14094	8328	9256	12541	8330	12190	8178	3363	3897	5833
CACNA1A	6.17461	-0.654134	0.635457	0.31006	-2.10971	0.0348837	0.434048	6	4	5	8	2	4	2	0	7	1	3	1	16	7	3	5	1	75	20	5	5	2	3
MAP2K1	560.265	-0.306927	0.808362	0.145516	-2.10923	0.0349243	0.434048	691	414	717	673	480	448	569	219	603	263	301	362	1012	1816	639	583	728	1499	853	608	441	234	365
EGR3	44.0248	-0.654359	0.635358	0.310375	-2.10828	0.0350064	0.434048	6	32	42	6	4	40	6	7	76	3	28	17	245	108	19	92	8	486	15	52	14	3	23
COL1A1	6906.84	-0.651026	0.636827	0.3088	-2.10825	0.0350097	0.434048	4357	5348	1893	9100	1710	1770	3006	824	13500	915	1826	2581	97380	25430	1156	2653	653	16815	12023	2358	2547	927	3743
PIGZ	6.83667	-0.644983	0.6395	0.305938	-2.10822	0.0350122	0.434048	8	5	3	6	5	4	1	4	12	1	2	1	17	16	11	1	0	34	21	7	7	2	13
FGF12	133.84	0.634926	1.55286	0.30118	2.10813	0.0350198	0.434048	43	378	186	151	102	578	114	23	70	169	103	87	76	50	41	155	72	20	195	129	10	77	196
EIF4G1	8316.46	0.264976	1.20162	0.125707	2.10789	0.0350402	0.434048	10853	11126	9907	11534	11872	12558	8332	4018	7148	5610	3704	6626	10134	9960	8676	10305	13126	11128	14022	10636	2389	4649	6242
MAP3K9	732.095	0.460801	1.37631	0.218695	2.10705	0.035113	0.434295	887	1174	872	1153	2148	1182	475	226	681	324	495	494	589	555	1238	1143	736	866	913	1407	75	296	443
SYCE1	18.0304	-0.651994	0.6364	0.309435	-2.10705	0.0351133	0.434295	37	0	2	48	1	20	7	3	6	6	4	12	46	110	13	8	8	57	71	20	34	1	9
CHD8	2672.7	0.205644	1.1532	0.0976163	2.10666	0.0351472	0.434386	3479	3528	3540	3561	2937	4440	2336	1525	2077	1540	1457	2207	3877	4141	3457	3302	3247	3723	4502	3692	943	1148	1904
KIF5A	7.81516	-0.638898	0.642204	0.303377	-2.10595	0.0352083	0.434812	7	7	3	5	3	7	0	2	10	1	7	5	24	4	8	18	7	8	8	42	2	6	9
SLC2A4	14.5217	-0.653119	0.635904	0.310387	-2.10421	0.0353601	0.435481	40	3	3	21	14	1	9	2	1	1	7	9	22	113	8	6	10	65	23	40	27	0	6
CBLN3	37.7045	-0.412291	0.751429	0.195939	-2.10418	0.0353628	0.435481	32	37	40	39	30	30	36	32	39	16	7	23	89	131	47	34	26	71	55	55	24	31	27
NPY1R	42.6409	-0.636158	0.643424	0.302335	-2.10415	0.0353656	0.435481	104	23	28	91	4	9	17	11	42	14	16	11	169	282	11	8	18	156	234	28	24	8	30
GABRG2	8.03551	-0.651772	0.636498	0.310006	-2.10245	0.0355138	0.435481	12	2	0	23	7	1	1	1	2	6	3	2	19	96	9	2	3	22	15	1	5	3	14
SRI	1608.58	0.408068	1.32691	0.194095	2.10242	0.0355169	0.435481	3107	1572	2241	2238	3411	2346	1409	1248	1849	855	541	618	2303	1540	1316	2247	3705	2089	2213	1400	498	802	685
IGFBP5	6095.76	-0.600287	0.659623	0.285533	-2.10234	0.0355238	0.435481	7647	1395	3608	11370	6035	1741	5049	1540	5439	1078	4136	2577	14377	32369	4172	6805	2301	27558	11957	6530	8750	792	3202
SEC14L4	7.4774	-0.651568	0.636588	0.310052	-2.10148	0.0355987	0.435481	15	0	10	4	10	0	3	1	3	1	5	3	26	21	21	10	2	23	5	13	17	0	2
PALLD	2491.4	-0.486434	0.713787	0.231492	-2.1013	0.0356144	0.435481	2028	2875	1354	4086	1807	3335	2038	733	1766	573	1267	1684	8504	5000	1670	2738	1451	9463	6359	3252	2091	810	1908
DDX19B	212.65	0.336782	1.26294	0.160287	2.10112	0.0356306	0.435481	414	170	368	321	283	274	210	151	202	105	111	174	189	520	265	171	281	294	393	107	83	119	126
MTHFD2L	57.4135	-0.288929	0.818509	0.137543	-2.10065	0.0356717	0.435481	80	53	64	73	37	61	35	28	66	33	32	37	81	164	68	84	77	81	87	72	55	24	38
SLC27A6	731.021	0.574982	1.48966	0.273747	2.10041	0.0356925	0.435481	1066	1026	363	649	795	921	1230	423	1516	989	513	185	1107	383	1248	600	1446	635	1073	558	80	94	362
CNN2	499.976	-0.613332	0.653685	0.292009	-2.10039	0.0356948	0.435481	486	330	436	592	322	134	205	59	837	67	321	283	1987	1543	427	438	150	3525	1309	371	309	79	339
PRX	206.524	-0.472562	0.720684	0.225001	-2.10027	0.0357055	0.435481	351	199	105	470	253	147	81	51	150	63	110	98	350	833	341	169	187	648	271	542	135	47	154
PIGN	1147.77	0.215306	1.16095	0.10254	2.09973	0.0357525	0.435481	1927	1532	1547	1346	1371	1646	1014	834	870	592	746	736	1615	2102	1490	1348	1451	1353	1760	1150	504	461	939
NAALADL2	661.989	0.534944	1.44889	0.254782	2.09961	0.0357629	0.435481	483	1502	992	545	486	1391	847	349	1058	607	369	370	334	1375	478	461	716	274	1171	712	76	324	790
CXCR6	340.571	-0.56074	0.677954	0.267079	-2.09953	0.0357702	0.435481	400	180	412	355	232	491	135	151	246	42	215	163	1243	672	932	227	62	1555	696	216	251	133	232
FREM1	89.596	-0.597308	0.660986	0.284496	-2.09953	0.0357702	0.435481	116	64	38	216	17	129	36	29	31	20	35	61	505	641	56	49	23	212	186	94	77	13	51
MIR143HG	20.9978	-0.630631	0.645894	0.300379	-2.09945	0.0357775	0.435481	40	15	11	35	7	21	3	8	17	1	8	13	123	135	4	9	5	73	45	24	19	3	15
STARD3NL	540.73	-0.340778	0.789615	0.162333	-2.09926	0.0357943	0.435481	818	367	554	849	357	640	418	301	360	173	353	381	1040	2010	512	498	590	997	1006	641	517	226	382
SH2D3C	172.679	-0.552179	0.681989	0.263037	-2.09925	0.0357952	0.435481	265	82	191	332	208	47	94	45	163	21	90	86	374	1153	157	213	96	609	360	208	156	33	84
LINC01348	5.40949	-0.640878	0.641323	0.305455	-2.09811	0.0358953	0.436062	4	11	3	5	2	3	1	1	9	0	1	3	15	3	22	8	5	26	7	6	1	4	5
MN1	37.8233	-0.598722	0.660339	0.285364	-2.0981	0.0358962	0.436062	53	23	27	78	48	20	19	3	45	11	6	15	133	153	35	19	16	182	69	30	52	13	17
THAP9	238.305	0.322063	1.25012	0.153554	2.0974	0.0359584	0.436493	446	268	300	256	307	392	206	181	140	168	129	207	274	343	280	235	358	196	380	363	86	95	190
JAM3	1565.83	-0.558275	0.679114	0.266315	-2.0963	0.0360559	0.436909	3624	621	1011	3651	1963	550	1015	407	617	471	714	632	3052	10397	1138	1277	1001	4273	3590	1666	2116	369	746
MARK1	105.556	-0.331423	0.794752	0.158125	-2.09595	0.0360866	0.436909	136	94	75	100	109	106	78	48	54	51	89	88	184	260	92	155	101	238	249	156	88	44	70
RPH3AL	53.0314	-0.591424	0.663687	0.282177	-2.09593	0.0360884	0.436909	83	29	25	95	64	17	20	5	78	7	19	35	113	335	54	63	26	265	77	70	41	15	30
RGCC	2316.91	0.500993	1.41519	0.239046	2.0958	0.0360996	0.436909	3158	3235	3575	3174	2062	2039	3411	1760	6008	1441	545	1366	3948	2443	1288	2852	2275	1211	2478	1709	513	1537	1926
SPON1	335.738	-0.623671	0.649017	0.297705	-2.09493	0.0361772	0.437406	532	116	125	1255	78	167	127	81	121	71	97	244	2405	2845	81	142	37	697	975	189	201	42	144
CCDC61	39.5288	-0.4285	0.743034	0.20456	-2.09474	0.0361941	0.437406	59	33	56	38	32	27	42	19	29	14	20	16	79	180	39	32	36	125	100	45	28	18	20
IL2RB	1149.56	-0.648571	0.637912	0.309829	-2.09332	0.0363208	0.438109	460	992	618	1253	407	372	218	239	423	133	1574	264	3812	411	1309	396	311	13521	6084	380	210	140	1046
MMRN2	1263.94	-0.562649	0.677058	0.268814	-2.09308	0.0363417	0.438109	2588	389	808	2898	1373	713	766	305	615	313	632	592	2386	9586	1004	1074	721	4178	2414	1853	1359	148	726
PDE4B	501.715	-0.563394	0.676708	0.269174	-2.09305	0.0363446	0.438109	411	307	696	670	369	256	224	141	593	53	346	425	551	3690	323	510	206	1778	585	415	657	232	316
VCL	3185.2	-0.442902	0.735653	0.211623	-2.09288	0.0363595	0.438109	3651	2411	2270	4331	3106	2124	3037	940	3736	933	1429	2548	9075	9017	2718	4173	2061	11040	7455	3864	2495	932	2138
FBLN2	1520.08	-0.614171	0.653305	0.293503	-2.09256	0.0363889	0.43814	2187	939	720	3375	1151	438	722	190	1944	289	565	557	8497	8426	1274	883	428	8185	3531	763	874	134	903
RAD51C	220.796	-0.264569	0.832448	0.126469	-2.09196	0.0364418	0.438455	318	190	243	256	248	188	187	99	188	108	151	115	424	688	216	218	297	523	365	335	155	81	151
IL31RA	16.9147	-0.585191	0.666561	0.279776	-2.09164	0.0364707	0.43848	14	9	24	11	17	18	6	3	12	4	6	19	47	53	38	22	7	108	15	23	10	5	7
CLSTN2	79.97	-0.601205	0.659203	0.287515	-2.09104	0.0365242	0.438651	82	42	46	105	88	29	23	4	98	21	78	40	213	228	51	70	63	547	195	52	47	17	100
VTN	109.835	-0.64643	0.638859	0.309201	-2.09065	0.0365598	0.438651	80	46	48	315	13	21	40	15	90	19	50	74	664	1094	27	59	10	748	129	65	28	7	50
RNF157	35.5944	-0.522443	0.696192	0.249919	-2.09045	0.0365778	0.438651	56	18	24	41	30	33	14	7	27	16	23	35	53	210	13	40	43	78	104	60	34	10	20
SCN7A	285.807	-0.624288	0.64874	0.298687	-2.09011	0.036608	0.438651	716	143	136	741	166	196	100	67	57	36	132	149	540	2984	122	64	77	644	1024	347	374	28	136
EPG5	2670.84	0.308806	1.23868	0.147781	2.08961	0.0366526	0.438651	2765	4254	4179	3533	2935	4017	2280	1832	1908	1459	1671	2246	3093	3067	2451	4093	3109	3318	4992	3962	831	1341	1786
SLC38A3	12.6996	-0.620872	0.650278	0.297166	-2.08931	0.0366796	0.438651	19	7	4	29	30	5	8	4	3	2	0	3	16	49	21	13	21	60	9	22	18	5	5
ANO8	132.461	-0.389533	0.763377	0.186451	-2.08919	0.0366902	0.438651	136	141	158	106	191	82	93	22	141	78	69	72	313	289	243	123	139	468	229	209	66	73	61
FOSL1	20.4598	-0.629337	0.646474	0.301298	-2.08875	0.0367303	0.438651	11	31	22	8	21	0	16	3	23	3	7	12	88	79	16	31	19	129	18	24	17	6	5
ST3GAL5	275.515	-0.60409	0.657886	0.289227	-2.08864	0.0367403	0.438651	275	178	266	472	117	105	93	46	479	33	194	137	907	1574	204	325	68	1081	537	147	260	24	305
TCAF2P1	12.3342	0.524043	1.43798	0.250948	2.08825	0.0367751	0.438651	19	17	18	25	28	16	9	6	17	10	6	4	7	17	15	27	12	17	13	5	2	6	8
BICD1	60.7651	-0.589385	0.664626	0.282246	-2.0882	0.0367801	0.438651	46	34	32	79	82	46	30	9	68	8	35	42	118	188	24	76	13	274	223	78	85	29	20
TTC9	505.596	0.32475	1.25245	0.155549	2.08777	0.0368186	0.438689	682	561	895	787	590	851	415	322	318	435	200	426	630	705	712	417	743	547	827	510	251	251	253
FAM161A	38.8708	-0.411082	0.752059	0.196943	-2.08731	0.0368598	0.438689	33	54	26	47	31	51	29	13	20	16	24	30	72	93	39	41	41	83	65	73	49	13	29
TGFBI	3008.99	-0.624945	0.648444	0.29942	-2.08719	0.0368711	0.438689	3465	2900	3194	5752	625	1168	1658	427	3034	423	908	1793	21346	18981	1235	1298	378	15513	5402	1241	1920	261	1350
SULT2B1	367.465	0.585043	1.50008	0.280331	2.08697	0.0368906	0.438689	519	526	606	478	750	358	487	320	678	256	75	220	229	98	468	399	646	108	304	440	22	264	221
FAM83D	80.0778	-0.443528	0.735334	0.212641	-2.08581	0.036996	0.439395	133	34	79	66	112	62	66	24	48	48	26	67	74	265	147	72	155	183	127	121	86	34	39
AGBL3	6.31524	-0.611998	0.65429	0.293422	-2.08572	0.0370036	0.439395	7	10	2	2	3	5	5	2	6	1	4	1	9	9	7	8	10	7	16	29	8	5	1
ACOT4	104.721	0.489212	1.40368	0.234675	2.08464	0.037102	0.439602	126	161	165	136	178	199	69	89	54	97	50	73	59	117	99	74	206	68	168	113	15	84	70
KCNE4	107.451	-0.642725	0.640502	0.308356	-2.08436	0.0371276	0.439602	46	97	55	171	28	34	79	13	132	10	52	48	1097	363	46	31	19	595	181	32	57	7	71
JMY	1354.6	0.385881	1.30666	0.185156	2.08409	0.0371517	0.439602	2455	2235	1891	1830	1478	2356	1077	916	1065	881	709	902	1611	1516	1500	1537	2675	1336	1630	2034	207	527	1137
KCNA5	11.7181	-0.633933	0.644417	0.304254	-2.08357	0.0371997	0.439602	27	5	10	26	3	6	13	4	3	4	0	3	27	115	2	6	2	44	27	16	7	2	16
MICAL2	725.669	-0.59454	0.662256	0.285451	-2.08281	0.0372686	0.439602	696	476	370	662	450	478	356	117	1249	136	542	396	2445	957	627	589	257	4826	2066	678	760	108	498
PYGO1	189.347	-0.355159	0.781784	0.170548	-2.08246	0.0373003	0.439602	152	290	119	246	165	226	141	87	104	65	116	165	392	544	135	253	310	333	394	238	155	69	157
MGAT4A	2199.37	-0.30241	0.810897	0.145235	-2.0822	0.0373239	0.439602	2387	2085	2723	2505	2146	2602	1324	1150	1188	1062	1525	1418	3511	4767	2693	2423	3159	6538	4734	2430	1567	666	1940
HSPA1A	862.917	-0.608088	0.656066	0.292078	-2.08194	0.0373481	0.439602	1003	260	320	1444	376	211	379	91	658	830	331	153	819	1548	342	3616	3439	1475	739	3469	268	455	342
PDIK1L	374.81	0.291225	1.22368	0.139908	2.08154	0.0373841	0.439602	615	472	520	449	522	639	365	238	243	256	180	245	431	612	398	450	660	331	549	383	161	163	309
EXTL3	997.751	-0.60836	0.655942	0.29229	-2.08135	0.0374015	0.439602	955	768	424	1567	536	535	426	170	739	171	1114	380	3425	1804	1129	565	321	7184	4374	620	419	170	967
SLC38A1	18936.5	0.477103	1.39195	0.22936	2.08015	0.0375118	0.439602	22403	33850	24559	24953	22646	36875	15373	14626	11933	17200	10372	14735	18579	10125	23901	19853	38656	11868	26690	22860	2576	9417	13905
SRGAP1	175.412	-0.535717	0.689816	0.257702	-2.07882	0.0376336	0.439602	134	154	85	155	122	220	93	34	129	53	112	219	382	431	125	148	88	873	530	219	207	45	101
KLF5	2533.32	0.354863	1.27886	0.170712	2.07872	0.0376434	0.439602	2970	3005	2663	2198	3066	4301	3015	1840	2199	1901	1383	1958	3242	1327	2560	3399	2920	4389	6203	3818	705	876	1710
MSC	68.1538	-0.60095	0.65932	0.289204	-2.07794	0.0377147	0.439602	140	23	78	218	32	15	33	13	25	14	22	44	275	630	31	22	18	304	124	59	29	14	39
FBXO36	125.274	0.435129	1.35203	0.209412	2.07787	0.0377218	0.439602	191	226	92	188	183	211	108	96	81	112	60	93	132	155	145	189	85	98	160	175	24	84	83
SERPINE1	25846.3	-0.57072	0.673281	0.274676	-2.07779	0.0377287	0.439602	19154	12382	33599	26059	14057	13308	13761	9092	30260	12820	14750	15163	128460	10608	40169	28582	22230	130533	61359	12899	6404	12300	22350
SHROOM3	626.494	-0.548382	0.683786	0.264013	-2.0771	0.0377919	0.439602	668	609	240	1084	343	282	447	293	482	209	406	302	2092	2144	525	533	295	3361	2112	554	122	237	557
NPLOC4	2405.7	0.223906	1.16789	0.107808	2.07689	0.0378115	0.439602	3858	2912	3267	3493	3876	3201	1710	1478	1747	1246	1387	1763	3007	3809	3008	2768	3628	3116	3748	3359	807	1261	1574
PIGK	575.812	0.291798	1.22416	0.140524	2.07649	0.0378485	0.439602	926	716	974	754	735	779	556	404	548	414	246	290	709	994	614	581	892	546	837	567	211	293	501
TH	71.8793	0.484661	1.39926	0.233422	2.07633	0.0378636	0.439602	9	512	8	3	3	0	239	0	726	0	1	0	33	0	13	5	0	52	5	1	1	1	2
NNMT	535.507	-0.611141	0.654679	0.294404	-2.07586	0.037907	0.439602	358	384	354	1220	217	220	344	68	749	58	304	282	1910	2842	137	678	134	2402	888	441	621	75	477
TTC13	287.264	0.199006	1.14791	0.0958779	2.07561	0.0379297	0.439602	361	365	463	302	380	315	281	134	294	181	175	238	338	675	307	294	376	392	447	335	167	113	189
ZNF706	561.277	0.231859	1.17435	0.111716	2.07543	0.037947	0.439602	669	674	637	629	917	923	515	290	457	295	345	396	701	588	441	732	721	831	1117	944	236	342	350
GPR153	96.0015	-0.602198	0.658749	0.290167	-2.07535	0.0379538	0.439602	238	62	98	267	67	38	20	16	85	13	17	32	372	792	54	51	37	482	191	77	69	11	23
DNM3OS	59.7654	-0.587845	0.665336	0.283311	-2.07491	0.0379947	0.439602	127	29	51	114	17	45	17	12	37	14	33	52	283	287	21	48	35	250	162	42	54	10	22
RASGEF1A	85.6422	0.633073	1.55086	0.305116	2.07486	0.0379997	0.439602	86	168	74	82	30	19	179	42	538	32	16	16	75	98	47	105	159	37	54	103	7	19	35
TRIM68	312.298	0.248611	1.18806	0.119821	2.07486	0.0379999	0.439602	422	457	443	475	346	457	277	218	249	143	173	268	320	567	457	309	362	349	600	310	136	133	247
HBA2	8213.96	-0.594109	0.662454	0.286371	-2.07461	0.0380225	0.439602	14552	2148	12804	3547	3801	5616	3919	2609	14539	1602	3360	2807	12258	18390	9035	8630	6277	16277	3072	24953	19541	3185	2570
ACTA2	2830.28	-0.594116	0.66245	0.286378	-2.07459	0.0380247	0.439602	3479	691	2211	4895	1526	1509	2997	606	3004	560	973	1743	14310	14847	600	3741	565	8219	8579	2382	1264	769	3092
SENP2	1136.08	0.223533	1.16759	0.107776	2.07405	0.038075	0.439602	2096	1340	1221	1550	1633	1646	1096	732	955	646	518	772	1478	1875	1576	1200	1802	1462	1490	1212	485	552	801
TANC1	757.342	-0.328206	0.796526	0.158288	-2.07347	0.0381284	0.439602	1227	1077	693	1266	690	607	519	237	511	310	430	478	1589	2330	705	872	815	2149	1847	722	527	304	447
IDH2	2111.7	-0.25229	0.839563	0.121692	-2.07318	0.0381556	0.439602	2471	1460	2125	2592	2951	1941	1753	1013	1450	1174	1186	1640	2828	5783	2546	1760	2936	3444	3991	2475	1471	1743	1460
BHLHE40	3026.32	-0.585613	0.666366	0.282492	-2.07302	0.0381703	0.439602	6770	1323	1940	4357	2397	1281	3121	462	4123	424	651	573	7991	5991	11434	9976	3171	9961	2529	1061	1221	1207	1311
FKBP15	1321.25	0.15346	1.11223	0.074039	2.0727	0.0382003	0.439602	1834	1506	2076	1792	1596	1908	1062	862	1074	687	639	1013	1849	3145	1509	1451	1833	2137	2122	1459	553	560	891
MGST1	65.1463	0.639894	1.55821	0.308818	2.07207	0.0382587	0.439602	72	75	23	45	27	20	40	0	449	119	34	39	21	24	5	65	91	99	18	44	7	20	52
LHFP	880.271	-0.598111	0.660618	0.288726	-2.07155	0.0383074	0.439602	1452	426	452	1887	453	355	478	145	597	185	834	275	2576	6734	608	461	297	3445	2937	798	542	74	827
LEPROTL1	1186.41	-0.452066	0.730995	0.218245	-2.07137	0.0383241	0.439602	1966	670	1132	2254	1488	690	886	426	709	323	714	611	1998	6236	1469	1070	958	2896	1917	1425	1374	305	772
MT1F	11.2414	-0.637841	0.642674	0.307945	-2.07129	0.0383322	0.439602	11	5	22	4	0	4	3	3	10	1	11	8	39	53	12	5	10	61	33	7	14	0	6
CDC34	756.421	-0.262094	0.833877	0.126547	-2.07112	0.0383475	0.439602	1112	717	885	1015	1054	594	457	507	604	327	372	347	1166	1936	1503	951	1149	1349	1276	825	382	444	445
ANKRD2	3.22179	0.632885	1.55066	0.305583	2.07107	0.038352	0.439602	1	10	6	2	2	8	14	0	12	0	0	1	2	1	1	5	1	3	11	1	0	0	1
LGI2	66.791	-0.539819	0.687857	0.260651	-2.07104	0.0383552	0.439602	77	45	19	234	23	37	33	21	50	28	22	70	265	386	38	64	28	123	126	52	69	15	42
CHRM3	16.9468	-0.518	0.698339	0.250126	-2.07096	0.0383624	0.439602	26	8	15	13	17	12	21	6	7	16	4	5	16	93	16	15	35	42	30	26	8	10	17
SLC29A1	807.819	-0.342241	0.788815	0.165269	-2.07081	0.0383762	0.439602	980	450	475	897	1078	845	705	288	485	431	589	665	1161	2393	915	702	1019	1866	1623	1098	739	514	412
PDE4A	55.8641	-0.631723	0.645405	0.305062	-2.0708	0.0383771	0.439602	45	48	55	87	27	17	13	5	63	6	27	40	206	209	27	39	7	524	154	39	39	8	23
TMEM161A	67.1515	-0.398333	0.758735	0.192423	-2.07008	0.0384446	0.439602	133	48	92	92	79	30	57	19	53	18	39	32	143	329	61	79	70	157	146	94	35	36	33
ESR1	30.4548	0.549905	1.46399	0.265645	2.07007	0.0384454	0.439602	61	23	81	17	49	30	20	15	108	10	13	21	44	58	16	50	23	42	27	16	8	12	14
MATN3	61.4058	-0.574882	0.671341	0.277712	-2.07007	0.0384461	0.439602	129	25	23	203	24	76	26	11	18	22	21	35	127	417	38	57	37	98	193	76	76	11	41
MOCS1	598.233	-0.495171	0.709477	0.239253	-2.06966	0.0384846	0.439602	693	288	290	1428	550	494	416	253	193	275	266	507	917	4248	340	536	585	1429	1316	711	460	303	342
FRMD4A	790.137	-0.420583	0.747122	0.203224	-2.06956	0.0384938	0.439602	846	554	653	714	1503	589	577	141	842	237	472	529	1555	1806	1429	838	628	2783	2035	970	641	299	374
MACC1	147.026	0.53488	1.44882	0.258482	2.06931	0.0385172	0.439602	170	264	380	104	123	154	259	27	281	148	55	93	136	215	188	133	260	140	77	78	32	65	122
STARD5	109.238	0.343432	1.26877	0.16597	2.06924	0.0385237	0.439602	182	135	138	141	107	145	111	79	135	78	41	104	149	262	63	85	165	141	174	145	17	56	78
UBLCP1	642.235	0.175811	1.1296	0.0849702	2.06909	0.0385374	0.439602	1065	663	896	785	843	902	641	359	501	377	292	516	863	1468	725	714	917	804	1046	863	322	222	443
SLC1A3	947.485	-0.340415	0.789814	0.164545	-2.06883	0.0385617	0.439602	1164	744	1588	1068	919	1082	560	304	630	438	673	537	2129	2642	1470	976	658	2834	1784	1064	754	372	527
TET1	125.042	-0.488728	0.712653	0.236236	-2.06881	0.038564	0.439602	171	87	60	217	110	103	96	53	61	37	65	118	360	382	135	135	70	450	275	106	143	36	59
AMZ1	59.6701	-0.629792	0.646269	0.304432	-2.06875	0.0385699	0.439602	24	68	27	29	1	4	16	11	30	2	73	6	241	22	40	18	1	934	230	14	6	7	59
FOXN3	1623.65	-0.273407	0.827363	0.132185	-2.06837	0.0386053	0.439602	2233	1588	1528	2381	1611	1900	1276	674	1262	518	887	1264	3372	4516	2449	1762	1700	4390	3425	1811	991	523	1092
HDAC3	799.611	0.259167	1.19679	0.125302	2.06833	0.0386092	0.439602	1238	835	1083	1148	1124	1127	667	569	614	480	450	634	916	1454	919	704	1234	840	1211	868	275	555	529
TCF4	1347.23	-0.549266	0.683368	0.265576	-2.0682	0.0386209	0.439602	2210	562	1108	2840	1367	923	665	280	798	244	777	935	3059	9100	731	1408	728	4307	3142	1604	1395	172	911
TM4SF1	1184.17	-0.471469	0.72123	0.227974	-2.06808	0.0386323	0.439602	1841	605	1302	2749	995	743	519	395	1121	396	589	602	2760	7133	746	2005	891	2523	2517	1625	776	222	833
HAGH	304.916	-0.276214	0.825755	0.133562	-2.06806	0.0386342	0.439602	396	254	351	398	271	282	297	207	301	112	113	211	495	879	319	327	359	463	410	371	266	219	217
PRR14L	3191.89	0.295934	1.22768	0.143122	2.06771	0.0386671	0.43967	3623	4527	3877	3833	3954	6640	2416	1880	2114	2092	1758	2846	4020	3910	4055	3832	4111	4198	5250	5272	968	1432	2062
ACE2	117.397	-0.415898	0.749553	0.201258	-2.06649	0.0387826	0.440677	222	106	132	117	107	102	51	44	96	61	55	64	593	237	332	89	161	193	136	64	50	42	81
CTNNAL1	1198.17	-0.323808	0.798958	0.156801	-2.06509	0.0389146	0.44187	1511	936	750	1420	1544	1057	1277	661	763	553	576	935	1970	4448	1424	1011	1644	1999	2190	1637	1085	509	807
NT5E	5255.15	0.56	1.47427	0.271323	2.06397	0.039021	0.442289	10009	4234	18775	6294	8365	6694	5186	2572	3787	5534	1476	4086	6016	1950	10687	5359	8794	3198	7760	3075	297	2135	2712
CXorf36	1052.37	-0.530279	0.692421	0.256929	-2.06391	0.0390264	0.442289	1970	353	685	2242	1187	650	609	282	552	249	662	559	1671	6991	751	1444	604	3216	2516	1358	1024	218	604
PKN1	725.183	-0.495931	0.709104	0.240373	-2.06317	0.0390964	0.442289	1438	512	1020	1250	762	245	305	127	642	186	375	350	1969	3724	741	580	1022	3062	1707	611	356	123	440
CIT	142.761	-0.485492	0.714253	0.235387	-2.06253	0.0391572	0.442289	172	135	117	153	175	140	85	27	82	56	70	131	227	527	85	105	122	386	351	262	216	40	76
LINC01410	5.46686	-0.638622	0.642326	0.309666	-2.06229	0.03918	0.442289	5	1	9	3	0	2	2	2	7	1	2	5	17	38	1	1	1	21	10	7	11	2	2
MAFA	24.5968	-0.485894	0.714054	0.235618	-2.06221	0.0391876	0.442289	17	24	35	41	23	10	3	14	23	10	10	24	21	85	67	13	21	22	45	25	23	26	16
RSPO1	4.50562	-0.627169	0.647446	0.304126	-2.0622	0.0391885	0.442289	8	4	3	16	0	1	1	1	6	1	0	1	21	38	5	3	1	10	9	6	2	3	1
RAB9B	13.9714	-0.512735	0.700892	0.248677	-2.06186	0.0392215	0.442289	11	10	14	15	22	3	16	8	8	5	7	5	48	30	25	9	10	24	34	24	7	8	16
IFI30	7628.36	0.51793	1.4319	0.251227	2.0616	0.0392459	0.442289	18967	6249	25419	9915	15365	14481	4057	4089	2841	5848	2516	5417	7405	7200	9410	6076	11510	5224	8514	4241	1237	4728	7044
SPATA33	21.8944	-0.599893	0.659803	0.290999	-2.0615	0.0392555	0.442289	20	18	13	19	11	16	20	10	24	8	5	7	31	318	21	29	12	52	17	15	18	7	4
PCDH10	375.046	-0.623374	0.649151	0.302412	-2.06134	0.0392708	0.442289	503	147	85	1704	169	364	117	66	110	74	125	72	1566	3015	181	177	67	1642	1059	195	381	48	99
RAB27B	382.018	0.521164	1.43511	0.252883	2.06089	0.0393134	0.442289	304	497	316	325	140	407	975	316	949	374	106	223	589	440	387	234	348	688	532	276	129	74	275
PGBD4	52.7201	0.378704	1.30017	0.183761	2.06085	0.0393171	0.442289	62	53	52	43	72	113	57	39	35	38	51	32	60	76	53	63	53	46	76	117	11	25	34
ATP1A1-AS1	101.397	0.405173	1.32425	0.196618	2.06072	0.0393302	0.442289	205	126	117	119	177	114	63	87	79	75	85	61	83	166	128	86	164	73	173	136	16	59	63
LOC100287015	29.8628	-0.325329	0.798116	0.157937	-2.05987	0.0394112	0.442895	31	27	40	32	38	27	24	16	26	14	12	17	59	77	53	41	49	40	77	38	11	11	24
SPATA6	109.658	-0.495004	0.70956	0.240406	-2.05903	0.0394909	0.443306	144	75	96	191	56	80	39	33	107	37	63	139	250	592	62	86	60	258	219	146	128	33	61
ARHGAP44	187.591	-0.430923	0.741787	0.209307	-2.05881	0.0395121	0.443306	314	147	130	384	221	233	149	43	105	36	93	73	399	1197	208	224	147	513	476	181	80	56	134
NIPAL3	528.757	0.494181	1.40852	0.240052	2.05864	0.0395291	0.443306	391	1098	488	610	535	498	871	499	1184	176	190	444	1018	393	468	347	564	778	1251	458	118	133	358
BATF3	25.7301	-0.564476	0.676201	0.274266	-2.05813	0.0395776	0.443546	28	22	28	23	23	24	3	10	35	0	8	27	100	89	24	59	16	70	44	30	15	11	17
ACVRL1	3819.4	-0.469683	0.722123	0.22828	-2.05749	0.0396394	0.443779	5184	1387	2802	8597	2387	2547	1905	1975	1749	1930	2170	3675	4045	13157	1864	2174	8732	7399	12359	5144	1543	2836	4161
RECQL5	1500.23	0.419336	1.33731	0.203829	2.0573	0.0396576	0.443779	2187	2380	2109	1799	3564	1931	977	642	1177	1097	1096	958	1977	1942	1519	1735	2341	1112	1635	2867	172	772	993
AGMO	11.5054	-0.600553	0.659501	0.291961	-2.05697	0.0396895	0.443779	17	4	5	12	3	10	6	13	3	5	4	9	33	72	5	14	4	23	26	16	15	0	11
DACT1	180.275	-0.554433	0.680924	0.269563	-2.05678	0.039707	0.443779	205	88	158	380	115	115	83	67	106	56	99	112	780	584	223	106	67	1075	501	157	56	32	131
WDSUB1	502.457	0.399082	1.31867	0.19408	2.05627	0.0397565	0.444012	843	714	814	454	588	865	416	466	271	428	252	317	562	612	500	423	946	359	757	758	148	249	332
C5AR2	26.5362	-0.631063	0.6457	0.30696	-2.05585	0.039797	0.444012	33	17	33	17	5	13	6	3	58	1	9	18	108	137	7	21	8	144	18	15	46	5	16
PEX5	600.384	0.230523	1.17326	0.112146	2.05557	0.0398238	0.444012	772	783	750	865	885	931	511	395	505	324	299	414	684	1022	693	661	1046	849	876	574	224	338	431
HGH1	126.47	-0.315913	0.803342	0.153696	-2.05544	0.0398364	0.444012	178	96	170	169	163	87	87	48	118	61	59	78	228	520	102	127	184	281	275	171	69	65	74
NKILA	6.33482	-0.637095	0.643007	0.310084	-2.05459	0.039919	0.444629	6	3	4	1	2	2	5	2	7	0	6	3	31	14	4	5	3	52	28	4	3	0	4
USP18	53.614	-0.429695	0.742419	0.209224	-2.05376	0.0399992	0.444863	91	61	67	46	54	37	34	9	75	20	21	21	121	225	163	45	40	172	86	46	21	22	28
AATK	38.0879	-0.600471	0.659538	0.292381	-2.05373	0.040002	0.444863	49	37	24	30	33	16	14	6	74	4	19	10	49	189	30	47	28	289	63	49	38	6	13
GPR37	305.219	-0.388618	0.763861	0.189317	-2.05274	0.040098	0.444863	480	160	324	422	298	328	263	121	170	116	157	193	995	867	590	309	203	840	629	309	207	116	136
CDKL1	52.4366	-0.556462	0.679968	0.27109	-2.05269	0.0401031	0.444863	93	32	38	136	26	34	27	19	53	13	15	24	202	302	22	53	12	174	80	64	52	13	29
LINC01473	16.0529	-0.478767	0.717591	0.233251	-2.05258	0.040113	0.444863	18	24	17	12	9	17	8	7	10	7	9	10	31	54	9	16	22	30	33	47	14	10	5
IL17D	9.56338	-0.637206	0.642957	0.31046	-2.05246	0.0401253	0.444863	6	10	6	14	2	4	5	2	2	0	12	1	45	15	7	6	3	85	31	6	1	1	17
KRT13	5.97995	0.628266	1.54571	0.306137	2.05224	0.0401466	0.444863	6	4	7	4	25	2	20	0	30	2	1	0	6	0	0	7	5	2	1	2	4	3	2
PPARGC1A	8.73492	-0.621113	0.650169	0.302708	-2.05185	0.0401838	0.444863	8	6	3	11	1	3	3	3	9	2	11	3	28	13	4	7	11	68	17	13	7	1	7
FAM114A2	496.25	0.203761	1.1517	0.0993087	2.05179	0.0401901	0.444863	847	483	583	632	620	725	526	368	437	273	233	348	675	1156	481	580	739	650	684	504	277	213	307
ENPP2	1654.17	-0.594436	0.662303	0.289748	-2.05156	0.0402121	0.444863	3744	815	642	5032	375	709	587	436	1461	316	629	992	6080	15926	755	1233	282	4422	3594	1435	1427	132	847
URB2	288.235	-0.351386	0.783831	0.171329	-2.05094	0.0402728	0.444913	282	197	273	363	326	287	226	117	192	97	176	291	351	757	318	293	261	846	579	568	261	100	220
PCED1B-AS1	13.838	-0.616085	0.652439	0.300417	-2.05076	0.0402901	0.444913	18	7	22	23	1	9	3	3	20	1	5	9	37	100	3	9	3	33	21	14	27	3	11
GIPC2	84.7471	-0.481573	0.716196	0.234863	-2.05045	0.0403209	0.444913	148	41	68	128	74	80	46	26	52	43	43	66	178	459	60	51	58	182	124	119	117	22	69
PALD1	170.01	-0.535092	0.690114	0.260974	-2.05037	0.0403286	0.444913	404	91	258	305	131	65	72	29	141	35	58	105	438	1325	140	148	82	704	422	152	84	31	85
SERPINI1	923.394	0.611852	1.52822	0.298451	2.05009	0.0403558	0.444913	388	1497	1629	1115	547	1538	475	520	338	2831	713	429	308	377	1337	522	873	144	1409	1023	65	460	736
SCAMP1	1001.43	-0.259094	0.835612	0.126397	-2.04984	0.0403799	0.444913	1630	968	1201	1377	837	987	945	514	699	405	580	543	2143	2658	1181	1035	1232	2369	1673	1176	777	322	734
TOB2	758.317	-0.269932	0.829359	0.13175	-2.04882	0.0404793	0.445708	738	810	650	1221	871	872	598	262	614	335	438	456	1324	1980	1043	967	803	2281	1410	1002	455	369	400
PAWR	940.213	0.376687	1.29836	0.183947	2.0478	0.04058	0.446432	1252	1588	1399	1173	891	1854	721	763	514	565	522	795	1045	811	1032	1157	1606	989	1816	1115	223	454	629
LIPT2	45.1186	0.387395	1.30803	0.189195	2.0476	0.0405997	0.446432	58	54	72	65	82	76	35	32	35	34	19	27	48	57	52	60	70	40	63	48	7	24	41
SLC2A14	21.6832	-0.625899	0.648016	0.305746	-2.04712	0.0406463	0.446447	19	21	19	44	8	2	6	6	8	5	16	10	71	86	38	44	8	183	41	5	12	1	4
FLVCR1	90.3977	-0.506125	0.704111	0.24729	-2.04668	0.0406892	0.446447	90	59	114	121	43	97	60	20	68	25	61	72	149	315	70	93	64	392	207	124	116	17	50
KLF10	3413.87	-0.23379	0.850398	0.114248	-2.04633	0.0407237	0.446447	4644	3092	4147	4687	3310	3899	2949	1789	1804	1880	1709	2062	5531	6302	5226	6155	5642	5962	4704	4528	1701	1515	2854
DNAH8	77.4221	-0.58942	0.66461	0.288041	-2.04631	0.0407263	0.446447	87	20	83	111	63	18	85	40	28	11	44	45	228	161	32	89	87	306	241	43	147	14	25
CCDC68	505.219	-0.448903	0.7326	0.219385	-2.04619	0.0407375	0.446447	741	366	472	1149	251	402	319	329	180	331	149	287	1117	3300	510	458	774	850	1017	522	336	49	398
SKA1	48.6815	-0.487502	0.713259	0.238359	-2.04525	0.0408304	0.446826	72	24	56	51	59	23	35	10	50	21	20	39	36	262	60	48	72	90	91	87	60	16	22
AREG	770.832	-0.616453	0.652273	0.30145	-2.04496	0.0408588	0.446826	1981	427	302	1333	247	122	773	120	792	114	137	136	1136	12132	379	416	393	3226	1944	895	220	61	223
MIR126	37.0251	-0.605758	0.657126	0.296359	-2.044	0.0409534	0.446826	55	13	9	81	44	9	20	4	22	11	21	19	100	300	16	55	27	163	93	34	31	2	15
C1orf174	448.641	-0.218552	0.859428	0.106948	-2.04353	0.0409999	0.446826	690	392	457	537	588	471	348	244	264	273	234	241	642	1053	711	573	760	709	706	605	239	277	295
MMP2	1245.65	-0.628964	0.646641	0.307788	-2.0435	0.041003	0.446826	1548	749	562	2522	120	607	532	155	1917	122	534	461	5489	5119	480	1313	78	10131	2671	699	549	111	1419
KIAA1614	35.2666	-0.574546	0.671498	0.281216	-2.04308	0.0410449	0.446826	72	27	27	89	18	11	21	14	24	1	18	13	122	294	24	17	12	131	73	40	18	10	20
ZNF425	57.9774	0.433622	1.35062	0.212257	2.04291	0.0410614	0.446826	82	71	93	63	115	85	78	16	82	41	20	36	84	54	65	56	112	44	88	66	11	38	28
DEGS1	3654.08	-0.315177	0.803752	0.154298	-2.04265	0.0410872	0.446826	7053	2805	3505	3890	4049	3299	3518	1500	2676	2150	1443	2031	5144	8735	7535	5322	6005	4645	4490	4701	2262	2580	2246
EEF2K	736.899	-0.442255	0.735983	0.216534	-2.04242	0.0411097	0.446826	1098	591	754	1112	708	510	621	212	596	202	412	490	1742	3071	570	519	595	2400	1545	858	787	187	477
HPS4	483.618	0.167426	1.12305	0.0819851	2.04215	0.0411371	0.446826	705	662	626	579	685	608	406	243	450	213	350	338	785	942	630	457	578	965	729	646	168	204	325
MAPRE2	420.116	-0.581383	0.668323	0.284702	-2.04208	0.041144	0.446826	501	361	354	803	173	163	287	68	373	56	305	202	1383	2048	289	243	141	2294	1509	363	258	52	313
SNTB2	658.318	-0.3831	0.766788	0.18761	-2.042	0.0411515	0.446826	671	601	671	918	459	617	610	245	694	223	369	456	1567	2285	630	660	560	1879	1325	793	617	174	416
LINC01206	7.39128	-0.603571	0.658123	0.295597	-2.04187	0.0411644	0.446826	9	5	3	4	9	4	8	6	1	1	2	4	20	8	5	10	1	29	12	8	10	8	8
KCTD3	1879.68	0.241351	1.1821	0.118203	2.04183	0.0411684	0.446826	2009	2007	1872	2680	2242	3553	1923	1309	1352	1356	1044	1325	2003	3289	1697	1701	2725	2164	3327	2471	914	972	1500
EPB41L4B	286.109	0.390505	1.31085	0.191288	2.04146	0.0412055	0.446826	308	465	218	360	247	475	422	158	315	216	175	200	140	388	283	283	712	249	593	261	98	127	196
FKBP10	634.253	-0.616345	0.652322	0.302011	-2.0408	0.0412708	0.446826	551	499	230	1608	352	261	250	101	555	67	462	204	3786	2345	350	266	163	2832	3370	263	190	65	631
ALDH1B1	120.456	-0.502292	0.705984	0.246135	-2.04072	0.0412787	0.446826	143	53	141	140	104	73	104	23	109	28	98	84	402	492	112	114	83	485	218	100	91	29	97
MBTPS2	887.314	0.351755	1.27611	0.172375	2.04064	0.0412864	0.446826	915	1141	947	957	1705	1605	872	517	529	491	509	839	815	740	567	860	1199	882	2011	1397	353	708	552
SEPP1	5350.38	-0.519912	0.697414	0.254785	-2.04059	0.0412913	0.446826	9435	3397	3738	14521	1991	4402	2560	1688	4072	1166	1952	4969	16702	40844	2471	4864	2244	8454	8022	5493	6096	1023	3505
ADSSL1	90.2757	-0.391587	0.762291	0.191931	-2.04024	0.0413262	0.446908	124	80	48	135	92	93	71	42	55	21	50	70	181	164	103	121	68	349	219	150	39	46	71
IKBIP	378.319	-0.370905	0.773297	0.181846	-2.03966	0.0413837	0.447044	533	263	372	496	397	313	377	143	354	127	202	228	834	1834	353	350	374	887	684	442	323	117	250
ACAD11	24.9462	-0.454785	0.729619	0.222981	-2.03957	0.0413935	0.447044	12	19	16	18	20	23	23	10	28	13	22	18	31	78	42	12	32	67	44	33	30	13	10
PGLYRP4	10.1058	0.617554	1.53427	0.302953	2.03845	0.0415054	0.447648	8	4	75	15	12	8	13	8	3	9	2	5	8	6	27	3	12	8	8	6	2	4	2
RNF6	1980.22	0.301603	1.23251	0.147974	2.03821	0.0415286	0.447648	3327	2370	2627	2781	2443	2586	1972	1648	1657	1179	848	1486	2447	2415	2689	2362	3607	2044	3253	2101	526	664	1709
RFTN1	426.486	-0.54208	0.68678	0.265962	-2.03818	0.0415315	0.447648	718	153	579	1082	251	201	255	109	337	71	192	214	1059	3627	255	413	214	1055	1327	375	296	54	267
TMTC4	202.546	-0.301316	0.811512	0.14789	-2.03744	0.0416062	0.447788	274	168	174	209	249	201	172	70	147	92	133	146	272	544	294	194	269	631	441	296	155	67	111
XIRP2	6.58105	-0.578502	0.669659	0.28394	-2.03741	0.0416089	0.447788	9	2	3	9	3	9	5	1	1	3	0	11	21	12	4	14	9	19	13	8	5	6	3
NOB1	197.395	-0.208207	0.865613	0.102211	-2.03703	0.0416468	0.447788	314	197	211	223	265	245	143	70	163	94	85	132	281	555	207	232	250	347	360	290	128	138	125
ANKRD20A9P	16.1839	-0.60598	0.657025	0.297522	-2.03676	0.0416742	0.447788	4	12	5	15	8	20	17	5	1	4	11	11	32	7	8	24	12	39	21	122	11	9	9
TMEM57	543.127	-0.175882	0.885226	0.0863628	-2.03655	0.0416956	0.447788	741	569	615	756	528	508	451	317	504	220	315	366	1028	1214	687	621	858	1127	999	578	281	200	444
PHKA1	159.083	0.581648	1.49656	0.285659	2.03616	0.0417343	0.447788	119	273	122	153	58	123	682	35	470	29	87	79	240	257	119	118	131	306	198	103	51	40	72
TP53I3	268.024	0.468541	1.38371	0.230135	2.03594	0.0417562	0.447788	253	407	444	218	207	216	460	176	776	135	105	159	435	546	204	223	148	312	357	225	89	137	185
CSPP1	862.88	-0.337267	0.791539	0.165677	-2.0357	0.041781	0.447788	853	795	774	943	808	1061	608	441	538	337	625	526	1768	1430	1056	1159	1044	1601	1475	2763	485	287	628
ITIH5	11879.7	0.369844	1.29221	0.181688	2.0356	0.041791	0.447788	18221	11426	24729	15330	19229	17400	8910	7169	7709	10465	5359	8541	10984	13977	14601	10922	19354	11890	21536	12786	3050	7433	8018
KLF11	429.58	-0.474471	0.719731	0.233169	-2.03488	0.0418631	0.448012	594	411	510	799	243	234	419	115	463	72	178	259	1005	1766	678	317	245	1679	813	436	352	93	302
PLEKHA4	77.1408	-0.470204	0.721862	0.231124	-2.03443	0.0419087	0.448012	166	67	51	116	67	48	54	28	69	24	44	27	248	192	78	66	50	362	124	78	46	41	54
SEMA3G	461.018	-0.569438	0.673879	0.279923	-2.03427	0.0419248	0.448012	804	164	306	1019	689	143	264	96	151	116	246	244	914	3958	336	276	327	1081	983	686	529	40	333
SUV420H1	1537.9	0.238745	1.17997	0.117366	2.0342	0.0419316	0.448012	1862	2214	1748	1875	1760	2805	1374	1059	1077	758	980	1219	2100	2289	1603	1531	2364	2045	2612	2287	580	623	1215
IDE	1258.2	0.206755	1.15409	0.101676	2.03347	0.0420051	0.448012	1653	1412	1726	1552	1316	1886	1218	987	942	817	621	993	1501	2539	1224	1255	1877	1474	2292	1663	573	492	985
LTBP4	212.413	-0.616339	0.652324	0.30311	-2.03338	0.0420142	0.448012	321	236	136	333	57	36	102	14	330	48	51	82	1136	1804	72	131	44	1100	602	145	71	22	91
SEMA3B-AS1	18.1474	0.592305	1.50765	0.291308	2.03326	0.0420262	0.448012	22	35	23	31	43	43	18	11	14	16	4	11	14	13	10	34	32	0	15	11	2	14	11
TMEM180	180.36	0.400209	1.3197	0.196841	2.03316	0.0420365	0.448012	222	215	274	289	276	215	108	139	152	117	107	200	164	204	99	180	274	161	318	193	35	162	130
SYNM	273.657	-0.544881	0.685448	0.268026	-2.03294	0.0420585	0.448012	436	93	171	446	195	254	171	53	159	60	181	250	1103	1463	127	269	128	788	475	435	206	39	268
TMEM163	23.018	-0.61045	0.654993	0.300338	-2.03254	0.0420987	0.448113	12	8	16	66	8	15	3	11	21	9	2	23	66	201	15	10	9	43	18	40	31	0	28
FAM78A	209.483	-0.59795	0.660692	0.294224	-2.03229	0.0421241	0.448113	287	123	362	328	71	104	60	33	178	26	124	113	613	809	327	135	49	1637	592	132	116	16	121
ANKLE1	14.6617	-0.542267	0.686691	0.266942	-2.0314	0.0422143	0.448113	9	27	14	10	9	12	7	2	4	7	12	13	21	59	12	17	8	32	20	34	22	8	8
CCNB1IP1	232.87	-0.366812	0.775494	0.180584	-2.03126	0.042229	0.448113	388	191	205	315	209	192	216	109	210	81	110	137	446	1055	192	204	198	715	465	319	159	85	161
EXOG	67.0275	-0.415056	0.749991	0.204354	-2.03106	0.0422487	0.448113	65	42	62	98	49	89	39	23	43	20	44	74	129	230	64	69	60	148	143	151	60	23	37
ZNF728	18.0308	0.610144	1.52641	0.300508	2.03037	0.0423185	0.448113	27	26	17	48	3	14	44	8	56	4	12	13	20	43	11	3	5	5	5	33	13	7	7
PML	420.927	-0.469757	0.722086	0.231374	-2.0303	0.0423265	0.448113	482	358	540	576	480	249	243	95	438	116	222	255	838	1999	367	446	233	1848	953	508	345	118	197
KIAA0101	66.6666	-0.465384	0.724278	0.229221	-2.03029	0.0423275	0.448113	89	42	77	52	77	50	49	23	28	47	24	56	62	214	89	37	102	85	102	166	92	43	31
SCUBE3	46.9356	-0.629682	0.646319	0.310156	-2.03021	0.0423354	0.448113	35	63	13	68	10	35	19	1	59	3	23	3	336	41	22	20	3	367	223	13	23	3	47
PCDHB14	20.064	-0.588518	0.665026	0.28989	-2.03014	0.042342	0.448113	30	16	14	43	9	10	13	8	11	4	10	10	46	88	7	14	4	68	53	26	41	5	6
SMAD5	1465.88	-0.393718	0.761166	0.193983	-2.02965	0.0423919	0.44819	2198	1424	1057	2668	1063	1241	1318	546	922	521	926	973	2706	6766	1222	1421	1298	3278	2864	1885	1530	415	954
BCL6B	218.057	-0.52384	0.695518	0.258137	-2.02931	0.0424264	0.44819	410	84	133	455	196	128	97	73	158	52	128	146	327	1412	184	357	102	716	299	441	168	39	148
IQGAP2	8426.39	0.419265	1.33725	0.20661	2.02925	0.0424324	0.44819	9431	9237	13796	13564	14064	16354	8264	6425	4446	4808	4268	5621	7861	8611	6401	10252	13995	3965	16639	14693	2151	2795	8412
RHCE	15.839	-0.587634	0.665433	0.289671	-2.02863	0.0424964	0.44819	13	4	5	7	45	18	9	4	7	3	7	10	25	22	22	13	15	23	29	15	50	4	8
NKPD1	9.80948	0.626729	1.54406	0.308948	2.02859	0.0425	0.44819	3	27	7	1	6	2	36	6	51	1	3	7	6	0	11	7	6	8	10	6	6	3	0
FMOD	353.127	-0.62	0.650671	0.305719	-2.028	0.0425598	0.44819	484	124	125	1150	71	111	123	45	318	70	117	231	2744	2757	75	222	29	1500	446	90	230	39	151
ZNF793-AS1	12.3629	0.44773	1.36389	0.220777	2.02798	0.0425627	0.44819	18	18	15	16	19	22	14	8	12	8	4	10	5	22	14	14	23	7	20	16	5	5	8
EMILIN1	203.248	-0.615068	0.652899	0.303339	-2.02766	0.042595	0.44819	293	114	170	350	91	28	73	21	348	59	41	76	1105	1783	82	125	50	1142	384	88	93	21	81
RAP2A	936.838	-0.412199	0.751477	0.203289	-2.02765	0.042596	0.44819	1190	779	855	2067	594	819	710	350	667	256	575	690	2026	4207	983	746	746	2426	1991	966	862	206	741
IL6ST	19508.4	-0.531318	0.691922	0.262181	-2.02653	0.0427103	0.449104	23651	14189	14694	39045	10261	14945	10670	5731	9963	3777	19524	9412	54994	62577	24662	14683	9682	92831	62082	15049	13344	3239	17422
JDP2	112.151	-0.572529	0.672437	0.282627	-2.02574	0.042791	0.449663	100	87	133	167	44	48	47	19	194	16	62	73	424	665	96	119	29	464	214	108	87	14	66
LYVE1	1904.92	-0.577807	0.669981	0.285296	-2.02529	0.0428374	0.449862	2195	1166	901	6346	420	1035	803	478	1734	333	880	1759	5114	14671	841	1569	399	4501	2297	1667	3134	234	1152
NRXN3	113.187	0.52068	1.43463	0.257182	2.02456	0.0429127	0.449981	172	208	31	139	102	74	216	54	329	36	80	106	154	234	57	57	128	112	121	76	95	26	61
ATG10	172.658	0.267667	1.20386	0.13222	2.02441	0.0429279	0.449981	277	228	219	169	210	281	176	99	153	85	115	124	201	194	192	185	197	230	332	269	70	64	163
ZZEF1	2625.84	0.271503	1.20706	0.134144	2.02397	0.0429737	0.449981	3284	3884	3032	3306	3765	4018	1748	1196	2122	1463	2056	2373	3448	3923	3016	2880	3150	3832	4562	5007	706	1098	1733
SIGLEC6	7437.99	-0.512889	0.700818	0.253434	-2.02376	0.0429952	0.449981	12478	5163	6304	3533	18004	5184	5259	1192	6924	3522	2260	1725	9246	8136	33390	14218	10423	11346	6262	5313	3202	5414	7243
PDZRN3-AS1	8.24732	-0.62055	0.650423	0.306677	-2.02347	0.0430252	0.449981	14	4	9	21	0	3	7	2	4	0	5	1	43	69	5	9	1	31	20	9	1	2	6
PLAC8	543.331	-0.627304	0.647385	0.310065	-2.02314	0.0430589	0.449981	366	432	181	688	559	121	161	60	255	40	760	44	2346	190	662	223	83	4903	2469	244	367	24	512
SCNN1D	11.0595	-0.59776	0.660779	0.295504	-2.02285	0.0430888	0.449981	11	12	21	6	10	3	0	4	15	3	8	1	43	59	3	13	4	46	18	17	8	6	4
RBM26-AS1	31.4652	0.489559	1.40402	0.242044	2.0226	0.0431145	0.449981	52	27	36	33	65	68	9	46	16	16	30	18	26	60	21	12	37	37	45	23	11	14	36
STMN3	132.753	-0.424359	0.74517	0.209812	-2.02257	0.0431178	0.449981	207	100	208	155	248	62	95	26	68	49	58	74	175	606	231	115	332	258	158	210	88	38	95
SH3BP4	1481.92	-0.374191	0.771538	0.185014	-2.02251	0.0431239	0.449981	1750	1362	1214	1939	2013	1418	835	678	1238	526	886	678	3997	2493	2481	1287	1669	5868	3882	1570	643	503	1050
RSBN1L	464.064	-0.16945	0.889182	0.0838031	-2.022	0.0431761	0.450231	700	491	544	580	438	465	493	223	391	194	231	318	639	1292	603	632	678	752	702	700	280	203	323
TSPAN13	981.064	-0.282918	0.821927	0.139968	-2.0213	0.0432483	0.450231	1766	755	696	1293	1099	1022	799	455	581	500	517	778	1678	2274	1124	918	1261	1840	1738	1227	950	561	631
SRP54	1322.17	0.216405	1.16183	0.107065	2.02124	0.0432548	0.450231	2174	1619	1778	1701	1588	1950	1213	931	1130	782	627	841	1876	2329	1653	1413	2366	1471	1884	1569	552	507	961
TAC3	1361.17	-0.567786	0.674651	0.280926	-2.02112	0.0432669	0.450231	70	2298	147	1932	21	102	309	142	338	9	966	15	15726	57	622	210	50	6880	6852	10	10	41	3761
IGFBP3	20623.3	-0.614583	0.653119	0.304107	-2.02094	0.0432857	0.450231	33018	23873	9479	35392	4635	6267	13593	2852	32052	1559	4878	5614	134817	67824	28488	16490	1982	131796	36784	11539	11587	1291	11027
VAMP1	16.2193	-0.542387	0.686634	0.268508	-2.02	0.0433829	0.450893	17	18	28	11	9	10	6	1	18	3	11	17	64	66	16	18	8	45	35	13	17	4	9
ZNF90	81.0031	-0.439305	0.73749	0.217545	-2.01938	0.043448	0.450893	90	94	55	73	54	73	60	33	58	41	54	64	216	180	59	67	73	294	162	139	88	24	38
ABI2	747.74	-0.242796	0.845106	0.120251	-2.01908	0.0434794	0.450893	953	779	746	1148	812	933	642	265	452	298	449	479	1115	2267	689	1147	887	1447	1444	1183	531	319	490
THBS1	20732.7	0.591027	1.50632	0.292722	2.01907	0.0434796	0.450893	2299	67050	1706	4790	1048	5435	115307	395	143601	410	3903	2725	27741	18941	1137	6852	1233	50754	12681	5683	4378	414	5876
IKZF2	1339.18	0.435608	1.35248	0.215774	2.01882	0.0435063	0.450893	1898	2646	1473	1241	907	2399	1658	850	1011	1402	754	822	1398	1141	1420	1837	2706	829	1968	1617	297	543	966
FBXL7	73.0202	-0.546818	0.684528	0.270912	-2.01844	0.0435457	0.450893	114	51	55	198	59	31	39	19	70	14	27	35	224	407	32	59	29	300	183	68	67	15	45
GUCY1B3	373.592	-0.555456	0.680442	0.275205	-2.01834	0.0435561	0.450893	666	159	224	1224	202	237	269	103	203	61	123	224	993	3163	155	220	166	1054	1003	404	328	44	231
HNRNPUL2	352.216	0.203509	1.1515	0.100837	2.01821	0.0435699	0.450893	419	406	365	514	422	640	315	184	285	188	204	313	446	529	353	420	369	727	607	503	191	135	231
GFOD1	155.88	-0.590485	0.664119	0.292707	-2.01733	0.0436616	0.450897	185	147	110	245	98	56	61	30	144	22	118	63	663	623	228	55	54	1084	527	107	39	14	105
PEX1	517.453	0.185319	1.13707	0.0918782	2.01701	0.0436943	0.450897	786	537	656	556	646	712	475	307	512	295	335	381	688	1148	621	605	799	603	822	780	215	187	316
CENPJ	180.048	-0.361617	0.778292	0.179287	-2.01697	0.0436984	0.450897	218	173	179	189	191	195	156	67	127	61	111	119	361	502	192	172	161	553	372	309	180	46	99
PHLDB2	14408.2	0.41636	1.33456	0.206444	2.01682	0.0437141	0.450897	27266	21173	17507	11526	16840	23386	13365	9844	5740	14700	10205	11275	16587	17929	13233	13257	23173	12291	22825	23145	2415	7219	10740
PXN	1936.11	-0.472297	0.720816	0.234183	-2.01679	0.0437177	0.450897	1503	1586	1258	2143	2173	1533	1347	492	2199	509	1342	1283	3650	3514	2417	1715	1162	11465	5417	2223	1492	713	1032
ADGRB1	7.14481	-0.624598	0.6486	0.309753	-2.01644	0.0437542	0.450897	8	4	11	9	10	1	0	2	2	1	1	7	15	89	3	2	2	26	22	3	7	1	6
TTLL10	9.89385	-0.563729	0.676551	0.279655	-2.0158	0.0438206	0.450897	20	4	5	22	11	8	5	2	3	2	7	3	22	95	14	8	7	21	21	6	7	2	8
KRT6A	3665.25	0.484755	1.39935	0.240495	2.01565	0.0438363	0.450897	15	13598	117	62	2	10	21692	12	34514	16	607	27	3611	7	248	8	13	2036	3821	3	32	6	83
SLC15A1	58.7561	0.586639	1.50174	0.291063	2.0155	0.0438519	0.450897	48	68	64	45	185	101	24	19	57	132	34	30	90	81	21	34	166	11	41	62	9	11	38
NUP210L	10.6241	-0.469057	0.722437	0.232745	-2.01532	0.0438711	0.450897	11	3	7	9	12	19	9	5	9	4	4	5	24	21	14	21	15	21	18	32	7	2	7
CDK18	112.983	-0.497681	0.708244	0.246952	-2.0153	0.0438736	0.450897	152	74	108	224	116	92	86	25	44	22	59	89	281	565	70	113	74	495	235	117	99	38	49
IRAK2	62.6101	-0.454638	0.729693	0.225659	-2.01471	0.0439346	0.450995	57	49	91	86	41	38	29	19	67	31	41	43	140	266	60	71	39	269	105	99	26	28	34
CCDC151	6.78591	-0.604372	0.657758	0.299989	-2.01465	0.0439416	0.450995	8	10	4	6	3	1	3	4	10	0	2	5	21	38	4	2	6	29	8	5	11	1	5
SCN8A	21.0163	-0.401346	0.757152	0.199237	-2.01442	0.0439659	0.450995	8	6	14	21	23	17	16	10	27	21	13	16	32	44	18	15	30	39	43	29	12	12	31
TXLNA	1435.19	0.10322	1.07417	0.0512529	2.01394	0.0440155	0.451221	2056	1656	1836	2004	1876	1896	1137	752	1227	743	780	1129	2041	3217	1704	1607	1783	2608	2611	1847	554	637	968
ICAM2	426.25	-0.502107	0.706075	0.24943	-2.01302	0.0441127	0.451934	774	193	379	892	460	259	268	100	331	78	217	246	695	3375	332	540	252	1139	709	558	376	90	258
CCDC170	58.6021	-0.555259	0.680535	0.275965	-2.01206	0.0442133	0.452681	69	56	51	54	17	45	14	17	89	15	21	80	150	443	27	38	23	148	89	52	83	14	30
DDX60	2253.97	0.304589	1.23507	0.151415	2.01161	0.0442607	0.452883	3493	2713	4119	2995	1717	3472	1905	2026	1828	1539	867	1575	3160	3606	2147	2206	3540	3337	3726	3647	684	601	1631
ABCC13	10.5723	-0.614836	0.653004	0.305754	-2.01088	0.0443381	0.453391	16	12	8	16	4	12	2	4	9	0	3	3	34	16	10	8	13	31	4	32	27	1	2
LYL1	91.6812	-0.500943	0.706645	0.249183	-2.01034	0.0443951	0.45369	127	56	159	128	85	43	50	25	108	27	27	58	180	656	97	94	57	267	137	116	97	16	36
TSTD2	776.408	0.258561	1.19628	0.128664	2.00959	0.0444746	0.453787	1265	896	820	1082	1055	1242	681	498	568	439	503	595	888	1181	951	921	1239	817	1222	876	226	415	633
REEP1	127.179	-0.464961	0.724491	0.231389	-2.00943	0.0444913	0.453787	88	113	78	156	145	139	66	44	65	54	123	87	345	238	208	82	112	441	345	76	82	39	158
TECPR1	465.813	-0.395711	0.760115	0.196949	-2.0092	0.0445157	0.453787	612	369	480	719	564	364	286	168	356	192	231	278	1089	1977	471	323	386	1887	1135	532	271	157	253
LOC101928674	6.02037	-0.579289	0.669293	0.288336	-2.00907	0.0445292	0.453787	7	6	6	6	12	1	0	3	5	1	3	2	9	24	14	8	3	22	9	11	8	2	1
OTUD3	491.301	0.399187	1.31876	0.198705	2.00894	0.0445434	0.453787	810	824	495	493	407	740	608	245	603	305	348	422	594	351	877	615	680	477	707	748	110	158	299
HSPA7	164.485	-0.570389	0.673435	0.283981	-2.00855	0.044585	0.453787	154	87	183	398	131	66	84	33	109	54	66	94	336	984	124	103	48	1039	597	103	123	25	74
GKN1	145.7	-0.55517	0.680577	0.276459	-2.00815	0.0446278	0.453787	11	65	185	61	10	19	72	29	92	0	56	5	434	26	21	22	3	977	123	2	0	2	1200
CYB5RL	22.818	-0.479846	0.717054	0.238959	-2.00807	0.0446362	0.453787	35	15	26	40	28	14	12	4	23	4	13	13	61	111	17	15	24	70	33	28	22	12	11
ZNF774	22.0574	0.404454	1.32359	0.201432	2.0079	0.0446544	0.453787	35	25	42	17	52	43	18	8	14	18	17	6	33	41	32	26	40	18	35	32	5	6	6
MAGEB2	9.2097	0.621907	1.53891	0.309907	2.00676	0.0447757	0.454738	8	0	2	25	0	6	2	43	0	3	1	29	6	4	1	6	3	10	10	2	8	1	1
NUDT17	7.45984	-0.579411	0.669237	0.288836	-2.00602	0.044854	0.45525	13	5	12	8	5	4	3	1	9	0	4	4	19	40	5	7	4	35	25	7	3	2	8
LOC284581	44.7226	-0.614465	0.653172	0.306364	-2.00567	0.0448913	0.455346	35	70	29	49	27	2	33	12	3	17	2	43	74	69	2	33	35	212	214	224	28	24	17
NAGS	61.5094	0.525663	1.4396	0.262189	2.0049	0.0449735	0.455897	103	95	120	42	57	136	65	26	75	69	27	35	60	26	116	104	97	69	56	50	4	20	35
AVPR1A	67.4009	0.586873	1.50199	0.292825	2.00418	0.0450513	0.456402	8	651	9	3	2	7	243	2	292	0	11	7	59	18	17	28	14	118	39	7	4	3	68
ATP8B4	258.852	-0.569627	0.673791	0.28431	-2.00355	0.0451187	0.456559	342	199	242	588	79	180	76	90	217	53	116	224	662	1700	99	180	57	1191	376	175	355	41	149
LRRC74B	7.80965	-0.609492	0.655427	0.304212	-2.00351	0.0451226	0.456559	11	4	4	8	2	9	5	5	3	3	0	5	18	21	2	15	1	14	7	25	3	17	5
CHD4	4266.23	0.132172	1.09594	0.066008	2.00236	0.0452459	0.456921	5780	5283	5080	5921	5165	6346	3728	2219	3727	2389	2055	3405	6058	8402	5179	5298	5507	7918	7303	5153	1815	1459	3179
MUC1	223.211	0.621575	1.53855	0.310462	2.00209	0.0452746	0.456921	50	331	1800	278	252	30	269	114	616	31	25	95	175	54	56	565	62	321	180	149	12	106	7
LINC00865	37.2244	-0.579667	0.669118	0.289539	-2.00203	0.0452813	0.456921	52	36	34	100	20	12	11	4	25	7	14	31	154	405	14	22	13	67	104	21	27	2	21
EMP1	2183.45	0.620837	1.53777	0.310126	2.00189	0.0452968	0.456921	879	4805	670	1787	620	447	10542	145	12945	140	439	599	3736	4699	438	1262	363	2878	1458	1674	1015	92	624
RBPMS	357.644	-0.431911	0.741279	0.215777	-2.00165	0.0453223	0.456921	274	255	253	518	363	464	235	136	218	108	248	272	745	915	249	363	206	1512	1006	453	286	191	202
RAB20	184.446	-0.515751	0.699429	0.257667	-2.00162	0.0453261	0.456921	135	127	218	267	129	116	142	45	243	47	77	127	416	1257	233	158	159	816	233	153	155	26	87
INCENP	207.689	-0.228975	0.853241	0.114442	-2.0008	0.0454141	0.45733	256	189	286	246	292	203	148	72	144	109	110	151	347	587	247	234	245	529	408	279	134	83	137
TMEM201	96.9185	-0.356883	0.78085	0.178417	-2.00028	0.0454704	0.45733	125	95	99	90	161	63	48	25	78	50	55	73	146	304	82	118	115	277	275	123	59	63	45
AFAP1L2	243.354	-0.575614	0.671001	0.287775	-2.00022	0.0454762	0.45733	351	95	120	623	128	110	156	53	194	43	109	137	1168	1828	215	187	64	1001	760	128	105	20	111
PLXND1	2171.28	-0.479133	0.717409	0.239542	-2.0002	0.0454785	0.45733	2705	1610	2645	3620	2240	1305	977	538	1819	725	1014	1582	5043	8869	1589	2178	1113	10082	6253	2734	1653	479	1107
AXIN2	415.023	-0.446936	0.733599	0.223511	-1.99961	0.0455422	0.457689	637	214	229	652	449	448	391	131	297	126	221	221	1019	2015	614	265	267	1098	1207	367	351	153	204
RPS18	6987.36	-0.264873	0.832272	0.132507	-1.99893	0.0456156	0.458146	8385	4877	7032	9543	5670	7274	4536	4008	7549	3563	4231	5954	9409	23874	8507	7079	9042	9179	9406	10119	5698	4720	3541
SHE	359.795	-0.527946	0.693542	0.264169	-1.99851	0.0456609	0.458181	609	162	223	755	438	211	247	77	217	68	206	219	656	2186	290	295	197	1196	753	395	476	67	214
PIGP	169.651	0.306981	1.23712	0.153627	1.99823	0.045692	0.458181	297	201	218	297	227	278	149	129	136	109	66	92	212	273	196	200	272	176	291	108	65	81	130
YKT6	996.233	0.19478	1.14455	0.0974813	1.99812	0.0457032	0.458181	1431	1154	1157	1413	1630	1411	633	603	868	442	624	885	1292	1981	1332	989	1258	1484	1587	1204	369	487	714
SHROOM1	150.827	-0.477172	0.718384	0.238873	-1.9976	0.0457605	0.458431	268	101	105	295	180	70	92	54	135	48	61	70	320	930	107	149	142	342	399	256	119	18	100
HOXB3	29.937	-0.509301	0.702563	0.255012	-1.99716	0.0458077	0.458431	32	33	27	30	38	19	15	9	18	8	23	19	52	100	15	29	17	120	69	33	47	8	19
CDC42BPA	1087.19	-0.434105	0.740153	0.217366	-1.99712	0.0458125	0.458431	1410	1056	814	1814	599	1117	813	346	1084	334	565	752	3142	4079	983	1117	628	3504	2553	1382	888	218	695
DDHD1	618.506	-0.270482	0.829043	0.135461	-1.99675	0.0458524	0.458431	789	747	695	848	511	586	457	239	548	255	440	414	836	2006	650	695	620	1139	1277	856	543	228	474
SPRED2	421.146	-0.347519	0.785934	0.174055	-1.9966	0.0458683	0.458431	456	309	303	395	698	386	461	108	297	173	204	340	717	1210	427	447	408	1529	971	612	282	228	205
ACSF3	97.7888	-0.419103	0.747889	0.209986	-1.99586	0.0459493	0.458959	123	97	162	117	72	57	92	47	93	22	35	68	195	527	107	49	122	237	125	121	96	39	52
MAP1LC3C	69.4105	-0.608928	0.655684	0.305162	-1.99542	0.0459968	0.45901	169	28	26	230	4	23	13	13	35	7	43	31	220	289	42	155	9	282	217	160	39	4	45
PGM2	2248.11	0.387513	1.30814	0.194214	1.99529	0.0460109	0.45901	3454	2806	3862	2824	2929	3637	2028	1787	1523	1893	1084	1295	2342	2199	3616	2324	4389	1914	2836	2281	510	1118	1522
PCDH18	804.011	-0.585462	0.666436	0.293485	-1.99486	0.0460583	0.45901	2176	234	413	3893	295	340	352	122	179	148	221	308	3221	6870	301	366	319	2085	2676	537	633	49	290
CRACR2B	19.6215	-0.567962	0.674569	0.284724	-1.99478	0.0460667	0.45901	32	16	21	24	36	8	17	2	19	3	4	2	47	180	12	14	10	68	47	20	17	4	10
PRRT2	14.7522	-0.590274	0.664217	0.295976	-1.99433	0.046116	0.459222	19	28	10	17	2	9	6	3	19	4	7	3	70	54	8	12	6	79	19	32	12	3	5
CLCF1	88.1999	0.49466	1.40899	0.248092	1.99386	0.0461673	0.45924	97	156	118	69	79	115	184	44	221	32	37	44	143	83	82	116	83	141	111	78	9	45	57
CTSO	971.428	0.2615	1.19872	0.131169	1.99361	0.0461952	0.45924	2460	1286	1675	1415	1056	1276	776	705	527	553	339	682	1631	2822	1205	1063	1199	1152	1812	823	405	282	442
DNA2	173.228	-0.33265	0.794077	0.166864	-1.99354	0.0462021	0.45924	207	152	129	164	170	167	156	78	97	94	127	133	181	449	213	170	279	295	266	408	176	74	97
NXPH3	35.4706	-0.575589	0.671012	0.288809	-1.99297	0.0462645	0.459581	55	31	21	71	18	11	13	7	20	11	40	9	112	216	31	23	13	151	122	23	9	6	44
TIMP4	55.8106	-0.576375	0.670647	0.289248	-1.99267	0.046298	0.459635	75	21	25	185	11	26	30	11	62	8	38	25	172	240	43	52	18	194	75	126	52	7	59
PTPN21	1829.27	0.321694	1.2498	0.161461	1.99239	0.0463278	0.459652	2219	2503	1820	2135	3158	2650	2068	1203	1506	1187	898	1390	2434	1913	2558	1713	2717	2249	3669	2506	364	758	1443
FILIP1L	584.093	-0.587695	0.665405	0.295084	-1.99162	0.0464131	0.460158	640	217	355	1504	258	210	382	101	691	100	214	349	1815	4964	128	549	208	3153	1072	769	246	49	449
RPL29	1601.31	-0.241152	0.84607	0.121115	-1.99109	0.0464711	0.460158	2381	1339	1931	2072	1990	1111	1460	781	1490	807	714	963	2822	5888	2301	1532	2336	2736	2417	1778	914	975	909
TNFRSF1B	1089.82	-0.501343	0.706449	0.251807	-1.99099	0.0464825	0.460158	1329	797	1802	1894	807	568	547	192	1061	270	520	798	1655	6128	1002	1006	1125	5692	1421	1113	963	263	452
LHFPL2	1454.04	0.350774	1.27524	0.176188	1.9909	0.0464914	0.460158	1455	1678	3354	1858	1338	2802	1438	990	1765	766	479	1002	1520	3417	2205	2064	1772	2064	1966	1230	425	529	804
DSC3	3216.08	0.552236	1.46636	0.277478	1.9902	0.0465691	0.460648	2505	7952	1380	2208	2049	3531	10572	721	9174	1045	1612	1851	3798	5305	3131	1525	2052	5453	5270	2895	1643	875	1334
SLC6A12	121.148	-0.582617	0.667752	0.292922	-1.98898	0.0467033	0.46099	120	76	195	87	14	144	52	61	99	51	13	64	101	166	993	129	82	105	309	157	18	48	93
PTPRR	56.22	-0.607595	0.65629	0.305554	-1.9885	0.046756	0.46099	40	35	17	54	44	30	43	27	53	8	36	7	300	12	250	34	28	256	230	53	16	2	26
CEP112	98.3004	-0.487907	0.713059	0.245371	-1.98845	0.0467623	0.46099	138	75	69	116	80	53	70	32	110	36	67	60	246	419	67	87	66	396	173	133	108	15	57
TRIM2	266.584	0.597158	1.51273	0.300447	1.98757	0.0468594	0.46099	282	722	73	226	110	147	910	66	1112	46	132	76	364	690	126	121	148	458	349	176	81	51	146
AMN	9.77272	0.616526	1.53318	0.310209	1.98745	0.0468725	0.46099	6	18	10	7	10	2	16	2	71	3	4	3	16	2	3	3	4	8	20	12	0	5	3
SLC2A12	179.922	0.439197	1.35585	0.220993	1.98738	0.0468802	0.46099	294	97	160	375	122	430	135	163	200	140	68	218	135	458	203	136	284	128	271	138	43	102	93
FCGR2B	1572.82	-0.527822	0.693601	0.26562	-1.98713	0.0469083	0.46099	3264	498	1313	3984	1900	759	1221	502	641	357	651	510	3333	12531	1329	1160	923	3000	2501	2146	2000	286	923
EHBP1	393.027	-0.518432	0.69813	0.260898	-1.9871	0.046911	0.46099	401	376	213	517	301	327	359	87	445	81	242	187	1239	941	395	260	160	2012	1069	410	389	84	260
RBM44	7.51845	-0.595824	0.661666	0.299871	-1.98694	0.0469296	0.46099	7	14	6	2	6	4	5	3	3	0	5	5	26	21	6	4	7	49	12	5	8	1	8
PDE4D	992.232	-0.495463	0.709334	0.249424	-1.98643	0.0469854	0.46099	1404	646	521	1472	908	658	995	175	1107	469	514	340	1457	5041	1013	1164	1111	3964	1417	907	1215	220	462
ADAT1	435.985	0.187765	1.139	0.0945257	1.98639	0.0469895	0.46099	601	474	566	565	594	643	367	247	315	234	319	343	592	1015	426	424	554	517	721	600	178	266	266
COL1A2	9068.45	-0.60691	0.656601	0.305576	-1.98612	0.0470199	0.46099	7752	8729	3239	17665	1865	2824	5297	1367	13154	1307	2400	4046	104987	45249	2146	3701	1265	23668	17674	2441	3850	609	6022
FOXC1	129.876	-0.401463	0.75709	0.202136	-1.98611	0.0470214	0.46099	109	83	56	123	172	156	97	64	81	64	89	117	158	619	159	124	163	318	231	202	113	54	56
BIN1	189.736	-0.550969	0.682562	0.277446	-1.98586	0.0470492	0.46099	404	107	125	502	88	61	89	44	177	35	74	138	630	1627	87	157	54	746	330	158	107	38	110
VPS4B	2204.85	0.249068	1.18844	0.125427	1.98576	0.0470596	0.46099	3454	2806	3380	2738	2667	3052	2101	1746	1787	1342	898	1548	2959	3520	3321	2017	3475	2747	3286	2337	761	967	1617
HTR7	8.34758	-0.616089	0.652437	0.310306	-1.98542	0.0470973	0.46099	5	2	18	13	1	3	2	0	7	4	4	4	30	45	1	1	0	28	22	10	5	3	23
PIM2	100.407	-0.464359	0.724793	0.23389	-1.98538	0.0471025	0.46099	90	83	216	92	75	60	57	14	153	30	55	62	131	413	137	89	100	311	166	118	114	39	56
ACTN1	2290.76	-0.484256	0.714866	0.243936	-1.98518	0.0471249	0.46099	2225	1635	1789	1889	2343	1457	2149	424	3050	756	1322	1600	7620	4004	2118	2560	1314	10978	5578	2381	1904	687	1369
PCDHGA2	15.4825	-0.54733	0.684285	0.275731	-1.98502	0.0471426	0.46099	23	9	2	27	15	9	8	4	23	7	5	7	42	59	6	9	21	50	46	21	15	4	14
ELAC1	146.345	0.249626	1.1889	0.125769	1.98479	0.0471676	0.46099	245	162	199	139	267	232	135	84	113	72	75	117	198	249	177	154	157	152	228	152	80	72	124
DDX43	64.7936	-0.43164	0.741418	0.217509	-1.98447	0.0472036	0.461067	72	41	54	87	62	70	44	41	32	26	36	46	187	302	65	44	61	138	180	83	49	10	48
SH3RF3	128.439	-0.549214	0.683393	0.276883	-1.98356	0.047305	0.461782	219	61	92	283	130	63	65	17	113	31	45	94	340	716	60	117	52	641	271	143	123	22	75
LOC100507462	9.1038	-0.511816	0.701339	0.258152	-1.98262	0.0474104	0.462169	9	6	12	9	1	5	7	4	5	6	6	10	22	26	5	10	9	12	28	17	10	4	5
PRPF18	578.273	0.247542	1.18718	0.124858	1.98259	0.0474129	0.462169	989	737	825	687	703	820	594	352	459	373	296	374	730	1017	794	730	897	568	706	821	208	218	440
CLDN5	235.306	-0.546511	0.684674	0.275675	-1.98245	0.0474295	0.462169	348	68	241	328	612	88	104	43	186	31	85	95	313	2038	443	185	105	766	272	278	233	42	139
INPP1	127.269	-0.346793	0.78633	0.174977	-1.98193	0.0474873	0.462202	113	67	141	187	147	158	99	74	83	41	69	93	226	531	122	139	108	218	229	184	101	77	87
SYNJ1	2137.11	0.340517	1.26621	0.171813	1.98191	0.0474894	0.462202	2553	2674	2355	2924	4011	3725	1833	1153	1196	1704	1087	1810	1934	2305	2772	2253	3516	1933	2970	3361	712	1291	1327
STARD7-AS1	66.2698	0.248393	1.18788	0.125364	1.98137	0.0475501	0.462328	120	120	108	76	91	99	43	35	51	37	34	40	98	163	75	48	96	104	113	76	22	32	36
KRT86	239.275	0.576233	1.49095	0.290838	1.98129	0.047559	0.462328	258	230	797	190	810	260	198	215	124	99	79	267	64	91	263	274	316	83	474	260	9	204	104
HSPA1B	2315.8	-0.535355	0.689989	0.270268	-1.98083	0.0476104	0.462553	3810	2158	1364	3340	1908	1482	1120	680	1657	1534	625	542	3561	1816	2458	10760	5420	2303	1801	5128	584	2213	1246
COL4A4	36.041	0.60387	1.51979	0.304906	1.98051	0.0476461	0.462626	12	176	7	38	4	8	37	2	324	3	6	3	58	33	6	63	8	36	10	12	7	1	9
SYT8	96.3537	-0.614521	0.653147	0.310461	-1.97938	0.0477732	0.463087	43	118	40	42	28	19	65	8	88	13	128	7	456	34	100	37	18	995	387	45	16	8	122
PLAT	247.662	-0.613785	0.65348	0.310101	-1.97931	0.0477817	0.463087	1053	85	165	129	43	56	116	16	298	34	54	20	414	3709	62	208	60	1325	842	206	16	15	132
LINC00648	24.4017	-0.561458	0.677617	0.283715	-1.97895	0.0478214	0.463087	64	11	31	37	12	14	15	7	13	1	21	3	86	123	22	27	10	118	54	19	15	7	14
SLC23A2	5503.21	0.485711	1.40028	0.245444	1.97891	0.0478266	0.463087	4756	8017	5803	9726	9130	12420	3572	4068	2863	3800	4182	4756	4730	2603	4577	5243	9220	4542	9385	7270	417	3715	4752
ATP1A1	10155	0.412674	1.33115	0.208544	1.97883	0.0478352	0.463087	11220	10155	12638	12643	14813	18310	10179	8712	7403	6661	5406	9401	7608	6662	6745	10832	14135	7756	20125	11879	1841	9666	8539
CBX2	48.2263	-0.526698	0.694142	0.266277	-1.978	0.0479282	0.463713	75	21	37	100	68	17	28	21	38	9	21	19	108	266	25	51	28	199	102	58	47	12	30
STOX1	26.6448	-0.505085	0.704619	0.255465	-1.97712	0.0480277	0.464097	25	17	29	26	31	20	16	16	13	10	10	22	19	180	34	27	39	44	40	94	16	4	17
CACNA1C	89.5519	-0.543667	0.686025	0.274983	-1.97709	0.0480317	0.464097	140	41	74	201	75	59	63	20	53	12	50	43	359	529	44	96	47	360	256	56	59	9	57
ABHD6	98.7998	-0.452782	0.730633	0.229038	-1.97688	0.0480549	0.464097	120	67	108	237	84	66	48	20	100	38	50	68	155	542	102	73	121	217	158	104	123	19	68
ABCA6	109.462	-0.568831	0.674163	0.287842	-1.97619	0.0481328	0.464097	156	105	266	276	17	63	25	23	95	12	37	48	266	567	46	172	30	433	171	165	105	11	88
ARHGAP6	78.2732	-0.523504	0.69568	0.264919	-1.97609	0.0481442	0.464097	106	56	45	178	73	33	53	13	84	16	40	51	227	325	41	57	46	232	172	116	99	14	62
ZNF788	95.3917	-0.374443	0.771403	0.189488	-1.97608	0.0481462	0.464097	113	54	94	115	73	108	73	33	73	57	61	81	175	429	86	74	134	211	174	85	95	39	54
NPTXR	7.56922	-0.599029	0.660198	0.303184	-1.9758	0.0481779	0.464097	6	5	9	11	1	3	10	2	6	1	3	4	24	32	4	11	2	19	36	0	6	3	11
TPX2	289.891	-0.383947	0.766338	0.194362	-1.97543	0.0482197	0.464097	358	172	292	238	445	231	268	88	173	156	140	248	337	1150	285	248	478	548	572	503	320	110	153
TDP2	558.565	0.285999	1.21925	0.144783	1.97536	0.0482273	0.464097	625	1061	602	682	416	920	486	421	527	389	289	439	572	771	408	575	872	779	992	602	252	321	391
UEVLD	467.421	0.224915	1.16871	0.113881	1.97501	0.0482675	0.464097	699	564	711	553	549	600	474	329	373	282	259	335	698	854	679	490	699	635	719	463	187	126	379
PHGDH	123.708	-0.502872	0.705701	0.254655	-1.97472	0.0483003	0.464097	193	115	78	105	178	43	135	22	42	72	62	70	302	296	130	62	182	618	267	81	63	52	160
RAB25	642.313	0.499721	1.41394	0.253139	1.9741	0.0483706	0.464097	851	832	1010	619	1283	540	1338	400	1339	264	161	281	807	420	1098	619	721	477	712	423	132	482	349
SCYL3	560.719	0.272877	1.20821	0.138244	1.97388	0.0483952	0.464097	939	642	730	699	598	986	540	423	438	345	285	409	676	891	703	647	778	443	758	652	223	300	446
DUSP4	2877.15	0.426998	1.34443	0.216328	1.97384	0.0483996	0.464097	3287	4061	3028	4220	3192	4011	2961	1944	2777	2140	1511	2660	2008	2292	2042	5064	5915	3243	7308	2847	203	1397	1983
NOSTRIN	297.145	-0.438033	0.73814	0.221962	-1.97346	0.0484433	0.464097	540	146	229	560	288	189	219	109	186	113	155	218	454	1800	218	308	299	592	608	484	293	71	167
MUC20	349.369	0.595569	1.51107	0.301922	1.97259	0.0485422	0.464097	369	352	1112	220	1440	220	149	350	611	57	182	232	158	198	191	803	94	104	1215	124	13	167	188
HSPB2	22.829	-0.546609	0.684628	0.277113	-1.97251	0.0485512	0.464097	47	20	13	48	15	9	14	8	27	5	9	4	94	154	9	18	15	58	48	18	9	4	32
RPP25	66.4843	-0.536624	0.689382	0.27206	-1.97245	0.0485584	0.464097	104	44	72	177	24	39	30	20	53	15	29	42	239	526	28	49	33	263	77	44	48	8	48
FAM45B	28.9731	0.587489	1.50263	0.297867	1.97232	0.0485733	0.464097	10	6	42	13	78	39	58	57	12	32	12	17	37	31	50	14	13	45	37	32	3	12	3
NDC1	494.54	-0.262949	0.833383	0.133324	-1.97226	0.0485802	0.464097	655	425	581	539	542	491	531	195	379	241	240	337	732	1879	606	478	612	850	904	765	405	204	289
KCTD1	756.621	0.368556	1.29106	0.186876	1.97219	0.0485876	0.464097	974	1118	808	859	998	1216	974	444	1012	425	350	534	634	746	1066	940	1153	448	1184	1034	212	409	571
C1orf106	73.2154	-0.584542	0.666861	0.296536	-1.97123	0.048697	0.464097	70	51	43	51	65	61	35	12	47	24	67	32	326	32	144	53	19	647	205	35	20	17	44
C11orf84	336.233	-0.33085	0.795068	0.167845	-1.97117	0.0487048	0.464097	457	236	283	400	548	250	291	147	227	173	129	256	375	1526	391	359	533	579	627	451	231	202	187
SRF	569.75	-0.229803	0.852751	0.116584	-1.97113	0.0487085	0.464097	617	645	609	664	888	674	353	238	416	224	261	409	1048	1386	696	618	734	1756	1141	909	250	235	389
FLJ37201	10.5509	0.484956	1.39954	0.246032	1.97111	0.0487108	0.464097	20	15	5	22	13	16	16	6	2	7	12	7	10	20	4	9	12	13	17	16	6	3	6
PLGRKT	494	0.358793	1.28235	0.182056	1.97078	0.0487492	0.464097	624	637	728	655	723	703	585	420	284	362	182	372	648	652	588	651	959	334	659	460	139	200	388
CD300LG	466.341	-0.5523	0.681932	0.280266	-1.97063	0.0487668	0.464097	844	115	257	1685	749	169	248	106	125	109	187	117	929	3134	418	325	386	1091	679	698	610	108	317
TCF15	30.4879	-0.574474	0.671531	0.291532	-1.97053	0.0487774	0.464097	36	6	15	63	36	14	13	11	12	6	24	19	36	283	43	33	26	117	52	22	32	2	13
COG2	460.532	0.165838	1.12182	0.0841638	1.97041	0.048791	0.464097	754	597	605	635	534	596	410	267	442	243	230	351	589	1011	538	504	703	524	700	504	182	246	337
ADAMTS15	189.981	-0.596121	0.66153	0.30259	-1.97006	0.0488316	0.464181	196	82	86	636	33	51	84	34	265	18	90	74	926	1397	81	197	41	817	346	215	131	10	93
BVES	53.5126	-0.567189	0.674931	0.287936	-1.96984	0.0488567	0.464181	101	19	27	139	32	27	37	6	34	11	23	42	153	454	29	25	20	171	117	61	51	5	41
LETM2	89.758	-0.423016	0.745864	0.214829	-1.96908	0.0489434	0.464361	135	65	73	83	100	54	64	31	118	58	31	52	190	116	155	81	183	196	100	154	19	68	111
FLOT2	1381.7	-0.296186	0.814403	0.150432	-1.9689	0.0489642	0.464361	1452	931	1146	1576	1908	1395	1109	667	1200	580	850	1041	2268	4214	1309	1260	1308	4314	3084	1637	994	729	854
LHX5	4.66212	-0.469188	0.722371	0.23833	-1.96865	0.0489929	0.464361	2	0	1	4	0	0	0	0	0	0	3	0	22	4	0	0	2	51	75	0	0	0	3
TXLNB	17.1736	-0.550743	0.682669	0.279778	-1.9685	0.049011	0.464361	17	13	37	18	3	11	9	4	18	3	11	12	35	92	14	24	6	56	38	15	23	3	10
DNAJC10	1568.59	-0.22186	0.857459	0.112708	-1.96844	0.0490176	0.464361	2127	1532	2233	2223	1447	1737	1247	719	1217	768	822	905	3797	4756	1538	1615	2037	3570	2804	1538	867	615	1218
SORBS3	542.451	-0.39387	0.761085	0.200228	-1.9671	0.0491713	0.464699	630	394	470	794	614	345	420	138	737	192	297	310	1332	1936	646	737	373	1901	1038	644	298	214	322
PLVAP	283.301	-0.525472	0.694732	0.267147	-1.96698	0.0491855	0.464699	430	89	191	656	312	143	251	56	73	89	138	215	573	1867	137	317	134	885	841	404	222	76	177
EIF1B	307.96	-0.215435	0.861287	0.109526	-1.96697	0.0491866	0.464699	380	330	290	398	286	424	244	177	241	110	163	223	460	618	323	365	401	694	578	388	262	149	214
LOC100507389	10.0413	0.496327	1.41062	0.252352	1.9668	0.0492058	0.464699	16	12	6	17	15	14	11	11	8	7	6	8	8	8	7	10	16	7	7	15	0	8	11
GALT	776.431	0.337568	1.26362	0.171641	1.96671	0.0492164	0.464699	1102	723	1095	1017	1485	896	639	571	562	462	568	620	934	982	704	708	1289	607	1088	1183	201	575	501
RGS6	48.3564	-0.534291	0.690498	0.27168	-1.96662	0.0492271	0.464699	77	30	16	76	92	49	24	9	15	22	24	17	79	230	81	20	23	74	167	76	70	11	34
VIPR2	87.642	-0.599382	0.660037	0.304818	-1.96636	0.0492568	0.464699	175	44	22	386	21	31	8	17	86	10	24	35	328	362	59	98	9	464	242	75	79	5	60
DIP2B	5480.04	0.35201	1.27634	0.179037	1.96612	0.0492845	0.464699	9398	9158	5719	7827	6005	10238	4651	3636	3211	2917	3158	4748	5853	4401	6228	6406	8810	5566	9392	9064	1287	2282	4543
TAB3	2793.03	0.333023	1.25965	0.169399	1.96591	0.0493091	0.464699	3413	3537	3446	4024	3262	5007	2656	1702	1751	2025	1857	2232	2861	2628	3145	2812	5296	2447	4311	3784	820	1736	1927
SGOL2	125.93	-0.35767	0.780424	0.18197	-1.96555	0.0493512	0.464804	133	73	122	136	179	135	106	53	82	67	53	97	172	451	122	120	151	332	221	229	134	42	65
CYP1A1	8.35357	-0.577236	0.670247	0.293711	-1.96532	0.0493771	0.464804	7	0	0	15	5	3	0	4	0	5	1	1	7	16	19	0	121	6	0	15	3	3	2
CHEK2	99.2457	-0.31208	0.80548	0.158844	-1.96469	0.0494497	0.465219	163	68	109	98	94	103	85	41	92	51	51	64	161	393	110	101	115	195	161	157	92	37	52
SCNN1B	968.463	0.555931	1.47012	0.283047	1.96409	0.0495196	0.465416	1019	1339	1951	1877	2042	2111	718	587	578	717	611	537	544	180	772	1357	1692	197	1881	697	63	756	648
WWC1	2127.43	0.413871	1.33226	0.210726	1.96402	0.0495274	0.465416	2080	2895	2804	3503	4170	3968	1337	1323	1177	1456	1095	1941	1471	1980	2376	2523	4421	1412	2971	3626	458	1004	1603
RRM2B	1425.22	0.201317	1.14975	0.102516	1.96376	0.0495575	0.465431	1794	1917	2094	1841	1508	1885	1296	961	1093	957	888	1050	1972	2363	1796	1319	2224	1670	1881	1510	685	676	1114
GRIN2C	27.5663	-0.570527	0.673371	0.290603	-1.96325	0.0496171	0.465481	40	24	17	76	12	10	11	7	14	6	13	19	96	273	12	14	8	131	60	29	10	5	9
PRDM6	46.211	-0.552991	0.681606	0.281674	-1.96323	0.0496198	0.465481	108	26	40	117	20	28	26	10	18	11	17	29	203	338	13	33	15	167	130	40	28	5	23
CBX7	344.464	0.277797	1.21234	0.141534	1.96275	0.0496749	0.465731	493	578	407	596	606	519	234	158	343	130	174	241	429	541	566	340	379	644	548	449	85	189	180
SLC39A6	6794.7	0.521025	1.43497	0.265733	1.96071	0.0499127	0.467335	17307	8059	13868	8367	14754	7965	6698	5314	5477	4055	2976	3755	7473	2621	8352	11544	11750	3013	6194	5215	380	3378	5532
VAMP3	2737.68	0.210604	1.15717	0.107418	1.96059	0.0499263	0.467335	4675	2836	3536	3709	4000	3953	2477	1895	2243	1461	1361	1849	3656	4821	3357	2744	4362	3467	4224	2505	1102	1424	2139
CBX8	36.2785	-0.444194	0.734995	0.226566	-1.96055	0.0499318	0.467335	63	22	36	57	49	26	11	19	22	9	24	21	103	205	31	31	25	94	56	40	27	21	15
USP51	59.5591	-0.395635	0.760155	0.20185	-1.96004	0.0499906	0.467618	124	38	59	108	53	46	40	30	39	14	31	41	115	268	62	49	63	136	79	67	68	20	37
FGF10	19.2625	-0.575022	0.671276	0.29357	-1.95872	0.0501457	0.467643	20	10	9	80	7	6	11	6	9	3	6	16	65	142	5	22	3	58	67	24	10	5	9
KLF12	111.329	0.605565	1.52157	0.309191	1.95855	0.0501657	0.467643	81	374	74	71	43	64	427	14	500	10	16	46	206	293	31	53	34	172	149	43	37	7	60
PTP4A3	52.3273	-0.53008	0.692516	0.270677	-1.95835	0.0501893	0.467643	137	30	38	119	54	15	23	15	31	9	23	20	120	496	32	47	35	164	151	63	23	7	25
NFIA	310.84	-0.527244	0.693879	0.269235	-1.9583	0.0501944	0.467643	405	188	169	603	173	266	163	117	302	95	176	189	1112	1353	134	201	102	1109	725	372	374	45	207
RAB3IL1	103.379	-0.573476	0.671996	0.292902	-1.95791	0.0502402	0.467643	114	82	47	236	51	65	32	18	148	14	30	83	341	886	66	60	30	532	183	59	74	16	53
TMEM97	133.503	-0.341894	0.789005	0.174636	-1.95775	0.0502588	0.467643	172	89	174	214	149	108	107	68	70	49	72	86	215	437	87	157	309	181	299	167	76	100	79
IPCEF1	203.927	0.266825	1.20316	0.136296	1.95768	0.0502671	0.467643	348	186	226	191	270	292	168	140	205	114	142	218	174	497	154	165	352	224	340	198	104	95	161
TESC	45.3076	-0.583659	0.667269	0.298144	-1.95764	0.0502725	0.467643	66	1	72	87	32	25	19	11	49	7	13	24	95	376	29	37	10	111	60	71	75	14	16
DENND2D	1056.27	0.433058	1.35009	0.221219	1.9576	0.0502769	0.467643	1126	1360	1943	1723	1268	1621	922	767	845	737	860	626	729	897	1610	1328	1490	623	1544	1523	138	616	737
SH3TC2	6228.65	0.542146	1.45614	0.276947	1.95758	0.0502793	0.467643	3933	9668	6635	9203	7403	12149	3569	3909	2919	5905	6355	8978	3582	3970	2342	6653	10439	1367	13377	13014	292	2915	5113
SOWAHA	9.02039	0.59161	1.50693	0.302278	1.95717	0.0503273	0.467726	14	5	7	8	39	3	20	2	17	13	2	3	14	9	6	2	14	14	14	7	6	0	1
ATG13	1388.92	0.308038	1.23802	0.157402	1.95702	0.0503454	0.467726	2092	1762	2010	1852	1986	2056	1087	976	1140	910	665	1084	1538	1806	1609	1247	2313	1542	2218	1633	307	946	1008
C5	37.9053	-0.550899	0.682595	0.281604	-1.95629	0.0504311	0.467774	53	49	40	58	16	21	33	4	51	4	8	24	91	144	25	29	15	116	74	61	68	7	22
SKP2	2914.26	-0.297153	0.813857	0.151913	-1.95607	0.0504566	0.467774	3646	1901	2073	3204	3511	3434	2294	1603	1446	1450	1735	2898	4307	8125	3738	2695	3639	5099	5681	4494	2735	1386	1727
PRKG1	336.933	-0.503986	0.705156	0.257656	-1.95604	0.0504602	0.467774	497	236	173	1046	151	253	274	110	153	135	149	147	1164	1915	242	253	162	1148	786	242	279	51	225
GDPD2	13.0724	-0.602007	0.658837	0.307774	-1.956	0.050465	0.467774	13	8	1	9	6	5	8	1	12	8	12	7	117	4	28	26	7	25	24	6	11	2	4
KL	872.592	-0.524907	0.695004	0.26842	-1.95554	0.0505189	0.468008	1475	259	467	2377	643	635	495	274	292	216	516	696	1461	5958	510	946	613	2023	2382	967	1055	142	496
TBX18	81.3273	0.601283	1.51707	0.307559	1.95502	0.0505809	0.46818	45	328	15	48	17	12	538	4	287	6	7	11	115	133	10	21	5	159	127	28	34	5	26
TMEM79	185.969	0.464351	1.3797	0.237553	1.95473	0.0506153	0.46818	148	315	240	217	272	251	290	114	357	97	70	107	182	131	268	240	266	144	249	212	19	116	118
LAIR2	71.8897	-0.604916	0.65751	0.309474	-1.95466	0.0506234	0.46818	72	40	3	54	6	64	29	4	85	2	90	4	125	36	260	70	9	513	447	20	32	2	86
SLC12A2	335.148	-0.457428	0.728284	0.234113	-1.95387	0.0507161	0.468773	376	321	317	521	245	233	327	102	337	56	177	228	768	1617	278	365	242	1077	783	323	326	56	222
LINC01091	76.8266	0.460548	1.37606	0.235801	1.95312	0.050805	0.469199	104	106	65	59	123	156	34	64	45	53	103	64	79	109	38	61	118	28	110	165	21	31	59
CDC42BPB	3305.51	0.2074	1.15461	0.106205	1.95283	0.0508398	0.469199	4014	4258	3797	4596	5292	4721	2561	1599	3044	1493	2208	2579	4396	5794	3748	3135	3801	6268	6045	5910	1011	1352	2383
SUMF1	978.471	0.27637	1.21114	0.141539	1.95261	0.0508662	0.469199	1600	1254	1596	1488	1084	1277	927	751	972	564	419	578	1253	1703	834	1010	1747	1125	1254	849	346	630	695
PSMD2	3138.87	0.239953	1.18095	0.122894	1.95252	0.050877	0.469199	4380	3362	4124	4357	4661	4931	2677	2274	2618	1574	1527	2458	3403	4644	3443	3508	4654	3530	4950	3327	1305	2125	2217
C3orf58	410.977	-0.563239	0.676781	0.288561	-1.95189	0.0509517	0.469623	539	377	417	642	170	210	371	58	412	75	173	214	1673	3093	192	238	88	1385	942	336	487	37	162
ZNF792	97.9705	-0.458951	0.727515	0.235214	-1.9512	0.0510328	0.469637	167	56	86	203	95	57	68	25	77	21	55	72	235	513	68	122	56	218	244	118	91	24	65
SIGLEC11	27.1141	-0.598504	0.660439	0.306747	-1.95113	0.0510414	0.469637	41	19	60	22	2	4	5	9	27	1	7	33	64	342	7	14	4	74	46	4	35	5	17
LOC101926963	8.57732	-0.605543	0.657224	0.310373	-1.95102	0.0510552	0.469637	3	2	18	5	3	3	1	1	8	2	4	10	25	63	2	7	1	59	12	5	14	0	4
CUL9	603.549	0.219923	1.16467	0.112728	1.95091	0.0510681	0.469637	763	886	748	790	819	854	375	284	535	312	498	485	898	1081	620	681	663	1113	963	999	198	259	375
PMEPA1	131.118	-0.594902	0.662089	0.305014	-1.95041	0.0511276	0.469919	105	118	97	166	49	52	107	16	210	10	49	30	522	196	150	111	20	1174	561	71	58	10	80
OPA3	527.393	0.186134	1.13771	0.0954941	1.94917	0.0512757	0.471016	677	611	520	778	860	739	451	260	503	220	324	493	674	1074	635	439	690	876	909	669	251	255	333
SLC22A16	8.04458	-0.575946	0.670846	0.295559	-1.94867	0.0513353	0.471299	15	11	5	5	2	7	0	2	10	2	1	9	21	6	14	7	16	9	9	8	3	18	6
ZNF257	111.807	-0.343477	0.78814	0.176307	-1.94817	0.0513945	0.471312	114	110	90	133	91	134	78	61	74	52	98	54	177	289	155	71	134	290	239	182	108	39	67
GLI2	17.92	-0.60442	0.657736	0.310296	-1.94788	0.0514289	0.471312	27	10	9	31	2	3	8	10	21	2	6	5	149	82	5	8	1	102	34	7	15	0	9
POLR1D	654.508	-0.181704	0.881661	0.0932855	-1.94783	0.0514352	0.471312	778	674	703	734	694	786	579	424	583	340	276	416	953	1670	927	799	820	1025	956	853	451	393	426
DAAM1	1548.22	0.297157	1.22872	0.152595	1.94736	0.0514916	0.471312	1708	2135	1822	1664	1399	2880	1428	857	1351	1276	840	1405	2080	1624	1659	2551	2094	1961	2639	2182	461	596	1039
RHEBL1	6.95824	-0.569508	0.673846	0.292457	-1.94733	0.0514956	0.471312	4	8	13	4	2	3	5	1	6	3	5	3	9	32	5	6	5	7	12	30	9	2	6
LBR	780.819	-0.377943	0.769534	0.194095	-1.94721	0.0515097	0.471312	904	547	824	1040	844	729	563	309	630	263	437	694	1041	3407	662	698	799	1795	1319	1192	952	250	454
ERBB4	42.9331	0.491897	1.40629	0.252662	1.94686	0.0515521	0.471436	48	43	66	69	16	101	41	33	20	21	38	77	32	128	16	33	21	42	70	58	17	26	17
MIPEPP3	91.6877	0.454302	1.37012	0.23342	1.94628	0.051621	0.471629	105	72	117	108	227	130	81	46	101	41	126	41	57	66	104	93	59	42	101	72	16	100	115
LOXL1-AS1	25.724	-0.475994	0.718971	0.244602	-1.94599	0.051656	0.471629	29	27	29	52	8	12	10	11	26	18	13	16	145	69	15	25	36	53	47	15	14	6	18
CLEC4G	7.13339	-0.580855	0.668568	0.298531	-1.94571	0.0516896	0.471629	8	10	3	4	4	6	2	3	16	1	1	2	47	26	4	4	5	17	8	5	7	2	9
LINC00630	133.944	-0.230554	0.852308	0.11852	-1.94527	0.0517422	0.471629	165	160	131	115	115	183	92	98	114	46	79	96	228	281	160	160	191	239	182	201	79	78	116
ODAM	8.01635	0.585589	1.50065	0.301055	1.94512	0.0517604	0.471629	3	51	1	2	0	3	28	1	40	0	4	2	7	10	7	9	1	8	4	2	3	0	3
GALNT10	608.989	0.377788	1.29935	0.194225	1.94511	0.0517617	0.471629	731	534	708	1350	934	730	499	486	436	544	303	540	718	931	579	354	699	581	1263	862	109	356	493
PCYOX1L	110.46	-0.297802	0.813491	0.153112	-1.945	0.0517751	0.471629	174	121	140	143	113	71	91	30	99	67	49	76	250	363	102	74	143	177	234	131	81	61	80
DHX35	201.785	0.200786	1.14932	0.103252	1.94462	0.0518209	0.471784	348	249	265	239	210	306	161	115	137	118	146	175	305	483	232	200	265	247	326	282	81	82	118
PENK	17.4629	0.558842	1.47309	0.287434	1.94425	0.0518658	0.47193	3	130	7	13	1	146	0	0	53	0	4	0	12	31	5	27	1	12	14	3	2	0	5
SNORA24	33.3657	-0.397016	0.759428	0.204295	-1.94334	0.0519747	0.472657	26	21	21	14	33	23	16	21	66	22	18	34	39	89	74	31	27	51	36	40	32	24	19
SP2-AS1	7.8474	-0.537719	0.688859	0.276762	-1.94289	0.0520293	0.472891	13	6	10	9	11	5	5	0	7	2	2	4	28	32	10	13	4	15	11	13	12	0	4
AKAP3	50.7575	0.45251	1.36842	0.23306	1.9416	0.0521853	0.474045	49	65	60	61	69	108	64	23	61	21	43	49	55	33	78	98	52	32	59	39	8	27	40
UGCG	1092.91	-0.464133	0.724907	0.239093	-1.94122	0.052231	0.474197	1032	726	1278	1481	783	742	740	336	858	305	1065	614	3116	3324	1376	1265	806	4559	3094	873	618	156	914
TAF1D	330.401	-0.31941	0.801397	0.164566	-1.94092	0.0522674	0.474264	274	317	223	299	298	432	272	131	288	167	249	233	566	718	324	397	333	832	556	814	288	122	179
EFHC2	30.2858	-0.594519	0.662265	0.306455	-1.93999	0.0523815	0.475036	11	42	8	35	6	12	9	2	26	0	24	8	139	15	25	6	2	360	154	16	7	0	34
PTPRB	1620.02	-0.522965	0.69594	0.269642	-1.93948	0.0524431	0.475051	2093	631	889	3814	1586	1341	1116	402	947	334	982	1033	3419	7944	1046	1300	744	5265	4120	1998	2310	221	1108
MKI67	717.217	-0.492281	0.7109	0.253843	-1.93931	0.0524635	0.475051	578	538	597	444	992	775	554	154	447	228	298	809	901	2505	475	553	461	2868	1782	1451	1085	161	279
PAPD5	661.068	-0.20493	0.867581	0.105684	-1.93908	0.052492	0.475051	802	740	650	672	623	877	613	327	389	340	383	425	902	1220	842	1228	1058	1223	1194	997	395	228	534
UCP3	22.3731	0.541775	1.45576	0.279407	1.93902	0.0524994	0.475051	16	79	48	21	39	31	8	9	3	12	27	27	17	53	20	13	13	21	43	45	7	3	10
SPRR3	144.981	0.433567	1.35057	0.223642	1.93867	0.0525416	0.47517	5	420	14	1	8	0	940	0	1472	6	1	2	70	0	23	1	1	123	9	3	0	0	0
CPNE8	421.251	-0.358917	0.77975	0.185202	-1.93797	0.0526266	0.475675	561	427	451	654	310	342	428	160	293	151	244	266	811	1544	518	397	336	1264	846	516	398	107	236
SLC30A4	237.703	-0.411219	0.751988	0.212246	-1.93747	0.0526884	0.475971	182	276	186	319	156	244	207	112	207	77	150	122	630	485	306	217	192	1104	591	241	127	74	182
CHTF18	116.909	-0.31502	0.80384	0.162615	-1.93721	0.0527196	0.47599	154	120	162	100	193	57	80	40	106	56	65	61	289	380	163	112	128	335	228	175	53	47	62
ZFP36	1162.97	-0.535744	0.689803	0.276633	-1.93666	0.0527871	0.476031	863	1469	1390	511	581	692	1136	153	2171	307	504	416	5483	2343	1032	1479	544	5434	1164	1141	983	498	718
FAM65B	3347.81	0.480522	1.39525	0.248139	1.9365	0.0528061	0.476031	3665	3871	5915	3205	3827	6412	3376	3745	3815	2064	1582	2629	2497	1023	5651	5355	4080	3348	5387	1463	570	1664	2471
JAZF1	179.523	-0.489209	0.712415	0.252649	-1.93632	0.0528285	0.476031	192	139	203	290	172	128	102	60	230	32	77	108	542	697	101	157	140	610	260	170	268	46	76
DIO2	933.557	-0.600819	0.65938	0.310311	-1.93618	0.0528455	0.476031	1606	728	461	968	136	335	441	89	332	23	1126	27	3304	43	1885	1048	411	6912	6811	286	223	54	804
CDC42EP1	1088.08	-0.333454	0.793634	0.172247	-1.9359	0.0528798	0.476031	1570	1164	1308	1112	1886	786	570	438	728	482	547	526	2079	1696	3054	1142	1530	3257	1977	1239	301	573	725
POU3F1	17.9234	0.421161	1.339	0.217586	1.9356	0.0529161	0.476031	0	171	5	0	2	0	66	0	144	1	0	1	3	3	0	0	0	7	5	2	0	0	0
PDIA5	793.765	-0.392008	0.762068	0.202535	-1.93551	0.0529279	0.476031	980	546	807	1044	947	849	524	307	548	241	590	464	2832	1449	929	583	608	2377	2084	657	504	309	732
REPS2	507.025	-0.589669	0.664496	0.304728	-1.93507	0.052982	0.476256	332	515	273	709	181	137	246	83	448	47	608	151	1720	591	437	341	132	3831	2711	223	221	51	589
SLC5A12	27.4931	-0.505843	0.704249	0.261484	-1.93451	0.0530504	0.476607	43	12	25	43	26	15	26	14	13	8	15	11	89	50	8	24	33	98	68	35	36	6	21
LINC00491	51.0006	0.393095	1.31321	0.203269	1.93387	0.0531291	0.476607	93	91	62	61	63	110	24	26	44	15	40	56	92	77	26	50	60	51	100	79	17	19	33
CALD1	5524.73	-0.374491	0.771377	0.193676	-1.9336	0.0531629	0.476607	7179	4313	3824	10834	5285	5093	4729	1705	5121	1998	2827	3485	16013	21799	5090	6572	4567	13737	10016	5300	4231	1409	4464
TMOD2	136.471	-0.494999	0.709562	0.256023	-1.93342	0.0531847	0.476607	193	116	133	156	77	97	85	32	167	37	88	101	313	703	115	155	51	421	261	133	183	19	74
ZNF483	24.3769	-0.468	0.722966	0.24209	-1.93317	0.0532156	0.476607	34	18	10	24	12	18	11	11	35	22	13	16	41	111	10	29	15	66	36	24	27	13	18
RNF170	1473.28	0.307985	1.23798	0.159325	1.93306	0.0532288	0.476607	2241	1686	2216	1925	1798	2274	1357	1263	1041	1051	622	1083	1671	1984	1694	1420	2574	1214	2330	1512	467	769	1290
PDZD2	9642.92	0.378131	1.29966	0.195632	1.93287	0.0532519	0.476607	11571	12861	12481	13768	17201	21264	7379	4937	5426	5635	5076	8487	9808	8315	10216	12285	13510	7357	15980	17425	1864	5815	6884
LDLRAD4	257.861	-0.523942	0.695469	0.271072	-1.93285	0.0532543	0.476607	409	134	296	563	149	168	107	47	276	42	133	185	856	1731	119	182	132	858	379	249	263	33	191
ZNF521	168.26	-0.517068	0.698791	0.267665	-1.93177	0.0533875	0.477366	350	56	161	333	153	108	99	53	135	33	83	73	360	946	103	161	58	517	463	241	203	29	86
ZNF41	181.727	-0.321485	0.800246	0.166426	-1.93169	0.0533974	0.477366	233	209	207	237	132	106	199	89	209	64	82	96	482	615	190	190	224	497	355	209	81	72	119
IL1RL2	10.1109	0.598527	1.51417	0.310203	1.92947	0.053673	0.479567	2	31	4	5	4	7	40	3	49	1	3	5	19	5	3	2	3	28	14	7	3	2	2
HCAR1	74.0379	-0.589685	0.664488	0.305667	-1.92918	0.0537087	0.479624	72	40	41	75	28	61	22	11	20	24	122	10	346	56	129	34	18	591	311	23	30	12	44
SNORD114-28	4.04699	-0.582884	0.667628	0.302283	-1.92827	0.0538214	0.480368	1	3	0	3	5	4	1	1	5	0	0	2	21	2	2	0	2	35	7	5	10	0	1
CACNA1H	60.6131	-0.536507	0.689438	0.278364	-1.92736	0.0539349	0.480449	151	36	46	129	52	13	34	13	44	12	32	18	194	363	38	55	46	214	258	57	15	6	54
TRAM2-AS1	606.869	0.512461	1.42648	0.265973	1.92674	0.0540115	0.480449	963	984	576	879	1221	989	394	450	439	691	372	315	676	375	346	438	1390	150	498	586	71	547	468
MED23	1225.48	0.193257	1.14334	0.100307	1.92667	0.0540213	0.480449	2020	1737	1528	1646	1197	1706	1019	696	860	728	846	976	1948	2196	1447	1372	1874	1590	1881	1623	435	443	911
DIO3OS	8.21446	-0.581766	0.668146	0.301957	-1.92665	0.0540232	0.480449	10	9	4	16	6	2	7	5	5	0	2	3	14	38	2	14	1	48	14	12	10	3	5
TOP2B	4794.14	0.198165	1.14724	0.102859	1.92656	0.0540346	0.480449	6463	6272	5677	5783	4987	8474	4854	2738	3672	2675	2614	3799	5573	7689	5727	5734	7431	5855	8302	7016	2165	1649	3774
LOXL3	132.292	-0.547588	0.684163	0.284241	-1.92649	0.0540428	0.480449	156	76	211	272	36	78	47	20	149	31	51	94	674	951	84	125	67	491	202	82	89	6	61
NID2	787.703	-0.564248	0.676308	0.293033	-1.92555	0.054161	0.480449	971	367	365	2090	531	355	343	157	1221	98	368	273	2261	4090	540	801	221	3107	2832	532	918	73	431
GSR	990.971	-0.344317	0.787681	0.178817	-1.92552	0.054164	0.480449	983	704	848	1503	927	1035	775	563	546	339	505	1156	1183	3332	805	925	949	1681	2098	1509	1000	702	588
NFKB1	1159.58	-0.220313	0.858379	0.114423	-1.92542	0.0541774	0.480449	1444	1137	1891	1490	1052	1108	998	432	1062	469	649	742	1882	3134	1834	1777	1393	2644	1923	1393	681	459	666
EBF2	25.1435	-0.585312	0.666505	0.304008	-1.92532	0.0541899	0.480449	35	1	12	26	41	14	28	9	3	9	3	14	53	41	14	19	14	33	18	216	10	15	26
MT1X	43.3262	-0.594159	0.662431	0.308605	-1.92531	0.0541909	0.480449	36	44	78	41	7	16	15	2	23	6	37	19	136	201	37	15	9	481	124	16	14	4	21
CELSR3	37.9162	-0.53323	0.691006	0.276971	-1.92522	0.0542015	0.480449	35	45	29	34	31	28	12	6	41	11	22	28	127	92	34	38	21	267	128	35	16	6	20
ZDHHC3	1473.52	0.280155	1.21433	0.145526	1.92512	0.0542138	0.480449	2081	2040	1494	1843	2004	1444	2087	708	2512	547	812	999	1948	2906	1761	1514	1661	2302	2326	1391	636	677	959
BCAS1	8.66568	0.567175	1.48162	0.294652	1.9249	0.0542419	0.480449	4	14	33	7	8	1	11	5	24	4	11	3	12	17	6	4	4	6	16	6	3	1	7
FBXO3	893.486	0.303602	1.23422	0.15775	1.92458	0.0542819	0.480543	1029	1386	1094	1051	850	1180	1326	653	1062	461	413	595	1040	1103	1146	1102	1591	860	1317	1005	280	372	705
C4BPA	5.29477	-0.595894	0.661634	0.309687	-1.92418	0.0543316	0.480684	4	6	2	4	3	3	0	0	7	1	8	1	16	19	9	2	0	23	21	3	2	1	11
KPNA2	767.199	-0.289607	0.818125	0.150537	-1.92382	0.0543772	0.480684	1011	524	853	912	934	677	696	340	517	412	345	658	999	3071	823	913	1256	1087	1172	1131	656	298	503
GNB1L	66.1752	-0.39289	0.761602	0.204243	-1.92364	0.0543992	0.480684	92	58	113	50	101	36	31	28	58	34	25	27	85	163	133	140	148	125	87	104	16	38	44
NRDE2	551.234	0.278518	1.21295	0.144806	1.92338	0.0544323	0.480684	767	796	714	707	670	965	396	325	397	322	395	410	672	833	649	652	758	497	886	966	154	266	390
ACOX2	16.295	-0.536446	0.689467	0.278922	-1.92328	0.0544448	0.480684	28	12	11	37	16	2	5	6	14	6	6	10	60	136	11	7	16	45	22	16	14	2	8
FAM213B	121.091	-0.496212	0.708966	0.258052	-1.92291	0.0544908	0.480767	181	65	127	309	161	69	81	24	83	19	50	50	254	915	108	86	87	406	232	132	106	17	73
RAB11FIP3	308.735	-0.366899	0.775448	0.190821	-1.92274	0.054513	0.480767	374	267	205	451	427	283	173	120	311	112	171	207	629	1404	281	240	267	915	692	373	218	107	214
NNT-AS1	71.5397	-0.399223	0.758267	0.20768	-1.9223	0.0545686	0.48083	102	39	73	108	55	80	54	24	50	22	39	65	119	238	64	74	42	204	214	94	65	35	39
MIR503	21.4759	0.503938	1.41808	0.262191	1.92203	0.054602	0.48083	27	32	37	20	86	15	12	3	7	20	29	10	37	19	21	10	14	38	29	48	2	13	3
PGAP2	222.994	-0.295084	0.815025	0.153531	-1.92198	0.0546083	0.48083	171	191	191	327	218	209	188	128	180	72	142	226	283	661	237	196	328	308	410	398	163	159	139
FHOD1	215.252	-0.426009	0.744318	0.221729	-1.92131	0.0546928	0.481315	234	167	261	293	225	158	136	44	220	71	139	148	476	870	180	183	154	891	481	239	179	72	110
CFL2	470.954	-0.435692	0.739339	0.226823	-1.92084	0.0547517	0.481333	527	332	370	796	395	475	425	142	422	131	228	373	1505	1410	375	475	218	1310	883	541	503	110	435
CD200R1	75.562	-0.530463	0.692333	0.276169	-1.92079	0.0547578	0.481333	94	57	55	195	21	50	25	21	52	21	36	90	225	637	38	82	21	115	76	51	107	6	57
PROS1	326.784	-0.543446	0.68613	0.282958	-1.92059	0.0547832	0.481333	679	145	203	836	198	182	139	62	291	52	150	227	849	2956	144	254	102	897	468	313	381	34	227
NLRP10	244.089	0.56862	1.4831	0.296166	1.91994	0.0548657	0.481799	325	406	764	142	248	511	88	181	201	295	204	153	171	54	547	181	394	77	145	234	4	90	191
C6orf132	128.03	0.578106	1.49289	0.301188	1.91942	0.0549312	0.482115	31	293	80	82	87	64	404	28	589	28	50	90	174	192	92	54	36	288	114	116	58	41	41
SNAPC1	143.637	-0.411744	0.751714	0.214545	-1.91915	0.0549652	0.482155	150	116	92	267	102	76	149	41	206	60	81	71	216	525	197	150	131	431	196	150	147	56	105
ELK1	672.706	0.422796	1.34052	0.220337	1.91886	0.0550023	0.482221	618	1079	1012	1117	1001	1170	295	683	490	371	266	756	620	717	690	488	1222	706	1222	645	109	449	450
KDM3A	1150.38	-0.313288	0.804805	0.163337	-1.91804	0.0551054	0.482866	1043	1188	907	1317	1347	1360	1179	377	1500	359	506	530	1765	2029	2229	1850	1238	3406	1960	1804	641	523	724
BEX1	26.7619	0.594916	1.51038	0.310215	1.91775	0.0551424	0.482932	24	63	27	14	39	19	18	14	13	23	0	125	0	11	15	6	8	4	40	18	6	31	23
DNAH17	68.4002	-0.573696	0.671893	0.299203	-1.91741	0.0551852	0.482958	47	37	36	48	17	117	11	16	74	26	12	62	114	129	42	48	104	140	59	644	6	27	45
2017-03-02	230.561	-0.442618	0.735798	0.230859	-1.91726	0.0552044	0.482958	309	161	391	341	167	171	143	68	251	41	113	166	641	1283	213	156	105	691	463	215	183	79	151
SPIDR	818.765	-0.182348	0.881268	0.0951385	-1.91666	0.0552815	0.483197	1041	916	866	938	807	799	663	433	716	376	530	614	1252	2006	973	946	946	1620	1172	1479	536	436	482
CUL7	959.194	0.285377	1.21873	0.148899	1.91658	0.055291	0.483197	1033	1165	1335	1530	1079	1883	777	366	1035	509	754	516	1292	1893	1045	776	829	2330	1716	1749	308	303	579
BCOR	557.433	-0.439894	0.737189	0.229605	-1.91587	0.0553811	0.483727	380	509	494	721	450	461	517	186	564	152	304	398	1192	1567	566	713	399	2813	1240	678	468	93	308
TEAD1	3864.7	-0.462529	0.725713	0.24157	-1.91468	0.0555332	0.484796	4168	3624	2327	4948	2351	3089	3501	1137	3042	1127	3136	2414	10428	6669	4972	2997	2638	19992	12085	3690	2631	871	2835
LOC105378732	14.7854	0.529668	1.4436	0.276786	1.91364	0.0556668	0.48551	29	33	19	17	26	24	9	3	9	22	5	14	16	17	12	10	17	2	13	32	4	10	7
CNOT1	5268.46	0.124732	1.09031	0.0651924	1.91329	0.0557105	0.48551	7531	6447	6116	7130	6795	8285	4286	2664	4179	2601	2948	4058	6961	9133	6956	6152	7339	9211	9507	7048	2243	2213	3557
KRTCAP3	33.1352	0.407817	1.32668	0.213152	1.91327	0.0557138	0.48551	49	50	44	22	53	28	55	15	57	11	28	19	44	32	49	42	34	39	41	38	15	10	22
SSBP3	379.291	-0.345053	0.787279	0.180381	-1.91292	0.0557587	0.48551	411	273	254	500	437	456	283	140	262	158	219	356	630	1008	375	363	294	1255	868	522	338	205	187
LOC100506314	76.635	0.2501	1.18929	0.130778	1.9124	0.0558244	0.48551	127	107	79	126	80	129	82	52	59	45	39	39	95	168	88	91	101	85	129	98	24	31	60
PLEKHH2	83.8669	-0.557645	0.67941	0.291616	-1.91226	0.0558433	0.48551	81	41	31	147	22	32	42	23	228	17	19	58	353	421	51	127	23	229	144	76	97	16	38
CCNG2	777.18	-0.495701	0.709217	0.259224	-1.91225	0.0558446	0.48551	788	770	545	966	469	761	593	205	826	196	503	414	2156	1914	925	474	288	4427	2259	543	701	222	430
HIF3A	278.957	-0.561637	0.677533	0.293718	-1.91216	0.0558552	0.48551	314	315	83	587	188	103	210	35	357	30	119	113	700	1235	131	142	56	1513	875	615	245	62	147
TEF	215.57	0.410558	1.3292	0.214737	1.91191	0.0558872	0.48551	244	317	180	268	231	451	241	161	318	87	126	190	304	569	147	75	146	423	555	147	96	95	92
KIAA1211L	205.853	-0.468147	0.722893	0.244893	-1.91164	0.0559229	0.48551	203	146	190	169	155	193	160	78	208	82	151	114	697	365	366	119	108	1001	513	141	129	51	168
DPF3	16.0759	-0.458328	0.727829	0.239775	-1.91149	0.0559416	0.48551	24	19	18	15	16	16	14	4	13	5	3	10	22	76	14	17	19	47	31	24	20	8	3
LIG4	389.768	0.281278	1.21527	0.14717	1.91124	0.0559732	0.485527	381	536	583	554	464	529	413	272	185	270	240	343	466	750	340	517	636	367	529	471	174	155	287
MAP4	2316.27	-0.395478	0.760238	0.206977	-1.91074	0.0560386	0.485837	2246	1959	2041	3014	2204	2219	2012	747	2410	728	1284	1640	6124	6338	2091	2246	1446	8943	6107	2361	1832	769	1425
LYPD6B	21.6298	0.54587	1.4599	0.285778	1.91012	0.0561173	0.486075	4	108	0	6	0	2	85	6	149	0	8	2	39	5	14	5	3	26	29	2	2	0	8
SERBP1	2451.4	-0.15258	0.89964	0.079889	-1.90991	0.0561454	0.486075	3421	2391	2516	3096	2593	2630	2367	1170	2020	1422	1257	1700	3825	6191	2792	2987	3221	4656	4133	2982	1811	1004	1716
LAMC1	10755.6	-0.384678	0.76595	0.20142	-1.90983	0.0561554	0.486075	12456	7982	6662	20470	6370	11959	8562	4582	8882	4198	5622	9526	24950	37748	8302	10943	7366	30369	29729	11348	8917	3255	7260
SLC27A1	147.513	-0.53465	0.690326	0.280037	-1.90921	0.0562345	0.486174	144	180	206	152	124	76	68	24	139	24	94	71	470	483	149	81	56	1018	495	121	95	18	72
ILDR1	71.5649	-0.406355	0.754527	0.212845	-1.90916	0.056241	0.486174	65	48	52	57	89	54	60	40	38	39	44	68	39	304	54	73	96	118	165	83	74	65	36
SIPA1	335.184	-0.470157	0.721886	0.246278	-1.90905	0.056256	0.486174	490	245	585	451	299	182	156	60	434	85	130	195	722	2167	373	274	197	1484	627	366	196	75	170
FSD1L	31.9127	-0.526232	0.694366	0.275844	-1.90771	0.0564285	0.487161	24	28	58	39	11	15	18	16	27	4	22	25	101	109	14	23	14	99	56	50	50	5	21
CGB7	109.353	-0.591351	0.663721	0.310108	-1.90692	0.0565312	0.487161	221	126	70	76	135	52	39	13	6	53	33	14	193	35	332	77	828	48	42	47	1	238	10
ZFP30	217.751	-0.382479	0.767118	0.200579	-1.90688	0.0565361	0.487161	232	219	153	328	176	216	210	110	222	76	93	133	400	829	247	173	172	535	358	265	281	66	128
RTKN2	66.9323	-0.432516	0.740969	0.226819	-1.90688	0.0565366	0.487161	75	66	68	54	103	60	60	15	36	23	23	61	57	260	56	45	126	121	159	137	86	21	42
RIMS2	10.08	0.59142	1.50673	0.310185	1.90667	0.0565633	0.487161	4	49	5	3	5	9	63	1	16	1	0	5	17	25	6	9	2	12	5	9	3	1	2
WSB2	790.426	0.248209	1.18773	0.130201	1.90635	0.0566043	0.487161	1013	936	981	1263	1651	761	662	443	829	278	493	620	1011	1511	997	776	1120	1500	1276	733	287	331	553
DNAH10	9.47956	-0.47254	0.720694	0.24788	-1.90632	0.0566082	0.487161	7	8	10	23	7	4	7	4	7	2	4	8	24	17	13	18	10	24	15	14	11	2	5
PPP2R3A	1834.12	0.400119	1.31962	0.209922	1.90603	0.0566459	0.487161	1946	3435	2488	2328	2109	2688	1926	1243	1477	1067	1045	1615	1927	996	1635	2245	2424	1638	3842	3473	290	728	1729
MEIS3	43.49	-0.544704	0.685532	0.28578	-1.90602	0.0566472	0.487161	72	31	30	119	25	5	29	7	48	10	13	21	189	320	26	34	20	173	105	40	17	5	25
SLIT3	297.155	-0.587155	0.665654	0.308128	-1.90556	0.0567074	0.487161	261	174	93	585	76	116	166	46	557	31	104	91	1306	1532	67	242	24	1496	1895	202	120	28	167
LINC00657	7955.56	0.24032	1.18125	0.126118	1.90551	0.0567141	0.487161	13502	10056	9711	9823	8534	11958	6970	4025	10447	4886	4010	5561	9385	10855	9392	9950	13301	9214	10143	9778	3005	3697	6535
C9orf85	85.5507	-0.203841	0.868236	0.106985	-1.90533	0.0567378	0.487161	121	88	89	101	76	102	62	33	80	51	53	61	138	239	124	102	126	128	107	127	52	45	55
SLC7A11-AS1	34.431	0.568427	1.48291	0.29836	1.90517	0.0567575	0.487161	38	13	77	51	38	67	26	37	5	76	23	10	61	29	26	6	19	18	106	18	20	11	7
VWA8	455.16	-0.30069	0.811864	0.157879	-1.90456	0.0568369	0.487587	462	407	520	453	372	451	333	242	363	197	330	393	677	1165	328	490	422	1060	771	784	480	259	239
SALL1	51.7804	-0.552527	0.681825	0.29015	-1.90428	0.0568738	0.487647	59	15	39	116	79	25	28	7	37	7	26	31	89	281	30	67	39	237	101	43	84	7	16
PECAM1	8388.59	-0.487027	0.713494	0.256012	-1.90236	0.0571238	0.48907	12734	2788	5484	19352	9715	5597	5831	2404	5528	1876	4716	5286	14402	49140	5219	9706	4519	21564	19062	11810	9978	1905	5191
DNAAF5	246.476	-0.211853	0.863428	0.111407	-1.90161	0.0572225	0.48907	352	274	286	286	330	185	203	85	231	130	131	140	353	629	242	313	364	488	379	413	132	160	173
ANKRD36B	26.5442	-0.574282	0.67162	0.302016	-1.9015	0.0572372	0.48907	24	48	21	11	12	11	25	1	23	5	15	15	59	51	9	28	10	178	75	25	42	2	23
TANK	1598.73	0.318705	1.24721	0.167618	1.90137	0.0572533	0.48907	3215	2022	2518	1894	1979	2372	1436	1192	992	1186	685	1017	1941	1846	2056	2021	3131	1645	1909	1790	473	753	1088
APAF1	474.915	-0.426375	0.744129	0.22426	-1.90125	0.0572692	0.48907	502	428	564	636	356	414	270	125	574	114	326	351	874	1448	477	377	401	1887	888	531	543	116	321
SMYD2	840.865	-0.276876	0.825376	0.145718	-1.90008	0.0574228	0.48907	925	650	649	919	852	1012	756	511	685	310	490	785	1519	2220	1093	657	953	1554	1732	932	803	426	505
HTATIP2	1203.06	0.371172	1.2934	0.195348	1.90005	0.0574259	0.48907	2109	1386	1996	1686	1390	1658	1170	973	795	1026	591	729	1497	999	1237	1918	1969	871	1529	1039	314	589	1085
FAM129B	21096.3	0.393316	1.31341	0.207008	1.90001	0.0574324	0.48907	29605	33835	31522	29338	45294	29936	19066	12483	16905	11677	8876	14565	16120	19130	34102	18954	40144	17984	34089	24127	3269	11901	15818
MKL1	466.795	-0.386399	0.765037	0.203393	-1.89977	0.0574636	0.48907	517	420	567	503	536	385	319	143	445	170	258	309	1122	1326	519	391	294	1981	1263	527	336	160	233
STX17	1531.48	0.219511	1.16434	0.11555	1.89971	0.0574714	0.48907	2323	1942	1920	1940	2006	2349	1388	1092	981	915	852	1077	2017	2754	2034	1586	2313	1588	2318	2048	631	586	1215
SMTNL2	9.04023	-0.588957	0.664823	0.310043	-1.8996	0.0574857	0.48907	12	11	1	20	0	6	6	5	2	1	4	2	72	72	1	8	2	24	8	5	9	0	6
KIAA1551	2592.49	-0.402677	0.756453	0.211999	-1.89943	0.0575081	0.48907	3663	2128	2307	3706	1426	2792	1791	817	2759	1057	1593	1639	4337	11391	2138	3257	1857	7193	4249	4525	2688	586	1465
PCGF5	882.764	-0.441006	0.736621	0.232183	-1.89939	0.0575133	0.48907	1002	821	814	1591	584	858	871	239	708	214	453	594	1765	3361	667	814	613	2678	1748	1030	1261	202	482
GINS2	82.4719	-0.364229	0.776884	0.19177	-1.8993	0.057525	0.48907	96	38	97	81	110	89	83	30	54	32	38	65	68	299	101	112	132	108	122	166	83	41	50
KRT17	1188.71	0.522005	1.43595	0.27497	1.89841	0.0576426	0.48907	168	3686	178	54	35	20	7556	42	8696	27	74	30	2789	68	419	148	40	1844	1556	64	45	10	84
FJX1	79.2337	-0.416502	0.749239	0.219408	-1.8983	0.0576566	0.48907	135	71	54	58	112	55	62	14	73	47	25	65	69	431	115	90	89	120	170	130	52	57	36
PLA2G7	231.31	-0.585514	0.666412	0.308516	-1.89784	0.0577172	0.48907	94	264	249	383	31	52	62	22	286	36	271	40	1352	392	188	174	73	1216	707	39	102	11	407
MEG9	28.4521	-0.588998	0.664805	0.310368	-1.89774	0.0577304	0.48907	20	25	7	42	22	20	7	1	20	1	20	24	108	73	3	14	8	259	79	12	42	2	13
IRX2	257.434	-0.390172	0.763039	0.20561	-1.89763	0.0577452	0.48907	245	248	164	292	216	241	302	78	331	63	160	140	490	548	512	233	222	848	588	333	207	98	146
LRRN2	5.94031	-0.588654	0.664963	0.310219	-1.89754	0.0577561	0.48907	11	2	7	12	0	4	1	2	8	2	0	0	52	28	4	7	0	16	9	4	6	1	2
ZGRF1	207.226	-0.278063	0.824697	0.146539	-1.89753	0.0577579	0.48907	297	222	218	229	176	198	181	92	140	94	122	168	273	688	217	221	352	359	353	389	179	54	134
SMARCD3	46.1025	-0.536476	0.689453	0.282753	-1.89733	0.0577838	0.48907	72	23	56	71	11	29	16	10	67	11	27	33	138	239	16	40	16	198	115	39	41	9	37
TRPC3	10.043	-0.580691	0.668644	0.306068	-1.89726	0.0577938	0.48907	16	8	4	33	7	2	3	5	1	0	5	5	24	132	5	3	7	19	30	13	5	0	8
SEZ6L2	27.427	-0.577402	0.670169	0.304355	-1.89714	0.05781	0.48907	39	12	13	55	24	5	15	7	28	5	15	8	106	208	4	17	6	168	66	21	14	3	22
FRRS1	542.608	-0.251162	0.840219	0.13239	-1.89713	0.0578103	0.48907	1015	528	470	690	563	410	527	307	382	252	253	379	921	1656	1149	617	674	732	690	634	376	251	350
MEF2C	803.677	-0.504868	0.704725	0.266129	-1.89708	0.0578174	0.48907	1489	377	725	1966	503	444	496	204	372	187	422	718	1817	5592	483	873	284	2269	1627	985	859	97	464
LINC01137	92.1148	0.427194	1.34462	0.225272	1.89635	0.0579138	0.489391	113	79	115	155	180	93	99	87	89	73	27	73	76	126	68	88	165	80	254	74	9	61	58
BCL2L2	616.503	0.259455	1.19703	0.136819	1.89634	0.0579152	0.489391	851	943	533	1077	851	1130	466	305	536	270	384	496	732	997	1101	625	638	976	998	752	248	225	409
AOC3	158.391	-0.547205	0.684345	0.28866	-1.89567	0.0580033	0.489594	220	60	83	401	98	87	140	32	122	24	56	123	797	929	49	91	29	430	536	130	97	29	152
OPHN1	2890.05	0.380466	1.30176	0.200759	1.89514	0.0580743	0.489594	4224	3625	3765	3061	3509	4897	2253	2391	1912	2487	1659	2304	2890	2840	3780	3032	5505	1650	5067	5146	638	1153	1823
LGI4	23.6583	-0.505423	0.704454	0.266732	-1.89487	0.0581092	0.489594	54	24	29	56	21	6	8	2	22	11	6	8	59	159	13	35	15	64	47	32	18	5	11
UBE2U	9.78542	0.568786	1.48328	0.300172	1.89487	0.0581094	0.489594	18	35	8	18	11	13	3	5	7	12	9	6	3	7	8	1	11	5	25	22	1	1	9
CHST14	587.66	-0.225676	0.855194	0.119099	-1.89486	0.0581105	0.489594	702	481	549	728	719	756	517	219	374	420	255	396	852	1283	703	655	799	1144	1141	853	336	465	356
TULP4	3129.79	0.29826	1.22966	0.15742	1.89468	0.0581348	0.489594	4508	4250	3602	2896	5422	6708	3254	1842	2130	1791	1441	1720	3311	2626	3275	3917	4175	4331	4401	5193	1093	1650	2708
DENND5B	331.975	-0.276064	0.825841	0.145713	-1.89457	0.0581489	0.489594	349	420	299	566	152	384	257	186	185	194	206	241	538	899	399	582	418	598	566	383	217	109	269
GANAB	8294.78	0.294096	1.22612	0.155291	1.89383	0.0582476	0.489731	11505	8429	11507	11175	12954	14544	6557	5145	5739	6426	3787	6044	8961	9374	8774	11311	9781	9814	14373	9586	2500	5950	5789
ALDH3B2	963.95	0.495577	1.40988	0.261684	1.8938	0.0582519	0.489731	1017	1445	2054	936	2160	1835	673	697	563	628	590	751	509	389	1655	788	1611	572	1759	890	67	577	765
ATP1A2	41.8185	-0.5003	0.70696	0.264182	-1.89377	0.0582549	0.489731	130	20	13	99	22	28	25	20	17	9	15	23	85	262	54	38	32	148	119	68	6	8	34
TSPAN31	868.734	0.332381	1.25909	0.1756	1.89283	0.0583805	0.490414	1502	996	1343	1215	1022	1269	811	736	900	544	404	486	1106	1313	947	826	1501	719	1149	678	208	634	634
NR4A2	71.1279	-0.577078	0.67032	0.304895	-1.89271	0.0583962	0.490414	21	142	68	32	9	58	31	5	134	16	25	28	398	205	77	84	32	482	29	46	42	13	57
DPY19L2P3	8.60132	0.537251	1.45121	0.28389	1.89246	0.0584291	0.490432	9	19	4	19	7	22	3	6	7	8	8	6	5	2	6	7	12	6	10	19	4	3	6
NGFR	109.476	-0.527129	0.693934	0.278573	-1.89225	0.0584583	0.490432	279	20	86	352	82	117	57	26	25	18	40	42	260	843	67	58	74	169	455	138	75	24	75
ATP9B	473.373	0.162479	1.11921	0.085943	1.89054	0.0586858	0.492088	698	711	636	578	474	659	392	269	442	249	302	336	719	1119	420	440	630	797	753	652	203	192	329
GTPBP2	542.632	-0.235525	0.849376	0.124622	-1.88992	0.0587687	0.492316	706	552	680	696	662	497	392	240	489	240	352	284	1215	1560	731	490	560	1481	876	493	346	257	348
KCTD15	90.7563	-0.488451	0.71279	0.258455	-1.88989	0.0587732	0.492316	131	57	66	205	95	34	65	20	80	14	48	58	270	607	75	115	51	277	208	83	56	13	61
GTF3C3	1024.49	0.254166	1.19265	0.134572	1.88869	0.0589329	0.493045	1850	1248	1368	1344	1132	1523	941	725	709	659	546	726	1208	1791	1205	1225	1873	957	1366	1336	315	485	751
VAV2	293.285	-0.558232	0.679134	0.295575	-1.88863	0.0589414	0.493045	329	267	205	402	168	153	196	33	357	44	170	119	1212	883	346	179	53	2252	879	220	174	22	130
PWWP2A	367.504	-0.224673	0.855789	0.118965	-1.88856	0.0589507	0.493045	467	451	388	448	304	364	403	177	357	142	198	205	654	948	472	450	464	873	562	452	266	145	240
PVRL2	987.692	-0.385492	0.765518	0.204187	-1.88793	0.0590348	0.493496	1439	450	1503	1313	1551	525	430	522	870	400	346	656	2431	3648	958	1447	1001	2710	1989	683	535	507	706
DOK6	91.8245	-0.554254	0.681009	0.293686	-1.88723	0.0591291	0.494032	218	21	64	298	48	60	43	13	31	16	42	48	203	993	34	53	31	212	326	80	62	8	68
RAD54L	47.7973	-0.45525	0.729384	0.241299	-1.88666	0.059206	0.494421	37	34	40	46	57	32	23	6	43	32	33	42	41	161	19	60	45	127	130	113	57	22	22
C22orf34	19.9468	-0.510193	0.702128	0.27049	-1.88618	0.0592703	0.494706	27	14	17	23	19	6	9	5	27	3	11	18	39	66	18	19	25	118	47	21	17	4	8
TCTEX1D4	25.4427	0.482899	1.39755	0.256122	1.88543	0.0593722	0.495022	23	50	32	32	29	46	10	20	11	18	34	24	12	30	21	22	43	18	34	40	2	19	16
PDCD4-AS1	13.9792	-0.459093	0.727444	0.243521	-1.88523	0.059399	0.495022	21	12	18	19	2	15	6	11	15	5	7	4	23	62	10	18	15	20	24	18	16	10	6
PTPRN	5.96339	-0.58086	0.668565	0.308118	-1.88519	0.0594047	0.495022	3	6	1	3	1	3	4	1	7	2	2	1	7	6	2	3	4	107	14	2	6	0	0
GYLTL1B	1148.8	-0.376875	0.770104	0.199952	-1.88482	0.0594539	0.495022	1414	715	776	1084	1712	1048	823	413	512	583	554	1397	1091	3725	1174	1003	1470	1794	2707	1804	862	1252	561
MFSD10	330.901	-0.32385	0.798935	0.171824	-1.88478	0.0594596	0.495022	481	369	552	374	531	134	186	95	310	136	173	152	671	894	565	368	420	962	673	337	104	209	196
EMB	619.173	-0.374947	0.771134	0.198984	-1.88431	0.0595228	0.495296	968	466	720	781	525	515	496	148	602	206	266	640	1246	3446	607	690	460	1130	998	924	522	239	309
HBB	56809.4	-0.557466	0.679495	0.295953	-1.88363	0.0596153	0.495589	36318	14207	93130	13401	39205	44302	23718	15343	122585	7812	32189	23095	82674	33663	57637	61337	41714	104948	14874	165262	169068	16213	23267
TMX4	1489.23	0.322732	1.2507	0.171377	1.88317	0.0596771	0.495589	2831	1507	3461	2022	1561	1461	1323	1399	1332	958	508	1108	1866	2790	1277	1349	1708	1559	1600	1786	549	1104	878
ELOVL4	128.24	0.434767	1.35169	0.230893	1.88298	0.0597032	0.495589	251	100	176	109	192	178	142	109	86	112	76	123	79	309	229	129	91	70	173	230	76	26	40
NOVA2	22.2403	-0.522022	0.696395	0.277277	-1.88267	0.0597451	0.495589	25	8	21	39	35	10	21	4	10	6	12	10	33	107	21	28	11	60	87	37	30	4	5
ZDHHC9	443.16	-0.408477	0.753418	0.216978	-1.88258	0.0597579	0.495589	572	469	367	580	421	269	365	133	447	176	272	190	1416	653	421	394	511	1974	1226	397	168	232	303
PCYT1B	17.6064	-0.537986	0.688732	0.28583	-1.88219	0.0598107	0.495589	15	12	7	48	13	27	15	5	8	3	3	10	37	141	15	14	6	33	72	20	10	2	20
FAM49A	2446.88	0.328059	1.25532	0.174316	1.88198	0.0598383	0.495589	3823	2220	3948	3767	3871	3291	2248	1703	1533	1695	1149	1943	2577	2148	2700	2751	4765	2458	3692	2555	779	1581	1637
TSHZ3	84.4887	-0.561372	0.677657	0.298294	-1.88194	0.0598441	0.495589	80	66	77	120	25	51	50	7	119	9	34	85	315	470	33	72	21	478	161	64	91	10	37
SYT1	241.63	0.359622	1.28309	0.191139	1.88147	0.0599077	0.495589	646	381	254	412	341	409	217	60	195	165	104	165	182	487	258	311	349	215	412	253	59	90	231
SERPINE2	16247.1	-0.575293	0.67115	0.30579	-1.88134	0.0599263	0.495589	4402	13280	5752	24061	1331	2828	2993	1371	6355	403	28940	1820	75053	17119	10113	7344	1182	137848	88649	3688	6193	448	28553
ZYX	1423.93	-0.344528	0.787566	0.18313	-1.88133	0.059927	0.495589	1377	1493	1950	1236	1676	1189	833	451	1556	538	623	1227	2820	3082	1322	1849	1430	5902	3163	1626	774	762	832
NAIP	113.178	-0.527716	0.693652	0.280528	-1.88115	0.0599512	0.495589	68	132	144	135	32	76	39	25	156	30	58	121	262	552	55	70	64	604	89	155	132	24	75
LINC00189	28.9545	-0.434818	0.739787	0.231145	-1.88115	0.059952	0.495589	37	16	48	59	27	25	39	4	22	7	6	11	71	72	64	27	37	92	36	26	22	13	20
FECH	821.042	-0.370762	0.773374	0.197151	-1.8806	0.0600266	0.495955	1189	739	862	932	603	812	712	362	517	391	425	580	1044	2045	765	719	840	844	1015	1600	1387	440	558
LRRC75A-AS1	2342.66	-0.256432	0.837156	0.136398	-1.88002	0.0601055	0.496343	3018	1858	1775	3487	2305	2209	2279	983	2893	957	1167	1813	3465	6926	2593	2174	3437	3752	3627	2602	2076	1427	1616
TMEM131	3164.39	0.266388	1.20279	0.14171	1.87981	0.0601343	0.496343	3076	3331	3530	4310	3938	5182	2778	1923	2359	2831	1732	2713	4010	3723	2586	4176	4303	3809	6269	4800	910	1540	2568
LINC01605	42.9015	0.392707	1.31285	0.208988	1.87908	0.060233	0.496435	42	44	38	52	77	57	26	34	36	21	63	40	30	103	19	39	53	21	45	53	20	32	31
PLAA	1037.56	0.182694	1.135	0.0972381	1.87884	0.0602668	0.496435	1783	1204	1292	1174	1248	1489	937	626	832	654	547	781	1240	1854	1281	1343	1571	1208	1679	1345	390	488	754
TBC1D4	766.296	-0.329155	0.796002	0.175212	-1.87861	0.0602971	0.496435	1101	679	873	1066	673	812	528	330	678	252	433	468	1321	3443	1017	954	610	2035	1581	960	573	162	437
DSCC1	52.5352	-0.462254	0.725851	0.246065	-1.87859	0.0603009	0.496435	56	32	31	45	113	32	48	20	14	17	36	37	49	278	67	60	107	63	81	104	56	20	23
B3GNT2	1002.58	0.292825	1.22504	0.155882	1.8785	0.060313	0.496435	1144	1160	1066	1795	893	2109	827	880	736	642	536	769	1541	1953	835	759	1159	1138	2146	934	402	484	757
AKNAD1	8.38142	0.576281	1.491	0.306795	1.87839	0.0603276	0.496435	4	37	4	2	0	0	40	3	36	2	2	1	3	9	7	2	5	11	6	7	3	2	5
USP20	362.54	0.150986	1.11033	0.0803901	1.87817	0.0603586	0.49644	576	465	445	506	538	494	265	184	294	210	200	248	524	895	391	324	455	610	579	457	159	215	187
ESYT1	1198.17	-0.366734	0.775536	0.195316	-1.87764	0.0604303	0.496738	1754	965	1143	1729	2016	851	847	355	837	417	596	747	3020	4768	1249	948	883	4066	2794	1121	827	499	674
LRRC16A	617.811	0.388779	1.30928	0.207077	1.87746	0.0604555	0.496738	718	921	506	676	433	711	1284	214	1411	369	266	401	644	1164	614	547	839	901	834	861	283	230	294
TRIP13	75.9528	-0.337483	0.791421	0.179799	-1.877	0.0605175	0.496895	91	38	81	92	111	66	69	32	51	45	28	54	125	283	120	91	113	119	128	112	64	38	25
AGAP2-AS1	18.8079	-0.555579	0.680384	0.296031	-1.87676	0.0605513	0.496895	38	21	11	37	9	4	2	5	40	3	3	5	72	143	19	15	8	67	46	15	5	4	15
LMF1	54.8865	-0.413391	0.750856	0.220311	-1.8764	0.0606003	0.496895	141	71	77	66	33	18	34	34	57	12	16	28	174	254	69	27	51	153	89	69	28	14	39
SRM	168.781	-0.424602	0.745044	0.226299	-1.87629	0.0606154	0.496895	185	90	207	204	249	78	91	35	206	63	96	133	343	632	122	153	117	610	427	194	125	90	102
NPR1	364.664	-0.502852	0.70571	0.268039	-1.87604	0.0606498	0.496895	588	116	186	777	494	167	213	81	381	73	168	219	631	1984	283	444	199	1400	886	504	369	65	203
IDI1	761.948	-0.212323	0.863146	0.113191	-1.8758	0.0606824	0.496895	894	715	1278	941	641	754	549	513	558	387	355	590	936	1993	984	960	1130	1065	1160	820	580	422	584
DENND4A	1004.33	-0.266539	0.831312	0.142113	-1.87554	0.0607189	0.496895	1410	981	1115	1233	1163	960	997	363	927	374	495	635	1509	2918	1358	1185	1309	2084	1356	1547	942	306	676
RNASE1	2229.5	-0.497972	0.708101	0.265537	-1.87534	0.0607455	0.496895	3268	990	1976	6658	968	1171	1033	527	2844	419	933	1658	8605	15610	1086	2050	766	4423	3554	1754	2001	416	1799
SPRYD3	570.637	0.307959	1.23796	0.164217	1.87532	0.0607481	0.496895	874	924	892	682	748	661	641	383	731	231	226	376	815	885	660	719	783	1054	868	361	128	281	414
[truncated: 14,352 more rows]

## Sheet: B Males
gene_id	baseMean	log2FoldChange	FoldChange	lfcSE	stat	pvalue	padj	X22_High	X23_High	X18_High	X13_High	X8_High	X10_High	X21_High	X7_High	X14_High	X9_High	X16_High	X1_Low	X17_Low	X20_Low	X4_Low	X12_Low	X15_Low	X6_Low	X19_Low	X5_Low	X2_Low	X3_Low	X11_Low
FIBIN	98.1009	-2.81615	0.141989	0.42048	-6.69747	2.12052e-11	3.21916e-07	85	15	36	24	26	17	69	33	18	27	32	324	53	78	130	8	232	331	61	45	193	465	320
RANBP3L	75.2978	-2.73049	0.150675	0.475422	-5.7433	9.28498e-09	7.04776e-05	28	12	19	31	17	28	124	28	36	29	41	195	57	56	87	11	269	224	34	27	89	296	217
LINC02228	68.4267	-2.10659	0.232195	0.376938	-5.58869	2.28783e-08	0.000104481	80	14	30	21	40	25	55	45	55	46	31	178	63	70	108	14	135	134	100	26	61	244	157
RGS5	648.009	-3.6007	0.0824293	0.64802	-5.55646	2.75295e-08	0.000104481	734	222	61	314	155	183	1120	82	376	291	263	1157	89	641	646	315	3204	1441	325	55	448	2974	1802
ITGA9	378.328	-2.57175	0.1682	0.479053	-5.36841	7.94351e-08	0.000217145	385	92	83	199	111	108	363	123	164	219	153	1167	181	413	675	177	828	1316	222	136	420	1056	1362
CCDC3	240.212	-2.50782	0.175821	0.468363	-5.35444	8.58223e-08	0.000217145	238	68	51	160	73	90	126	145	65	136	126	501	34	291	347	102	701	772	157	108	275	747	1037
OR51E2	60.5421	-2.96712	0.127882	0.570207	-5.20359	1.9548e-07	0.000423941	12	11	10	9	16	18	85	9	25	30	8	53	32	36	171	8	137	221	49	9	84	387	253
PTPRT	102.398	-2.57974	0.167272	0.50167	-5.14229	2.71403e-07	0.000505208	83	12	28	66	19	32	119	42	31	35	30	204	39	62	119	13	195	599	141	53	102	532	182
ATF3	6748.38	1.02458	2.03436	0.199966	5.12375	2.99511e-07	0.000505208	3551	5940	6355	9098	8235	8086	6295	8078	8176	7689	7310	3714	9718	6486	5303	7963	3884	8074	3693	3202	6887	6747	8754
TMEM176B	614.306	-1.89251	0.269338	0.371672	-5.09189	3.54513e-07	0.000538187	947	147	178	429	303	483	370	307	316	231	380	991	383	718	1659	249	693	1143	618	560	943	1606	1890
HLA-B	1027.64	-2.9882	0.126026	0.597785	-4.99879	5.76905e-07	0.000796182	1515	170	186	1445	354	152	381	550	462	335	852	3541	122	1325	2865	392	1514	1156	2478	880	749	2616	956
FZD4	640.626	-2.1022	0.232902	0.424097	-4.95689	7.16302e-07	0.000840001	710	287	184	365	139	260	677	283	492	362	350	1681	246	901	900	287	1521	1726	354	297	990	1701	1663
IL12RB2	132.713	-1.71905	0.303748	0.346858	-4.95607	7.19321e-07	0.000840001	141	55	85	93	30	60	66	47	56	69	86	416	81	158	387	49	165	347	101	70	114	355	411
LRIG1	70.9981	-2.17405	0.221588	0.443386	-4.90328	9.42487e-07	0.00102199	159	20	19	60	17	50	71	31	21	45	49	127	25	84	119	50	151	178	96	24	74	209	95
GUCY1B3	503.408	-1.65735	0.317021	0.340236	-4.87119	1.10931e-06	0.00112269	253	217	162	229	221	194	464	212	170	356	211	967	351	625	985	173	764	1707	608	179	715	1377	1979
PARM1	1013.62	-2.46092	0.181631	0.508041	-4.84393	1.27293e-06	0.00114526	4555	300	174	741	188	272	1163	365	270	343	716	1923	326	1777	1322	319	1792	2471	366	385	1025	3130	2492
WFDC1	419.04	-2.1204	0.229984	0.437877	-4.84245	1.28248e-06	0.00114526	142	207	113	236	151	163	348	217	211	236	82	1126	161	333	970	94	642	1282	219	202	612	1803	1627
SPON1	520.379	-2.75447	0.148191	0.570948	-4.82438	1.40436e-06	0.00118442	521	66	145	329	110	91	749	140	89	323	128	1826	210	431	830	117	672	2055	216	180	663	2793	1392
COL5A2	3859.5	-2.03515	0.243982	0.427152	-4.76447	1.89352e-06	0.00137687	5784	899	1525	3188	1166	1372	4972	1996	1226	2174	1137	8189	1764	3651	5139	1201	9004	11126	2834	1666	4905	13472	11855
IL33	1159.14	-2.21731	0.215042	0.466891	-4.7491	2.04324e-06	0.00137687	645	595	249	518	461	517	882	609	444	932	461	4965	526	2187	2015	442	2061	1913	541	369	1882	2781	3905
EPHA3	522.606	-2.00076	0.249869	0.421435	-4.74749	2.05956e-06	0.00137687	280	127	141	258	162	201	306	183	224	257	197	1260	429	534	1135	162	551	1994	99	141	1432	1601	2290
KCNJ8	70.2524	-2.25052	0.210148	0.474555	-4.74238	2.11221e-06	0.00137687	60	32	13	33	26	14	56	43	13	44	27	120	23	75	136	17	134	190	55	17	93	343	335
ERVH48-1	18683.8	1.35815	2.56357	0.286514	4.74026	2.13447e-06	0.00137687	5423	19118	19071	16899	27665	25774	15235	28099	26897	24683	9943	10514	28204	21604	20904	18692	9527	26691	9862	9377	17240	13585	20107
NXN	159.839	-2.10147	0.23302	0.443697	-4.73628	2.17672e-06	0.00137687	366	62	51	74	63	46	206	104	87	84	71	351	64	154	234	49	382	388	87	59	174	573	369
MSC	67.7815	-2.4447	0.183684	0.518414	-4.71573	2.40844e-06	0.0014625	13	17	26	27	30	16	25	28	23	24	9	179	31	50	263	15	91	223	20	29	131	315	248
PI4KAP2	163.771	1.32773	2.51008	0.282537	4.69931	2.6104e-06	0.00152417	102	222	175	164	153	130	144	199	152	218	146	106	288	205	127	111	167	237	124	148	143	104	155
KCTD15	122.191	-2.05336	0.240922	0.438358	-4.68421	2.81036e-06	0.00156752	94	66	46	70	45	49	151	64	48	66	47	260	50	126	197	55	331	267	116	82	159	457	236
OR51E1	62.7266	-1.97987	0.253513	0.424103	-4.66837	3.03597e-06	0.00156752	22	38	16	21	12	32	66	17	24	45	16	106	90	74	88	30	172	200	44	19	68	212	237
KLHL8	1698.46	0.857395	1.81176	0.183787	4.66514	3.08402e-06	0.00156752	1137	1430	1961	1684	1684	2150	2205	1990	2506	2426	1298	1091	2148	1503	1410	1389	1195	2138	1157	995	1351	2054	2197
FILIP1L	831.836	-2.67114	0.157002	0.572686	-4.66424	3.09767e-06	0.00156752	1965	118	168	848	408	217	1256	257	227	298	345	1639	412	839	692	185	2190	2377	773	204	957	3375	1625
EGFL6	3061.7	-2.14045	0.226809	0.461553	-4.63749	3.52667e-06	0.00162632	1747	1192	712	1455	1169	929	1748	1226	1364	1929	582	9764	1686	3163	9995	853	2770	9096	441	1297	4683	11034	13995
HOXA11	94.3327	-2.20763	0.21649	0.476039	-4.63749	3.52667e-06	0.00162632	381	34	17	62	17	27	48	30	40	44	49	174	22	127	243	38	114	184	32	38	127	243	411
HPGDS	141.086	-1.51109	0.350846	0.325878	-4.63699	3.53525e-06	0.00162632	133	29	88	108	77	60	60	79	56	101	93	337	91	171	335	33	135	375	41	112	180	419	583
DOK6	114.574	-2.33577	0.19809	0.507209	-4.60515	4.12177e-06	0.00184037	62	41	17	53	44	48	84	42	47	71	34	378	110	150	244	42	139	362	89	37	159	373	396
AOC3	434.859	-2.94566	0.129798	0.642114	-4.58743	4.48732e-06	0.00194634	198	84	82	170	119	74	1047	160	65	146	109	530	69	178	439	74	1881	1648	376	140	242	2286	1417
INHBA	55150.4	1.72765	3.31189	0.378157	4.56861	4.90965e-06	0.00204774	14094	36391	31744	68372	90111	39406	62318	119336	48780	48109	46520	14714	113683	35172	25786	43008	28559	117337	78168	26079	54765	37309	41729
HEYL	207.533	-2.46168	0.181536	0.53923	-4.56517	4.99087e-06	0.00204774	82	107	32	105	61	71	175	100	48	108	40	785	60	157	425	62	471	618	146	118	237	578	871
VSTM4	188.718	-2.04059	0.243064	0.449647	-4.53821	5.67347e-06	0.00226292	221	66	48	98	39	64	148	80	67	84	57	464	89	245	441	76	188	741	78	84	315	590	797
ADGRA2	790.922	-2.25103	0.210075	0.496579	-4.53306	5.81344e-06	0.00226292	345	458	202	349	167	262	573	392	295	398	116	2407	225	647	1952	287	1176	2525	475	481	1319	3047	2907
PLA2G5	160.015	-2.24569	0.210853	0.4965	-4.52305	6.09562e-06	0.00231344	75	86	52	36	49	60	103	70	125	79	34	682	65	138	420	50	198	297	116	73	224	472	700
INAFM2	394.843	-0.945912	0.519101	0.209639	-4.51209	6.41914e-06	0.00237681	687	292	263	301	148	389	338	216	237	281	262	492	216	592	543	246	541	525	714	304	347	903	778
CYSLTR2	260.733	-1.74048	0.299271	0.386249	-4.50609	6.60318e-06	0.00238674	223	115	78	116	81	74	135	181	97	203	68	687	150	496	480	120	290	884	345	92	275	729	969
DDR2	631.213	-1.88078	0.271537	0.418385	-4.49533	6.94612e-06	0.00240203	2794	164	184	479	146	206	654	243	235	320	466	896	301	925	741	172	1262	1587	407	311	734	1743	1085
FAP	464.247	-1.23187	0.425764	0.274154	-4.49336	7.0107e-06	0.00240203	2056	249	182	353	150	331	433	199	287	326	430	495	308	564	542	184	699	813	302	279	370	1220	780
MSRB3	714.221	-2.35096	0.196015	0.523592	-4.49006	7.12019e-06	0.00240203	752	232	162	512	269	289	1299	336	217	338	295	899	200	684	596	272	2482	2339	692	320	623	3023	1467
PIK3AP1	4666.48	1.1282	2.18586	0.251921	4.47839	7.52074e-06	0.00243695	2026	6451	5207	4690	3704	3755	4682	6376	4752	6570	2748	2748	5779	4690	5378	5652	2764	8014	5586	2548	4082	5320	3045
EDNRA	219.22	-2.22032	0.214594	0.49586	-4.47771	7.54474e-06	0.00243695	629	67	41	124	45	50	243	76	28	133	117	407	92	304	378	68	324	518	146	53	330	736	899
AEBP1	854.36	-2.75601	0.148033	0.618571	-4.45545	8.37183e-06	0.00264777	1824	186	105	644	195	132	1236	368	181	327	328	1483	325	459	2181	168	2399	2484	660	490	960	3480	1315
LDLRAD4	370.816	-1.62464	0.32429	0.3668	-4.42924	9.45662e-06	0.00285959	662	164	109	220	115	156	369	197	282	292	258	717	269	364	525	132	560	1014	408	164	462	1154	770
CCND2	2392.86	-2.22953	0.213229	0.503697	-4.42632	9.58526e-06	0.00285959	1874	449	979	1309	557	743	4406	701	794	1654	660	5051	1119	3374	2528	490	6352	10032	2248	1107	2586	9061	4155
SLC22A3	520.414	-1.76432	0.294365	0.398641	-4.42584	9.60669e-06	0.00285959	699	138	256	249	230	113	542	391	187	241	200	990	372	502	885	125	848	1417	367	340	686	2125	1666
IL1RAP	12147.8	1.08242	2.11759	0.244876	4.42029	9.85664e-06	0.00287757	7044	12441	8146	10649	16947	14883	13388	15864	19462	15002	7706	5746	17260	14722	9493	11408	5552	15792	9462	9498	9922	11352	14962
GUCY1A2	2149.22	-1.85769	0.275919	0.420808	-4.41457	1.0121e-05	0.002899	1005	993	580	1109	753	1119	2204	827	825	1783	838	5982	1765	3138	2960	1198	4290	7466	818	881	2990	5020	7266
PDE3A	766.776	-2.22711	0.213585	0.50618	-4.39985	1.08326e-05	0.00304536	525	181	176	607	223	173	884	277	211	424	368	1660	502	1036	1194	184	1844	2490	591	267	1427	2469	2160
PLXDC1	66.452	-2.84021	0.139641	0.646691	-4.3919	1.12363e-05	0.00309491	92	15	8	65	13	17	53	12	8	30	62	147	25	65	84	9	217	153	97	16	45	212	286
SLC1A4	171.228	-1.46562	0.362079	0.333973	-4.38844	1.14166e-05	0.00309491	242	80	87	203	65	120	138	107	130	147	80	350	88	223	241	150	316	361	147	103	165	456	237
SORBS2	902.777	-1.97848	0.253757	0.452447	-4.37285	1.22633e-05	0.00326614	782	353	343	451	406	220	1455	457	407	403	409	1468	609	1038	1303	279	2365	2995	489	525	839	3608	2119
RASL12	133.788	-2.32027	0.20023	0.531108	-4.36873	1.24974e-05	0.00327108	34	79	29	53	52	49	169	50	26	75	28	223	29	152	331	45	219	291	73	73	253	613	630
SLC16A14	37.4321	-1.89946	0.268044	0.436501	-4.35156	1.35175e-05	0.00338315	112	17	10	19	11	18	19	19	15	17	16	70	18	32	47	9	99	94	46	27	41	98	95
PLCL2	684.459	1.06531	2.09262	0.244942	4.34923	1.36614e-05	0.00338315	216	815	990	809	498	898	591	607	1024	905	324	421	536	1059	599	793	399	758	628	503	648	661	1358
LAMA4	2188.23	-1.88412	0.270909	0.433336	-4.34794	1.37422e-05	0.00338315	5565	833	609	2050	455	646	2106	1230	596	1336	952	4245	1069	3048	3457	936	4312	6491	1271	879	2378	6604	5731
FOSB	2132.94	2.62374	6.16347	0.603798	4.34539	1.39026e-05	0.00338315	2111	2347	5232	3310	2044	553	2170	2863	1743	587	5078	922	1843	1284	618	924	1355	2853	638	958	5183	660	731
EBF1	310.971	-2.05518	0.240619	0.47319	-4.34324	1.40398e-05	0.00338315	479	137	72	138	95	76	384	161	147	126	174	641	177	291	531	92	708	1043	223	149	431	939	751
RGN	88.355	-2.46138	0.181573	0.567437	-4.33771	1.43975e-05	0.00340948	50	54	26	28	17	26	35	39	47	24	12	310	30	88	418	45	70	103	29	46	89	312	502
THY1	622.273	-2.36172	0.194559	0.54525	-4.33145	1.48134e-05	0.00340948	5044	163	96	955	107	167	188	73	27	189	382	983	75	1111	661	135	687	815	405	141	351	1269	2397
GATM	716.789	-1.74385	0.298572	0.402616	-4.3313	1.48228e-05	0.00340948	838	153	260	383	372	230	817	276	301	558	629	1515	583	909	1433	243	833	1651	351	297	896	1819	3272
PAPPA2	260586	1.84587	3.59468	0.427376	4.31907	1.56688e-05	0.00351542	125787	366377	300419	425165	250833	139035	327140	506046	422014	174726	170626	95077	338796	243801	301983	259121	125348	537447	154833	118821	205602	199491	102856
LEP	10848.3	4.14907	17.7416	0.960882	4.31798	1.57465e-05	0.00351542	2031	1748	5335	5458	24455	329	21194	44093	12425	5986	1789	62	39755	7692	4342	1450	1165	24213	14461	3579	8730	4540	49
CXCL12	127.792	-2.44419	0.183749	0.567495	-4.30698	1.65496e-05	0.00356451	292	40	32	162	39	45	101	30	24	37	252	269	41	199	103	36	288	228	104	101	90	417	238
PCDH18	922.813	-2.00513	0.249112	0.465657	-4.30603	1.66208e-05	0.00356451	842	318	192	357	165	285	681	396	299	492	284	2582	637	1255	2234	434	811	3577	205	239	1954	2494	4103
PLA2G2F	97.8384	2.30752	4.95033	0.536158	4.30381	1.67885e-05	0.00356451	14	121	110	43	96	42	35	273	102	166	51	41	212	103	188	57	30	114	43	187	61	38	58
SOWAHD	80.1964	1.45999	2.75106	0.339567	4.29957	1.71132e-05	0.00356451	28	100	138	112	103	47	67	78	222	105	55	68	86	85	57	83	38	67	21	50	67	55	77
IGFBP7	2587.48	-3.03509	0.121996	0.705965	-4.29921	1.71404e-05	0.00356451	13209	232	298	2111	704	326	3799	445	393	701	4923	2391	609	2469	1545	385	9343	3585	2385	818	1332	7529	3816
BCL2L11	1276.93	0.738783	1.66877	0.17237	4.28604	1.81883e-05	0.00372088	1005	1518	1431	1254	512	1101	1270	1394	1061	1473	1012	1057	1159	1840	2267	1250	703	1781	1712	1174	891	1382	1563
GIMAP4	756.539	-1.52622	0.347186	0.3565	-4.28112	1.85954e-05	0.00372088	802	518	272	454	314	277	502	331	500	353	372	1304	247	1119	1495	249	965	1202	2105	534	1017	1847	1870
PRKG1	453.286	-1.75929	0.295393	0.410995	-4.28057	1.86417e-05	0.00372088	473	170	219	274	152	156	552	204	174	345	169	649	301	509	699	250	1048	1442	254	231	536	1829	1125
MYH11	1114.13	-2.63036	0.161504	0.614883	-4.27783	1.88728e-05	0.00372088	199	210	209	528	274	217	2572	530	228	421	132	949	190	414	974	127	6511	4566	911	365	948	5803	1514
CUBN	209.659	-1.78665	0.289844	0.417966	-4.27464	1.9145e-05	0.00372506	143	147	65	126	48	123	168	80	98	155	82	663	119	459	351	72	327	444	167	120	256	533	691
COL8A2	240.015	-2.27043	0.207268	0.531485	-4.27186	1.93847e-05	0.00372506	147	79	83	83	66	41	333	133	115	85	71	318	66	129	432	25	695	954	70	140	335	1507	509
AFAP1L2	313.3	-1.46969	0.36106	0.344777	-4.26273	2.01946e-05	0.00373045	625	120	147	206	96	118	225	201	110	140	182	669	138	451	567	98	400	760	410	219	414	738	942
MGP	770.236	-2.26725	0.207725	0.532057	-4.26129	2.03248e-05	0.00373045	3218	119	216	826	271	131	518	360	149	235	829	1020	154	1200	1192	158	1461	1663	461	294	1036	2640	1587
BMX	122.027	-2.28016	0.205875	0.535161	-4.2607	2.03784e-05	0.00373045	116	46	29	114	36	28	94	44	39	60	89	229	24	319	190	50	303	210	202	66	144	297	383
TNFRSF11A	150.148	-1.68657	0.310665	0.39586	-4.26051	2.03957e-05	0.00373045	240	36	90	104	45	47	151	78	58	92	111	316	77	168	360	47	206	421	121	80	122	467	445
GNG2	352.628	-1.64422	0.319919	0.386406	-4.25516	2.08901e-05	0.00377539	617	88	154	207	110	115	246	91	109	169	236	606	190	419	588	89	390	600	1513	195	270	752	831
NKD1	190.662	-1.65245	0.318099	0.389333	-4.24431	2.19264e-05	0.00391606	344	97	64	125	53	87	172	138	88	101	51	277	68	226	296	85	501	598	158	113	213	517	520
CNRIP1	190.697	-1.7187	0.303822	0.405461	-4.23889	2.24632e-05	0.00392927	260	87	58	132	83	67	163	108	99	101	150	358	128	262	406	78	314	387	93	142	283	535	538
MMP16	129.018	-2.9786	0.126868	0.702776	-4.23834	2.2518e-05	0.00392927	146	15	31	82	24	21	253	34	35	60	36	280	31	100	68	18	641	435	137	20	82	520	264
FMOD	530.166	-2.24577	0.210841	0.531907	-4.22211	2.42029e-05	0.00404331	778	103	158	297	218	76	566	149	129	245	234	1208	198	465	979	68	667	1918	491	375	728	2214	1784
VCAM1	696.141	-1.8587	0.275724	0.440379	-4.22069	2.43555e-05	0.00404331	1076	242	269	443	173	175	423	193	290	424	702	1268	239	766	1315	104	1110	1847	193	288	1625	2666	2360
CD28	285.865	-1.58777	0.332685	0.376227	-4.22024	2.44041e-05	0.00404331	473	71	117	220	130	102	180	122	98	179	208	577	247	487	613	74	288	802	234	232	345	801	744
MYL9	1274.86	-2.70899	0.152937	0.641982	-4.21973	2.44598e-05	0.00404331	1588	315	290	835	543	201	1938	523	229	388	507	1018	171	521	1453	231	4472	3649	1433	743	795	9135	2717
SYNM	739.578	-2.69463	0.154467	0.638639	-4.21933	2.45033e-05	0.00404331	354	140	137	285	213	129	2303	304	220	284	173	773	272	262	468	145	4055	2827	501	214	516	3678	478
LYVE1	2475.82	-1.57923	0.33466	0.374574	-4.21607	2.48595e-05	0.00405797	3959	622	1213	1706	1170	800	1809	1195	1097	1577	2681	5522	2214	2618	4859	633	3909	5412	899	1587	4106	6550	5986
OSMR	7193.24	1.04009	2.05636	0.246969	4.21143	2.53755e-05	0.00409814	5553	4921	8213	7288	7335	5495	8678	8951	8011	7949	5138	4846	11045	9193	4332	6421	3717	11036	4578	6543	9085	7227	11041
FOLR2	531.294	-1.6568	0.317143	0.394997	-4.19445	2.73533e-05	0.00437105	385	185	266	446	235	216	329	197	282	322	447	1204	212	632	1358	135	495	1253	181	423	825	1848	1955
CADM3	518.992	-2.4001	0.189452	0.572906	-4.18934	2.79768e-05	0.00441718	132	189	196	207	88	126	106	93	220	363	65	1425	82	321	1801	36	491	2372	59	142	979	3314	1773
PAPPA	636206	1.44471	2.72208	0.345018	4.18734	2.82239e-05	0.00441718	127789	961258	716658	896373	398094	720611	333673	915895	745384	884775	436747	570542	969672	647219	570542	934928	286911	1201055	98513	454825	498258	455755	929591
TPM3P9	360.594	1.18363	2.27147	0.283636	4.17305	3.00554e-05	0.00465583	371	365	364	402	449	191	175	509	255	343	206	242	950	321	283	384	262	497	439	247	328	284	255
CLEC14A	354.971	-1.9939	0.251059	0.478824	-4.16417	3.12494e-05	0.00479188	218	237	93	248	143	94	272	219	141	164	259	990	120	544	679	150	756	701	199	299	543	948	927
BVES	64.249	-2.02029	0.246509	0.487979	-4.14011	3.47136e-05	0.00526988	82	16	16	35	28	31	103	36	24	26	36	134	52	60	86	19	112	207	60	17	94	200	165
NUDT16	285.669	-1.32718	0.398547	0.321218	-4.1317	3.60083e-05	0.00535796	844	99	137	181	102	143	233	165	201	163	143	413	117	467	341	124	463	517	653	190	274	525	511
THRA	260.16	-1.83657	0.279988	0.444679	-4.13009	3.6262e-05	0.00535796	193	152	89	162	70	93	268	159	142	131	94	533	90	328	544	109	427	747	184	141	415	945	731
NCCRP1	618.074	1.22025	2.32986	0.295494	4.12952	3.63527e-05	0.00535796	91	674	724	623	733	738	511	1087	934	939	161	308	613	586	713	616	427	1094	194	1037	384	623	163
LEFTY2	89.8164	-4.19156	0.0547288	1.01708	-4.12116	3.76974e-05	0.00550274	1016	2	11	33	3	2	107	11	8	8	111	89	1	46	34	14	162	171	21	17	30	376	37
LPAR1	620.582	-1.58011	0.334456	0.383633	-4.11881	3.80838e-05	0.00550619	2572	182	241	446	268	264	508	309	387	344	552	1667	304	929	771	280	643	1054	339	259	740	1122	1340
LIX1L	320.467	-1.93214	0.262039	0.471811	-4.09517	4.2186e-05	0.00600082	705	118	98	223	93	97	393	140	115	145	178	624	119	336	532	110	620	919	434	171	373	886	667
PRKD1	80.9956	-2.45785	0.182018	0.600335	-4.09413	4.23758e-05	0.00600082	295	9	21	52	34	19	139	24	33	33	56	139	41	84	100	14	143	191	73	20	73	297	191
FILIP1	217.807	-2.49543	0.177338	0.609769	-4.09241	4.26908e-05	0.00600082	151	35	65	124	56	47	513	88	66	103	101	451	77	187	149	35	752	921	167	79	211	894	331
TGFB1	2139.21	1.56785	2.96462	0.383314	4.09025	4.30912e-05	0.00600153	666	2817	2158	2007	3192	843	1645	2210	3287	1547	1595	862	3841	1172	2266	1542	1229	4389	1410	3052	2829	1578	1725
GXYLT2	74.7972	-1.9029	0.267405	0.465659	-4.08647	4.3798e-05	0.00603328	146	11	33	29	47	25	103	35	44	39	43	99	40	58	86	15	129	384	55	43	77	292	95
JAG1	2658.47	-1.49066	0.355849	0.364929	-4.0848	4.4114e-05	0.00603328	1793	1380	1145	2035	789	1791	3794	1406	1990	1944	1621	5291	1740	3607	4088	2182	5422	5204	1615	1541	3277	5724	6700
SDC2	1163.53	-1.93866	0.260859	0.475872	-4.07391	4.62299e-05	0.00624479	3581	340	347	1086	374	280	1266	541	404	630	790	1977	396	1477	1769	284	2093	2506	544	410	1514	3904	3681
ITPR1	855.042	-1.87054	0.273471	0.459294	-4.07264	4.64832e-05	0.00624479	1191	391	287	583	225	371	1346	403	387	529	427	1368	364	1021	907	486	2763	2138	1075	417	747	2255	1588
SLC9A9	358.659	-1.65831	0.316811	0.408362	-4.06087	4.88895e-05	0.00651045	713	98	120	306	160	112	257	154	162	202	318	573	304	515	748	105	464	814	372	196	426	1040	964
C10orf128	98.5018	-1.54616	0.342421	0.381263	-4.05536	5.00567e-05	0.00660792	184	28	36	76	29	39	58	58	39	51	122	194	37	116	147	19	144	227	199	55	98	206	291
ARHGEF25	74.3924	-2.30875	0.201836	0.570454	-4.04721	5.18315e-05	0.00678323	79	23	23	62	16	24	126	31	28	31	32	97	24	59	83	15	208	180	95	33	67	435	167
MRVI1	344.775	-2.16393	0.223148	0.535096	-4.044	5.25473e-05	0.00681812	233	80	104	224	97	115	654	115	80	137	105	370	119	252	353	86	1110	1083	1050	139	285	1230	531
PROS1	483.433	-1.84444	0.278463	0.456342	-4.0418	5.30418e-05	0.00682396	1496	190	111	345	123	138	335	183	203	346	263	981	238	673	1111	149	570	895	339	234	797	1385	1339
COL6A1	2188.65	-2.51669	0.174744	0.623142	-4.03871	5.37469e-05	0.00684445	1149	693	496	1717	621	346	2288	1134	606	966	425	7430	586	1165	5557	626	3567	6142	900	1246	3293	9676	7404
IL1R1	12891.4	0.724821	1.6527	0.179624	4.03521	5.45544e-05	0.00684445	27900	11472	13297	14049	7986	15198	10168	11723	14100	12936	10305	9681	15649	18061	14145	14140	9034	15388	6692	10238	10797	10889	18801
ADAMTS12	174.868	-2.83307	0.140333	0.702392	-4.03347	5.49595e-05	0.00684445	221	30	44	132	32	27	287	43	22	73	63	260	28	187	181	38	702	767	185	39	111	761	376
LGI2	89.6932	-1.837	0.279904	0.45546	-4.03328	5.50044e-05	0.00684445	85	25	38	69	23	32	62	37	34	74	59	263	86	177	143	31	124	255	60	34	78	272	297
VSIG4	916.106	-1.53828	0.344295	0.381788	-4.02915	5.59794e-05	0.00689831	1630	259	438	994	342	338	506	382	551	527	903	1818	340	1289	1904	308	689	1649	411	753	1400	2775	3409
PDZRN4	115.248	-1.56774	0.337336	0.38941	-4.02594	5.6748e-05	0.00689831	483	34	73	51	39	36	84	36	52	97	52	218	71	105	123	25	181	347	40	79	120	404	238
RASEF	788.337	1.39508	2.63003	0.346541	4.02572	5.68005e-05	0.00689831	825	729	709	841	1938	408	765	1447	593	874	315	516	1364	723	615	488	386	1176	937	419	407	558	323
KIRREL1	705.303	-1.93624	0.261296	0.481414	-4.02199	5.77078e-05	0.00695287	653	314	196	429	218	208	831	252	239	477	178	1424	318	697	1318	243	1163	2791	356	360	1113	2607	2256
MEIS1	415.652	-1.64548	0.31964	0.409393	-4.01932	5.83673e-05	0.00695506	2021	115	162	236	83	104	398	150	155	193	303	565	261	698	566	126	598	889	481	157	434	1056	821
TCF4	1696.36	-1.54761	0.342077	0.385231	-4.01735	5.88563e-05	0.00695506	2571	743	498	1411	570	888	1401	782	829	1052	1206	3793	1453	2774	3081	716	2339	4524	979	908	2661	3773	4046
CHST3	354.661	-1.58802	0.332628	0.395528	-4.01493	5.94623e-05	0.00695506	1739	112	133	431	46	233	276	215	187	135	156	730	102	625	416	139	468	807	152	150	454	741	585
PDGFC	354.376	-1.72542	0.30241	0.429791	-4.01455	5.95585e-05	0.00695506	1234	78	137	296	139	119	372	147	236	235	349	599	227	461	383	118	648	749	241	202	347	918	608
MYOCD	231.536	-2.41503	0.187501	0.602193	-4.0104	6.06165e-05	0.0070208	120	35	69	91	63	30	551	120	58	127	68	336	125	174	259	47	747	1059	261	64	196	1135	259
C7	5007.81	-1.98879	0.251951	0.49627	-4.00747	6.13716e-05	0.0070208	4777	1493	1102	3032	1253	1258	1195	2515	2618	2466	2123	10415	4742	4532	17705	1054	5598	13570	341	2697	11864	18159	18267
MID2	80.8778	-1.58375	0.333614	0.395251	-4.00695	6.15089e-05	0.0070208	355	23	32	51	19	75	101	30	26	63	53	135	43	131	88	25	114	177	69	47	66	195	116
MECOM	522.233	-1.75324	0.296636	0.438004	-4.00278	6.2602e-05	0.00707809	605	243	129	425	189	245	519	288	302	315	266	1259	263	800	796	250	855	1622	413	255	720	1209	1342
CC2D2A	220.287	-1.02112	0.492734	0.255184	-4.0015	6.29433e-05	0.00707809	279	120	175	164	104	211	199	124	177	200	97	353	155	407	303	153	340	439	143	126	218	523	521
OLFML2B	380.818	-2.15658	0.224288	0.540117	-3.9928	6.52985e-05	0.00728894	467	128	84	339	107	94	466	166	121	235	271	865	163	356	907	107	802	883	273	178	442	1152	1152
ATP8B2	392.415	-1.95734	0.257503	0.490876	-3.98744	6.67903e-05	0.0073571	648	149	114	294	120	102	403	185	178	198	168	760	117	516	585	159	781	1258	552	200	530	1109	865
ATRNL1	100.222	-1.68003	0.312076	0.421364	-3.98713	6.68783e-05	0.0073571	305	38	60	79	57	50	84	37	51	48	50	267	79	97	103	23	160	170	34	41	115	332	289
RSPO3	340.324	-1.68897	0.310149	0.424418	-3.97949	6.90643e-05	0.00754292	410	187	108	188	149	163	391	200	65	283	86	910	216	653	774	218	619	663	251	201	338	605	936
CCDC102B	241.195	-1.87521	0.272587	0.472326	-3.97017	7.18223e-05	0.00778811	173	103	52	151	172	107	164	94	124	146	106	641	236	334	511	88	410	446	276	103	342	480	829
GAS6	490.575	-2.00741	0.248719	0.506093	-3.96648	7.29406e-05	0.00785272	213	240	212	298	180	123	623	235	237	200	190	1131	166	523	1271	187	990	1303	213	318	743	1755	1298
IFITM1	327.84	-2.24306	0.211238	0.565855	-3.96401	7.37006e-05	0.00785272	305	134	91	261	172	55	258	156	128	116	321	544	67	420	904	182	624	431	627	247	374	998	627
RNASE1	3606.22	-1.51684	0.349451	0.382851	-3.96196	7.43372e-05	0.00785272	6273	1694	1660	2989	1267	1306	2517	1352	1727	2177	2488	7417	1168	4632	7307	1112	3610	8244	2400	4140	4729	10651	11732
PMP22	1153.8	-1.77047	0.293113	0.446922	-3.96148	7.44873e-05	0.00785272	2562	342	486	858	575	229	935	552	599	499	685	2030	401	1200	2341	214	1719	3201	590	790	1598	4063	3486
CCND1	1822.15	-1.48247	0.357875	0.37503	-3.95293	7.71984e-05	0.00803472	973	1188	1066	1265	746	1646	2631	799	802	1483	552	3892	752	4292	2887	1932	3242	4013	1055	1176	1444	3944	4167
GLT8D2	117.085	-1.55525	0.340269	0.393465	-3.95271	7.72722e-05	0.00803472	124	43	73	84	56	81	112	58	74	87	49	145	61	148	219	90	216	263	47	82	152	410	318
PGM5	177.914	-2.45309	0.182619	0.621386	-3.94778	7.88802e-05	0.00814612	344	64	36	99	52	45	332	94	32	63	150	195	29	169	217	64	619	490	136	54	195	760	263
ACTA2	8434.87	-2.75647	0.147986	0.699383	-3.94129	8.10457e-05	0.00831321	2601	1128	1959	5203	3796	1567	16490	3489	1443	2364	1427	4070	810	3125	4272	680	34140	28933	9580	2999	5550	72237	20367
GABRB3	191.042	2.50413	5.67309	0.636295	3.93549	8.30276e-05	0.00845935	126	205	179	131	110	970	204	355	160	152	84	39	189	260	83	261	182	270	60	77	146	27	38
FAM124A	62.1342	-2.19658	0.218155	0.55915	-3.92842	8.5504e-05	0.00865358	120	37	12	37	11	21	42	28	29	32	35	253	27	94	108	33	122	115	45	40	66	121	140
SNORA46	103.026	1.74379	3.34915	0.44414	3.92622	8.62898e-05	0.00867527	59	132	62	69	114	91	109	105	55	45	260	24	109	87	77	144	38	56	37	285	72	33	138
PPM1K	354.378	-1.07356	0.475145	0.273972	-3.9185	8.91e-05	0.00889886	870	142	155	279	151	173	280	212	214	250	336	396	345	540	503	196	536	682	437	164	409	756	702
LINC00865	38.3688	-2.26479	0.208079	0.578631	-3.91406	9.07579e-05	0.00895867	36	10	13	41	16	10	18	10	17	20	39	112	17	59	62	6	100	83	33	16	44	110	107
ARHGEF6	969.005	-1.65846	0.316778	0.423843	-3.9129	9.11929e-05	0.00895867	1034	317	334	737	401	294	818	517	520	431	353	1962	518	1052	1655	299	1456	2863	1587	514	1760	2559	2540
PRDM6	144.662	-1.83509	0.280275	0.469071	-3.91217	9.14692e-05	0.00895867	129	48	51	73	40	52	185	45	44	67	49	275	155	103	270	42	219	610	79	67	216	515	488
LYPD6	236.717	-1.59421	0.331204	0.407824	-3.90906	9.26571e-05	0.00901684	400	99	98	164	84	78	247	121	141	130	91	512	120	371	420	84	346	768	104	115	288	630	775
PRICKLE2	360.952	-2.01351	0.24767	0.515781	-3.90381	9.46908e-05	0.00915606	1235	102	114	221	103	81	478	128	104	150	234	796	172	448	363	88	810	1062	299	155	398	898	736
VASH1	361.783	-1.73179	0.301078	0.444589	-3.89526	9.80919e-05	0.00940163	198	259	106	247	125	186	333	215	201	187	139	790	130	390	725	235	801	908	338	290	516	822	907
CRTAP	1074.76	-1.21436	0.430964	0.311827	-3.89433	9.8469e-05	0.00940163	2863	473	574	875	528	629	1146	677	620	662	604	1488	431	1881	1468	549	1545	1992	1103	755	1073	2407	2499
STXBP6	532.387	-1.55334	0.340721	0.399922	-3.8841	0.00010271	0.00974524	465	326	233	291	176	210	738	244	312	360	252	1152	255	924	1000	232	826	1191	259	235	870	1455	1660
FADS1	433.661	-1.35881	0.389905	0.350061	-3.88162	0.000103761	0.00978383	1408	162	160	371	165	192	317	211	206	236	210	761	291	754	701	159	473	989	416	273	622	967	929
FAM171A1	90.4136	-2.2631	0.208323	0.583582	-3.87796	0.000105337	0.00987108	133	47	16	62	29	42	52	20	42	70	71	316	38	110	111	71	173	203	77	64	119	211	178
ANGPT1	426.059	-1.30752	0.404016	0.337298	-3.87644	0.000105996	0.00987193	268	233	227	265	147	213	456	229	315	300	209	925	270	602	668	207	565	1181	231	127	620	1125	1679
CA8	335.188	-1.52253	0.348075	0.393208	-3.87206	0.000107918	0.00992054	215	158	126	297	145	343	221	119	432	267	301	989	260	520	291	282	449	516	216	145	424	624	982
EPS8	1434.03	-1.11502	0.461686	0.287987	-3.87176	0.000108051	0.00992054	2195	679	851	1195	827	772	1670	986	958	1170	1040	2395	1319	1738	1684	826	2426	2786	1081	881	1517	3705	2487
CCSAP	25010.2	1.20182	2.30029	0.310502	3.87056	0.000108586	0.00992054	12516	18844	23732	32384	40087	20790	19050	43332	23940	26826	10230	12234	54759	26582	12983	28268	15844	49039	19793	13285	21156	25548	16034
SHE	445.924	-1.7091	0.305852	0.441703	-3.86934	0.000109132	0.00992054	325	277	120	292	98	211	458	255	276	292	236	1331	304	735	816	238	783	967	273	279	645	927	1102
CALD1	9102.62	-1.1034	0.465418	0.28549	-3.86494	0.000111117	0.0100409	18510	4394	5017	8034	4834	6317	11074	5863	4970	6573	6215	12304	7190	13540	10148	5467	17370	18705	5551	4482	9008	21067	19047
KL	845.371	-1.62102	0.325106	0.419916	-3.86034	0.000113231	0.0100839	259	469	252	378	268	430	577	495	522	748	295	2330	628	1434	1893	604	938	1656	139	482	1570	1997	3653
BTN3A3	202.988	-0.949683	0.517746	0.246041	-3.85986	0.000113451	0.0100839	366	112	125	186	102	161	144	109	117	140	171	227	81	410	322	109	249	342	290	176	215	433	402
TSPAN18	282.743	-2.02003	0.246553	0.523381	-3.85957	0.000113585	0.0100839	124	199	48	146	107	109	303	178	149	150	80	731	81	272	688	95	485	904	284	235	365	800	655
RASSF8	3352.53	0.749482	1.68119	0.194424	3.85488	0.000115786	0.0102195	2826	2651	3281	4704	3729	2825	2113	3990	2617	4551	2143	2503	4109	5916	4131	3107	2080	4322	2423	2382	4185	3718	3721
PXDN	847.114	-2.64811	0.159529	0.687662	-3.85088	0.000117692	0.0103276	1505	203	186	988	174	106	1242	315	124	446	327	2027	203	1287	1229	329	2520	2496	761	406	532	2542	1881
ITGA5	22507.5	0.849909	1.80239	0.220845	3.84845	0.000118868	0.0103292	9048	20826	23219	29373	21771	22855	23413	33916	25792	24975	14111	14815	29184	25760	20867	21527	16836	28183	15863	20044	21956	26459	25675
FBXL7	74.2014	-2.14491	0.226109	0.557404	-3.84803	0.000119071	0.0103292	95	31	19	50	10	16	85	28	16	40	51	207	41	97	145	24	165	242	45	41	82	215	166
BTN3A2	340.312	-1.11459	0.461822	0.290168	-3.84119	0.000122441	0.010553	836	160	254	257	141	291	233	166	168	151	244	448	134	649	539	246	483	408	648	215	398	577	623
LIMCH1	11574.8	0.876774	1.83627	0.228393	3.83888	0.000123596	0.010553	5829	12614	13085	13446	13956	11027	8515	15312	12215	14496	6570	8036	15569	11802	9823	13767	8130	12804	10862	7726	11993	13937	11595
RIMS3	118.124	-1.70669	0.306363	0.444684	-3.83798	0.000124053	0.010553	96	84	41	44	29	55	67	63	84	64	27	188	56	154	198	64	170	365	56	85	223	425	490
ZNF154	107.475	-2.06699	0.238657	0.538668	-3.83723	0.000124431	0.010553	162	26	23	89	30	61	128	77	47	26	51	122	70	184	151	14	328	231	125	34	156	376	224
RUNX1T1	139.469	-1.82195	0.282839	0.475101	-3.83486	0.000125634	0.0105958	205	46	48	72	33	23	115	47	52	66	82	301	134	130	247	36	227	581	135	76	169	426	382
TPM2	1673.04	-2.78487	0.145101	0.726636	-3.83255	0.00012682	0.0106164	1197	277	398	1171	776	200	3445	889	365	477	503	1190	205	663	990	225	7686	4576	1201	649	1000	13750	2400
GPR161	117.192	-2.10184	0.232961	0.548543	-3.83167	0.000127276	0.0106164	368	33	38	113	29	35	144	46	26	65	43	139	37	151	132	42	385	277	127	49	100	423	179
ZNF525	2128.72	0.883183	1.84444	0.230613	3.82973	0.000128286	0.0106422	1288	1687	2514	2334	2217	2622	2150	2660	2373	2894	1082	1161	3190	2966	1755	2588	1497	2632	1922	1310	1630	2451	2064
OLFML1	42.1745	-2.01949	0.246645	0.527804	-3.82622	0.000130127	0.0107362	74	12	13	34	8	12	37	15	13	19	20	72	21	71	81	13	62	117	26	11	62	149	192
S1PR1	744.291	-1.97	0.255254	0.515114	-3.82439	0.000131096	0.0107508	562	430	168	547	261	272	693	425	633	454	387	2217	269	928	1592	378	1313	1207	628	388	1229	1705	1932
LINC00648	34.5668	-2.06962	0.238223	0.541508	-3.82195	0.000132403	0.0107508	40	16	8	22	20	8	24	23	11	21	16	96	37	51	81	22	66	103	25	11	25	105	46
ATP10A	72.5215	-2.77422	0.146176	0.725874	-3.8219	0.000132428	0.0107508	111	8	17	76	20	10	75	31	18	25	50	133	15	75	41	22	224	218	181	47	57	280	70
COL6A2	2439.26	-2.35581	0.195358	0.617066	-3.81776	0.000134669	0.0108745	823	830	735	2036	686	432	2613	1141	852	1155	439	7275	653	1087	6921	664	4016	6893	878	1883	3779	11746	6772
PHF19	146.873	-1.88859	0.270071	0.495876	-3.80858	0.000139765	0.0112061	246	43	72	130	46	35	122	62	45	84	96	383	42	173	286	53	246	259	198	100	164	380	457
PLPP1	647.786	-1.06	0.479633	0.278381	-3.80772	0.000140252	0.0112061	3371	284	411	541	197	381	438	310	487	460	520	717	382	1137	736	367	761	777	190	528	452	1516	1297
2019-09-04	157.461	-1.77004	0.2932	0.466038	-3.79806	0.000145835	0.0115912	68	87	60	89	58	64	117	96	79	107	35	288	36	168	432	71	236	300	135	90	266	534	703
ST6GAL1	484.588	-1.70642	0.30642	0.449794	-3.79377	0.000148376	0.0116237	603	143	183	431	141	116	356	176	253	217	348	802	203	532	736	155	772	1207	1304	277	694	1278	1084
C1R	634.488	-2.18589	0.219777	0.576351	-3.79263	0.000149062	0.0116237	3999	86	190	559	158	80	425	182	184	175	729	646	146	1088	1009	110	806	1095	547	334	541	2118	1019
PITX2	326.432	-1.78895	0.289384	0.47188	-3.7911	0.000149983	0.0116237	194	110	156	125	88	77	404	129	104	205	100	485	168	219	879	52	572	1157	103	192	578	1534	1065
ZNF521	225.716	-1.75879	0.295496	0.464243	-3.78851	0.000151551	0.0116237	254	124	55	152	47	82	179	136	233	138	159	612	96	340	400	97	352	518	144	91	354	509	681
ERG	611.308	-1.7325	0.300929	0.457465	-3.78718	0.000152365	0.0116237	360	479	168	429	226	226	589	263	521	433	285	1455	266	877	1312	291	1061	1387	354	355	980	1657	1505
ARHGAP6	102.159	-1.44399	0.367549	0.381379	-3.78624	0.000152946	0.0116237	138	39	55	53	45	42	114	69	45	46	60	172	55	106	164	32	165	205	241	60	98	269	252
ATP1A2	60.4	-2.05672	0.240362	0.5433	-3.7856	0.000153339	0.0116237	36	18	18	30	25	17	74	26	35	23	32	85	58	33	90	22	132	218	56	29	101	263	129
NFIA	436.707	-1.74004	0.299361	0.459701	-3.78515	0.000153613	0.0116237	978	136	158	320	108	128	521	215	215	202	351	718	336	553	480	139	1074	1446	420	230	379	1185	720
PTPRB	2257.9	-1.78432	0.290313	0.471444	-3.78479	0.00015384	0.0116237	1869	1116	553	1510	640	795	2884	1133	1443	1193	1544	5370	1562	2599	3482	972	5760	6874	1547	1340	2859	4358	5079
NEK3	227.634	-1.06557	0.477782	0.281549	-3.78469	0.0001539	0.0116237	317	113	96	186	164	156	164	178	170	158	112	330	249	351	335	139	286	399	161	176	299	528	584
MGAT1	9227.5	1.03883	2.05456	0.274819	3.78005	0.000156796	0.0116969	3029	12859	10621	10178	9605	10336	12140	9998	10326	12262	4689	5710	11797	7413	10517	11136	4259	9697	2598	9759	6565	11557	15210
TUBA1A	1492.14	-1.39494	0.380261	0.369082	-3.77948	0.000157156	0.0116969	2560	776	792	1336	626	758	1543	757	822	1026	948	1899	408	1834	2244	676	2339	2084	2737	1191	1592	4605	3275
FMNL3	612.953	-1.3579	0.39015	0.359365	-3.77861	0.000157709	0.0116969	659	309	327	533	209	259	518	299	296	378	445	1489	402	774	1084	298	1005	1512	650	408	760	1340	1312
F13A1	9143.56	-1.43504	0.369838	0.379817	-3.77822	0.000157951	0.0116969	7875	2797	4728	6716	2863	3754	6460	3471	4449	7716	6573	22771	7538	11646	17284	2201	12191	19428	10572	5421	12960	22438	31058
CMKLR1	458.383	-1.79176	0.28882	0.474711	-3.77441	0.000160384	0.0118194	813	123	153	428	149	113	381	215	148	221	306	1117	202	515	745	123	658	1557	413	276	701	1218	1170
LMOD1	828.339	-2.49718	0.177123	0.661914	-3.77267	0.000161513	0.0118451	778	202	193	564	303	160	1616	520	312	249	279	712	108	491	674	156	3561	2481	525	307	757	4907	1761
CD164	29284.2	0.836686	1.78594	0.221927	3.7701	0.000163181	0.0119098	21406	34224	32193	25687	26767	41224	29047	30078	41619	31370	32789	17258	35305	31821	25105	28832	20196	33403	12288	20996	20259	32184	53015
PDPN	645.085	-1.72208	0.303112	0.457201	-3.76656	0.000165512	0.0120222	1761	184	186	349	210	183	489	220	298	378	290	1274	326	625	1790	89	484	1980	199	342	1001	2150	2324
MEF2C	965.582	-1.48277	0.357801	0.393874	-3.76458	0.000166826	0.0120576	999	338	358	795	365	346	937	541	453	565	603	1966	763	1288	1604	353	1563	2803	1040	391	1602	2294	2414
PCDH10	513.015	-1.98965	0.2518	0.528794	-3.76262	0.000168143	0.0120576	284	100	151	398	141	107	444	208	135	257	211	1632	322	356	1300	68	531	2687	156	208	788	1871	1368
HOXA10	78.9966	-1.78879	0.289414	0.475743	-3.76	0.000169912	0.0120576	221	33	30	50	23	19	60	36	24	28	58	111	42	110	201	23	112	169	41	29	97	284	272
LAP3	1260.96	-1.18909	0.43858	0.316252	-3.75994	0.000169956	0.0120576	2253	579	686	1066	665	601	1097	639	797	862	1198	1968	546	2190	2145	617	1887	2452	1002	853	1340	2466	3599
ELN	867.733	-2.88058	0.135787	0.766129	-3.75992	0.000169971	0.0120576	99	153	253	408	283	45	1829	213	106	328	127	1236	131	232	884	100	4852	3214	733	260	747	4930	1439
COL14A1	3445.08	-1.59462	0.33111	0.42433	-3.75797	0.000171298	0.0120953	2375	1133	1502	2434	973	1722	4209	1961	1963	4035	1579	8185	2255	4787	4728	2276	7153	11182	1235	1586	4224	8290	7932
TBC1D16	217.949	-1.09179	0.469179	0.291052	-3.75119	0.000176	0.0123697	650	96	135	206	64	150	167	113	103	157	111	302	101	387	276	93	257	573	136	146	264	584	509
MAGI2-AS3	199.082	-1.87152	0.273285	0.499221	-3.74889	0.00017762	0.012426	510	27	66	129	48	82	250	98	71	148	179	262	234	314	234	45	579	423	177	96	182	500	303
CACNA1C	137.848	-2.02193	0.246229	0.539798	-3.74571	0.000179884	0.0124884	195	23	36	118	44	35	192	73	60	86	75	262	127	122	150	31	402	434	174	48	155	389	219
PAPSS2	883.074	-1.53925	0.344064	0.410979	-3.74533	0.000180157	0.0124884	3593	300	297	737	296	314	802	334	587	529	593	1543	506	947	1564	356	1224	2064	405	477	983	1907	1990
FRMD3	346.988	-1.66	0.316439	0.443896	-3.73962	0.0001843	0.0126344	289	168	128	192	128	115	354	212	190	235	67	1146	172	472	580	126	459	964	322	180	542	902	956
ABCC9	133.743	-2.05368	0.240868	0.549195	-3.73944	0.000184429	0.0126344	244	23	39	69	35	29	255	52	22	83	69	203	84	109	182	28	361	449	209	31	110	384	334
PDLIM3	591.73	-2.47599	0.179744	0.662392	-3.73794	0.000185531	0.0126344	660	51	132	508	383	95	1579	201	85	301	281	585	307	272	329	81	1924	1622	916	232	473	3194	612
MCTP1	258.528	-1.74616	0.298095	0.467192	-3.73755	0.000185821	0.0126344	418	55	69	163	118	113	233	89	91	108	246	465	164	356	371	58	447	588	919	169	191	342	404
TMEM163	42.5667	-1.921	0.264071	0.514086	-3.73674	0.000186424	0.0126344	91	19	7	9	11	13	44	16	46	37	19	81	46	57	43	10	89	81	58	27	39	103	134
TMEM176A	220.014	-1.82263	0.282705	0.487959	-3.73521	0.000187556	0.0126546	410	54	57	166	89	57	141	116	73	89	188	399	114	234	543	46	300	438	217	210	368	545	711
TSPAN33	111.935	-1.45264	0.365351	0.389155	-3.73282	0.000189348	0.012719	88	36	45	112	38	50	61	55	54	49	63	172	37	138	228	37	92	230	363	61	139	292	360
BACE1	286.688	-1.65417	0.31772	0.44353	-3.72955	0.000191819	0.0128282	883	85	134	238	98	130	342	113	109	184	164	513	111	426	340	165	472	708	273	152	318	698	565
PLSCR4	749.788	-1.38135	0.383859	0.370583	-3.72752	0.000193375	0.0128756	815	565	237	421	291	334	705	357	442	548	358	971	477	995	1496	421	1265	2110	308	303	1381	2133	2306
SLIT3	491.768	-2.6781	0.156247	0.719079	-3.72434	0.000195824	0.0129817	904	76	87	573	58	67	922	172	83	178	189	1031	104	358	480	103	1769	1871	660	174	439	1341	812
REEP4	660.25	1.07567	2.1077	0.288983	3.72225	0.000197456	0.0129965	256	876	755	662	754	723	591	741	821	805	401	405	744	651	830	632	285	857	413	826	576	767	683
IL2RA	58.8991	-1.91883	0.264469	0.515556	-3.72186	0.00019776	0.0129965	165	12	36	52	12	21	11	19	28	34	116	215	18	68	97	11	56	40	67	23	51	133	180
PLVAP	376.134	-2.21518	0.21536	0.595819	-3.71787	0.000200908	0.0131465	35	320	73	141	130	153	532	255	123	220	50	1350	120	210	956	149	893	720	244	253	490	1083	979
CASP10	359.425	-1.31166	0.402858	0.353549	-3.70997	0.000207284	0.0135055	565	180	135	263	119	175	326	177	218	195	275	653	177	573	628	161	451	822	565	267	430	666	927
MORC3	5801.94	0.722581	1.65013	0.19489	3.70764	0.000209202	0.0135722	5814	5107	6045	5766	6963	4633	5637	6057	7345	5792	4169	3773	7739	6416	3853	4555	5353	6127	10239	3946	4283	5911	5824
PIK3R3	309.885	-1.30919	0.403546	0.353446	-3.70408	0.000212159	0.0137054	271	208	138	244	88	287	298	244	151	238	215	863	300	629	415	236	480	393	185	177	349	605	635
CNTN4	143.577	-2.26014	0.208752	0.610571	-3.70167	0.000214181	0.0137516	299	34	32	165	32	29	103	30	49	49	170	342	149	159	263	138	206	326	46	76	208	350	362
ZBTB16	165.166	-2.54656	0.171163	0.688109	-3.70081	0.000214915	0.0137516	207	22	72	62	23	32	265	120	218	39	160	704	37	72	190	26	638	238	184	87	121	288	142
EZR	40642.4	0.72337	1.65103	0.195505	3.70001	0.000215591	0.0137516	13960	35622	49651	42239	44928	44545	34475	45523	53751	49226	23565	28760	52567	58060	45210	43134	30058	49065	26740	31447	40478	46834	50418
LMCD1	824.831	-1.2794	0.411966	0.346115	-3.69647	0.000218618	0.0138864	1028	732	365	546	391	463	998	538	1085	486	825	1482	439	768	1288	350	1198	1362	483	714	688	2373	1597
VIM	11883.4	-1.72597	0.302295	0.467386	-3.69282	0.000221782	0.0139093	36187	6303	3784	9236	4543	2710	12425	5262	4295	5621	6601	16677	3332	17398	18898	4268	20897	23829	13982	7193	13435	35191	29351
COL1A2	15017.5	-2.63537	0.160944	0.71365	-3.6928	0.000221796	0.0139093	12528	1592	4792	12680	3718	1328	30528	4726	1890	6319	3130	17801	3545	8191	17990	2187	49776	66058	14745	7774	11246	86900	28433
HMCN1	610.837	-1.76139	0.294963	0.477018	-3.69251	0.000222055	0.0139093	638	193	206	564	156	239	766	401	188	548	309	911	428	846	582	270	2205	2030	484	221	419	1771	1115
ST6GAL2	112.766	-3.40201	0.0946004	0.921603	-3.6914	0.000223019	0.0139093	89	9	21	49	29	9	279	14	12	26	19	50	9	37	28	9	830	374	122	17	52	747	86
RFTN1	490.238	-1.64705	0.319293	0.446258	-3.69079	0.00022356	0.0139093	955	219	168	301	153	281	320	254	326	377	184	1515	191	504	1055	274	545	946	376	269	732	1013	1493
GPR34	549.822	-1.50734	0.35176	0.408726	-3.6879	0.000226114	0.0140108	869	153	301	457	191	223	381	212	342	414	918	1032	405	893	1068	129	852	974	175	339	476	1401	1684
NECTIN4	9578.16	1.10193	2.14642	0.298982	3.68561	0.000228155	0.0140797	2761	8321	6476	8914	22309	5908	9664	16248	7776	11008	4412	4422	14586	8057	8642	8946	4758	13717	10557	5562	10144	9942	9740
EFEMP2	252.884	-1.81835	0.283545	0.493757	-3.68268	0.000230795	0.014185	373	104	112	253	112	62	236	129	99	135	108	480	88	268	567	107	391	593	123	159	326	1018	718
CFI	328.76	-1.70259	0.307234	0.463135	-3.67623	0.000236702	0.014484	953	165	84	271	94	73	194	135	185	210	298	758	126	686	577	127	372	530	253	155	459	744	931
SELENOP	7435.35	-1.31916	0.400768	0.358926	-3.6753	0.000237568	0.014484	10577	2797	3309	6118	3848	2855	4906	3138	4167	4997	10460	10829	5849	10733	17640	2129	8535	16169	1879	4596	9621	21154	22343
RCSD1	301.637	-1.59194	0.331725	0.433371	-3.67338	0.00023936	0.0144943	297	74	106	214	72	88	237	94	144	135	219	537	106	360	430	87	303	552	1437	180	363	555	633
PART1	71.5393	-1.7434	0.298666	0.474723	-3.67245	0.00024024	0.0144943	30	53	54	16	9	27	95	10	52	36	45	201	37	166	128	33	141	185	40	35	77	147	232
PDZRN3	219.832	-2.15483	0.22456	0.586817	-3.67206	0.000240601	0.0144943	335	40	66	134	64	23	292	93	106	107	67	317	108	183	419	31	410	682	148	84	363	1109	660
LINC00702	158.393	-2.20488	0.216902	0.601092	-3.66813	0.000244329	0.0145394	179	45	72	94	55	38	328	66	58	63	44	265	35	148	177	32	608	512	168	77	119	579	258
BTBD16	123.37	1.99763	3.99344	0.544714	3.66731	0.00024512	0.0145394	44	158	136	89	138	61	92	48	408	28	24	31	396	105	58	68	96	71	103	128	251	31	231
ENPP1	1896.55	-1.82062	0.2831	0.496449	-3.66729	0.000245139	0.0145394	5061	372	925	944	513	350	3270	768	653	1125	891	3693	971	3002	2815	352	3030	7038	534	615	2179	6096	4621
SYT11	349.128	-1.82085	0.283054	0.496518	-3.66724	0.00024518	0.0145394	900	154	91	322	125	103	410	158	103	179	310	594	133	534	488	146	768	757	318	174	408	820	722
HMGB3	11581.4	0.979229	1.97141	0.267479	3.66096	0.000251267	0.0147731	6510	14012	10034	11278	16504	14275	11071	15356	13840	15911	7188	5530	13615	13798	12710	12199	6043	10393	5766	7909	11619	14038	14429
MYO1B	1505.24	-1.17035	0.444315	0.319712	-3.66063	0.0002516	0.0147731	1792	654	1095	1068	447	1002	508	899	1817	1189	663	4046	1693	2145	2967	1051	1577	2521	363	829	2003	3278	4744
ACER3	6717.36	0.769385	1.70454	0.210204	3.66018	0.00025204	0.0147731	3136	7046	5994	6145	7869	7123	6686	7495	8442	8030	4397	4745	11544	7537	7646	7264	4264	8270	3566	5477	6174	7300	7929
ZDHHC20	7857.59	0.690501	1.61384	0.188801	3.6573	0.000254887	0.0148539	5219	7876	8560	6751	6322	8262	8633	7623	10080	9522	6030	5412	10417	12789	6533	10369	6069	8378	4187	5398	7152	8219	13656
EMILIN1	168.88	-2.42524	0.186179	0.663212	-3.65681	0.000255377	0.0148539	127	54	33	127	25	31	184	86	49	73	55	342	51	74	483	47	288	475	70	112	336	859	478
C2orf40	32.4607	-3.15484	0.112279	0.863163	-3.65498	0.0002572	0.0148634	20	3	7	14	14	1	45	13	7	5	2	45	13	11	47	6	171	123	24	12	27	172	73
NID1	2715.55	-1.86867	0.273826	0.511416	-3.65391	0.000258279	0.0148634	7418	881	697	1723	659	565	3247	1786	918	1566	1105	7141	1334	2287	5632	795	4560	8553	1114	1119	2924	6507	7700
PSG7	49268.2	5.31706	39.8653	1.45533	3.6535	0.000258693	0.0148634	55050	2910	70985	181320	117953	160355	1022	1615	1531	113694	906	2432	101491	2481	113467	1581	774	78188	716	1289	89880	3039	3334
PFKM	339.49	-1.11578	0.46144	0.30549	-3.65244	0.000259762	0.0148634	720	158	181	236	149	185	388	227	215	278	240	506	199	528	501	203	459	682	317	170	335	769	832
ZCCHC24	433.806	-1.63609	0.321726	0.448027	-3.65177	0.000260434	0.0148634	1055	318	123	346	133	144	439	232	198	240	248	805	165	551	775	163	629	1020	200	260	502	1383	1234
A2M	9527.48	-1.63743	0.321429	0.448903	-3.64762	0.000264678	0.0149555	11385	5221	2428	6981	2924	3062	6831	5253	5508	6886	6242	25409	5431	12488	23310	3912	11211	25678	3103	5699	14464	24458	26724
VTN	101.959	-2.25542	0.209436	0.618425	-3.64703	0.000265288	0.0149555	104	16	50	53	35	21	123	22	21	72	68	208	28	67	277	35	117	262	100	99	118	451	303
FAM107B	5298.55	0.898949	1.86471	0.24649	3.647	0.000265318	0.0149555	3839	5084	4685	4694	4926	3852	3892	6483	8557	4910	4653	2525	7253	9156	5594	4068	3167	4948	5975	3043	5919	5501	11225
SAMD5	320.74	-1.59783	0.330374	0.438199	-3.64635	0.00026599	0.0149555	182	136	83	222	63	112	153	171	142	302	133	782	273	494	747	98	306	990	50	102	644	1053	1346
SRPX2	499.109	-1.17782	0.442018	0.323334	-3.64275	0.000269746	0.0151107	568	490	180	243	214	641	389	261	236	417	535	735	260	772	798	231	757	991	297	348	416	1067	1667
DTNA	125.823	-2.88433	0.135435	0.792012	-3.64177	0.000270768	0.0151123	642	8	22	70	41	12	239	33	14	28	172	115	55	198	92	16	373	235	110	36	64	458	115
PECAM1	11005.4	-1.59117	0.331902	0.437139	-3.63997	0.000272673	0.0151628	5941	8088	2938	6978	4415	4523	9528	6118	6895	7602	4913	26241	4919	15201	27708	5609	13603	23794	9530	6793	16427	26714	35490
LRCH2	156.856	-2.0069	0.248807	0.551919	-3.63623	0.000276661	0.0153284	252	32	59	68	59	24	244	87	95	57	129	401	156	144	193	43	378	409	62	38	213	392	436
MBNL1-AS1	148.76	-2.85583	0.138137	0.785677	-3.63486	0.000278132	0.0153499	148	17	37	70	39	33	335	55	34	53	44	81	15	100	51	18	629	605	221	52	63	1080	141
ENPP2	2313.84	-1.62656	0.32386	0.447596	-3.63399	0.000279071	0.0153499	8029	616	566	1782	508	413	1028	903	1104	1379	1980	4128	1456	3083	5188	555	1772	6499	269	841	4376	6620	7694
FREM1	140.329	-1.78028	0.291128	0.490185	-3.63185	0.000281401	0.0153943	326	43	68	80	23	50	207	39	50	88	77	234	100	217	154	25	330	458	93	57	133	492	303
CYSLTR1	61.3219	-1.44991	0.366043	0.399294	-3.6312	0.000282106	0.0153943	75	15	33	39	24	24	25	19	10	29	64	111	23	92	133	16	52	113	229	33	40	104	214
WNT2	689.189	-1.65328	0.317916	0.455393	-3.63046	0.000282921	0.0153943	429	251	434	340	98	132	942	286	276	393	112	1171	296	1119	1823	141	860	2585	348	250	602	2906	3151
OSBPL7	34.1033	-2.05874	0.240025	0.568736	-3.61985	0.000294769	0.0159383	43	13	6	19	13	14	30	14	19	15	38	74	22	41	57	12	63	51	70	30	49	74	53
IFI16	858.456	-1.39376	0.380572	0.385055	-3.61964	0.000295018	0.0159383	2373	322	307	557	308	248	817	338	317	509	671	1166	503	1054	1249	322	1113	1626	2318	530	709	1834	1856
AC104083.1	158.233	-2.09479	0.234102	0.579064	-3.61755	0.000297407	0.0159689	112	40	70	140	20	45	222	55	22	70	63	216	72	272	175	36	661	558	129	57	163	594	322
TSPAN7	142.416	-1.71829	0.303908	0.475022	-3.61729	0.000297706	0.0159689	163	85	38	94	56	58	119	53	94	73	155	263	77	132	312	51	238	305	147	60	233	378	366
TMEM119	68.8672	-2.76644	0.146966	0.764974	-3.61639	0.00029874	0.0159689	57	13	16	37	20	7	111	10	24	32	22	75	12	68	52	9	186	273	65	53	73	464	181
IFIT1	491.965	-1.81858	0.2835	0.503375	-3.61277	0.000302938	0.0161365	2129	154	136	433	184	95	295	261	181	160	581	610	142	1005	991	240	842	822	582	227	337	903	955
PCDHB11	32.8631	-2.04863	0.241713	0.568114	-3.60602	0.000310928	0.0164716	56	10	16	35	13	11	22	15	7	9	18	83	22	25	62	11	61	113	25	6	31	132	73
HGF	4496.11	-1.72836	0.301794	0.479351	-3.60563	0.000311399	0.0164716	3202	984	1366	3699	1346	1110	3130	1944	1871	3142	1711	11797	4834	4269	11199	975	5068	16332	1254	1914	9508	14076	13045
PNMA1	322.242	-1.29962	0.406233	0.360691	-3.60315	0.000314389	0.016572	869	151	147	286	135	243	456	141	142	184	253	351	195	365	339	179	674	600	336	202	231	743	725
MAGEH1	211.226	-1.36183	0.389089	0.378278	-3.60008	0.000318124	0.0167109	173	113	103	118	104	88	303	141	75	153	66	310	88	334	488	72	359	409	184	179	309	608	554
COL6A3	4660.77	-2.36476	0.194149	0.657772	-3.59511	0.000324259	0.0169744	22755	847	799	3549	658	543	6830	1314	831	3160	3353	10724	2304	4070	5976	910	10324	10896	2521	1202	2906	10329	12841
FEZ1	149.103	-1.1539	0.44941	0.321276	-3.59161	0.000328642	0.0171373	363	57	95	120	75	73	137	105	69	98	91	207	72	163	206	45	204	340	112	134	167	460	371
ATAD3B	1015.13	1.1304	2.18919	0.314879	3.58994	0.000330749	0.0171373	174	1378	1504	1346	1539	1094	820	1182	1466	1034	690	693	870	1015	978	963	438	903	396	1231	1017	1173	826
RPS6KA2	320.173	-1.8547	0.27649	0.516697	-3.58953	0.000331271	0.0171373	414	139	123	213	93	112	434	157	190	143	145	916	100	316	542	155	653	841	347	210	395	665	691
ADAP2	401.695	-0.840911	0.558291	0.234299	-3.58905	0.000331885	0.0171373	682	164	308	415	199	314	286	258	198	344	247	573	332	623	776	226	434	857	245	260	452	955	929
ZP3	33.6873	1.79339	3.46627	0.500214	3.58524	0.000336774	0.0171851	12	69	47	35	38	21	30	38	50	52	34	22	43	21	22	24	20	39	26	14	43	24	20
ZEB1	971.16	-1.63276	0.322471	0.455414	-3.58522	0.000336792	0.0171851	3977	455	300	791	416	323	1077	345	469	453	945	1363	382	1675	1088	430	1609	2144	845	419	950	2270	1471
SOWAHC	2795.99	0.81779	1.7627	0.228179	3.58399	0.000338384	0.0171851	1497	3499	2174	3051	1391	2737	2402	3801	2875	3489	1753	1644	7038	3214	3070	3757	1925	3889	1102	1921	1999	3560	3404
PDE1C	140.163	-1.76997	0.293214	0.493879	-3.58382	0.000338607	0.0171851	125	48	35	140	41	34	125	72	40	87	87	196	108	306	204	71	387	340	142	54	280	347	244
UACA	1044.94	-1.66029	0.316375	0.463516	-3.58195	0.000341035	0.0171851	3117	314	374	987	362	260	1004	508	508	566	567	1637	747	1635	1194	343	2683	2631	814	413	1248	2577	1884
CX3CL1	69.781	-1.90646	0.266746	0.532244	-3.58193	0.000341061	0.0171851	70	38	36	74	36	37	23	25	49	36	45	153	31	39	75	76	161	138	39	42	147	253	93
CDH11	1867.84	-1.76145	0.294952	0.491797	-3.58166	0.000341421	0.0171851	11998	287	624	1397	335	242	1028	472	385	911	1065	2836	820	3212	3086	236	1816	5005	660	584	2763	5224	4107
SYNPO2	2952.84	-2.63017	0.161525	0.734525	-3.58078	0.00034257	0.0171851	2296	354	728	1605	1091	385	8160	1348	700	892	634	1860	640	1562	1727	428	13784	11393	2680	915	1464	17477	4861
ZNF711	59.6017	-1.7323	0.300971	0.483898	-3.57989	0.000343736	0.0171851	33	17	18	33	31	28	36	35	27	43	29	161	75	49	102	17	112	146	38	17	108	145	227
GNB4	1301.72	-1.2569	0.418442	0.351129	-3.57959	0.000344133	0.0171851	1906	457	697	1312	642	748	1421	697	648	1020	995	2005	1111	2106	1524	804	2581	2420	1527	719	1414	2783	2341
OAS2	679.933	-2.0078	0.248652	0.562429	-3.56988	0.000357151	0.0177588	2842	240	142	615	157	124	570	319	212	233	718	1091	191	1096	1241	422	1190	1181	983	402	524	1158	1087
RAI2	80.6425	-1.82813	0.281629	0.512239	-3.56891	0.000358474	0.0177588	518	37	12	62	23	28	44	33	50	32	83	142	16	122	151	40	65	122	28	37	78	144	167
IGF1	594.206	-1.44444	0.367435	0.404783	-3.56843	0.00035913	0.0177588	807	292	210	423	168	235	373	268	226	439	579	1492	404	1279	1071	260	691	1785	153	283	486	1145	2556
IFIT3	793.948	-1.44872	0.366345	0.406279	-3.56584	0.000362694	0.0178768	3357	320	265	636	310	241	592	425	285	343	858	903	282	1604	1330	387	1229	1259	958	423	656	1420	1632
SIMC1	62.446	-1.84557	0.278245	0.51785	-3.56391	0.000365367	0.0179503	318	11	22	37	17	17	53	28	45	18	44	100	30	71	74	24	100	148	81	33	54	120	120
AC008728.1	263.669	1.79388	3.46745	0.503474	3.563	0.000366639	0.0179547	16	316	478	154	258	148	65	472	139	268	163	231	779	593	142	106	123	446	52	216	545	177	211
CHN1	286.062	-1.45688	0.364281	0.409355	-3.55896	0.000372324	0.0181744	162	185	115	136	131	138	120	134	203	247	108	712	143	442	760	181	273	609	110	118	446	686	1344
INMT	455.45	-1.7291	0.301639	0.48642	-3.55475	0.000378333	0.0184085	241	310	139	296	166	146	322	294	320	156	102	807	247	388	1120	126	948	1076	205	364	889	1576	1513
PLTP	2243.68	-1.82546	0.282152	0.51413	-3.55058	0.000384384	0.0186432	1711	769	960	2053	544	966	1786	1029	1053	1194	971	7309	1130	2150	6724	555	1685	3111	711	2630	3405	8390	7314
FAM26E	377.539	-1.35279	0.391534	0.38129	-3.54793	0.000388271	0.0186661	308	308	124	218	117	170	259	162	201	306	108	516	129	581	1091	134	392	1280	192	281	542	1200	1349
UNC5B	120.857	-1.3806	0.384059	0.389185	-3.54742	0.000389023	0.0186661	211	97	46	96	49	92	82	51	29	63	48	257	47	185	197	88	170	262	117	118	167	225	326
PLAC9	64.775	-2.09964	0.233317	0.591975	-3.54684	0.000389888	0.0186661	28	17	33	47	29	10	63	35	40	33	16	155	16	70	175	18	116	130	12	70	93	255	236
SLC7A8	3303.56	0.914978	1.88554	0.258013	3.54625	0.000390758	0.0186661	2441	3995	3611	4224	2571	3929	3066	3102	3435	4044	2351	2776	4036	2490	4339	3804	2136	4829	1837	3196	2827	3107	3791
NEXN	193.204	-2.45852	0.181933	0.693377	-3.54573	0.000391533	0.0186661	170	22	63	141	66	31	414	131	79	47	111	299	118	140	125	32	834	398	258	82	117	825	319
CEBPA	3070.73	1.03224	2.0452	0.291161	3.54526	0.000392233	0.0186661	447	4103	3330	2964	5990	2563	1895	3685	4801	2822	1259	2069	4796	2667	3727	4152	1752	3604	1140	2721	2716	2837	2537
LRRC2	31.8162	-1.78112	0.290957	0.502966	-3.54124	0.000398257	0.0188936	53	6	16	17	7	15	24	19	15	11	41	55	30	41	46	17	48	48	97	14	28	79	33
ANO2	1582.69	1.48619	2.80149	0.420557	3.53387	0.00040952	0.0193509	868	2933	2851	781	736	1718	920	2023	1569	3321	1196	1477	1645	1623	2524	964	702	2560	298	1861	531	1227	2819
FAM13C	52.555	-2.00147	0.249746	0.566463	-3.53327	0.000410447	0.0193509	47	50	10	19	11	19	43	25	19	38	22	166	22	130	142	36	60	143	27	11	76	153	92
TMEM173	218.174	-1.8583	0.275801	0.526231	-3.53134	0.000413463	0.0194328	253	98	59	197	70	43	131	78	85	127	146	501	87	280	578	80	299	413	273	168	360	581	612
NCALD	140.509	-1.6177	0.325854	0.458459	-3.52856	0.000417825	0.0195772	312	35	53	181	46	60	144	95	48	76	103	192	62	157	119	59	236	342	169	64	162	483	370
RAPGEF4	80.3256	-1.92066	0.264133	0.544987	-3.52424	0.000424702	0.0198382	155	21	21	97	34	40	56	68	25	31	75	115	33	189	81	43	180	172	101	36	60	202	188
SNORA71D	125.084	1.20562	2.30637	0.342493	3.52013	0.000431329	0.0199817	74	182	129	78	180	122	117	78	73	97	352	62	155	131	140	127	66	71	51	108	94	66	162
GIMAP6	844.437	-1.42784	0.371686	0.405643	-3.51995	0.000431623	0.0199817	814	570	306	541	305	311	654	422	775	541	486	1871	306	1138	2222	302	1081	1836	807	590	1273	1864	2247
HOXA13	414.854	-1.55955	0.339256	0.443068	-3.51989	0.000431723	0.0199817	222	322	124	208	93	108	330	197	231	300	112	983	230	685	1138	174	456	1217	130	233	633	1181	1689
CDH13	212.755	-2.94713	0.129665	0.837571	-3.51867	0.000433717	0.020013	621	24	40	340	43	11	130	44	29	73	297	424	20	461	208	60	801	404	226	109	124	334	494
SOX5	164.506	-1.54973	0.341573	0.440833	-3.51547	0.000438973	0.0201941	210	48	65	112	52	52	168	82	80	73	72	341	141	146	245	41	270	788	90	67	279	448	401
MFAP4	865.325	-2.44463	0.183693	0.696442	-3.51017	0.000447824	0.020539	8970	85	123	691	98	39	541	133	176	278	417	558	127	1054	1349	81	1103	1294	188	197	799	2879	1592
SYTL2	563.404	-1.56261	0.338537	0.445586	-3.50688	0.0004534	0.0207321	499	244	276	391	312	264	1073	240	257	296	250	592	516	509	562	216	1436	1464	628	320	473	2290	1025
PKNOX2	71.7121	-1.79425	0.288321	0.512292	-3.5024	0.000461082	0.020991	46	33	35	46	13	16	53	28	30	46	32	240	29	65	199	30	94	203	54	29	84	206	270
TNS2	425.473	-1.83984	0.279353	0.525403	-3.50177	0.000462184	0.020991	461	282	132	337	111	133	418	249	314	169	223	1223	162	395	1018	157	787	970	166	274	635	1180	972
SLCO4A1	815.124	2.27516	4.84051	0.649888	3.50085	0.000463781	0.020991	161	293	556	535	902	543	1277	3180	2945	1086	272	289	1399	189	259	531	522	976	688	82	799	150	67
TNMD	36.5547	-2.2961	0.203612	0.656117	-3.49953	0.000466077	0.020991	24	46	11	8	9	7	23	17	42	17	10	60	6	39	52	18	143	142	9	11	39	168	48
TCEAL3	153.707	-2.16794	0.222528	0.61959	-3.499	0.000467015	0.020991	501	41	79	54	65	48	323	79	67	58	38	124	43	415	174	51	422	230	93	85	86	654	240
IGF2BP1	232.295	-1.66202	0.315996	0.475026	-3.4988	0.000467358	0.020991	126	114	111	180	86	90	354	108	115	133	80	481	124	271	365	141	540	824	231	140	188	615	448
C19orf66	120.831	-1.53696	0.344611	0.439631	-3.49602	0.000472259	0.0211486	257	67	38	102	53	56	113	55	67	80	79	224	59	146	256	63	162	214	168	66	146	296	216
FLI1	722.113	-1.54435	0.34285	0.44187	-3.49503	0.000474004	0.0211643	703	338	194	485	272	239	651	332	380	349	491	1382	458	856	1348	304	1057	1413	1888	375	1029	1354	1745
GBP4	530.95	-1.80251	0.286676	0.515884	-3.49401	0.000475816	0.0211829	654	271	140	393	143	137	610	247	287	273	425	994	210	981	700	241	1545	1675	480	211	694	1028	956
ADAMTS18	282.788	-1.6264	0.323895	0.466073	-3.48959	0.000483766	0.0214738	72	125	73	143	138	121	176	128	106	217	75	749	227	504	857	183	236	642	140	131	626	610	1036
MPPED2	29.0023	-1.87194	0.273207	0.536735	-3.48763	0.000487316	0.0215684	72	12	11	7	14	9	22	9	14	14	31	98	34	32	43	7	48	45	46	13	26	52	47
PDGFRB	1696.7	-1.85134	0.277134	0.530971	-3.48671	0.000489003	0.0215801	2311	742	350	1258	727	468	1330	784	671	964	838	4810	1566	1407	4305	670	2622	4280	786	664	2785	4094	4836
HSPA12A	65.0124	-1.90556	0.266913	0.54711	-3.48296	0.000495911	0.0217704	343	7	20	60	15	15	47	23	13	23	49	100	32	82	103	14	70	216	49	26	75	163	136
LRP11	2874.39	0.977415	1.96893	0.28064	3.48281	0.000496184	0.0217704	2125	3575	2944	2411	1674	2970	2935	4467	3670	4319	2310	1445	2966	3914	2316	2695	1673	3859	2169	2694	1830	3946	4009
RNF180	48.9773	-2.15421	0.224656	0.619051	-3.47986	0.000501672	0.0219009	169	12	15	27	14	19	89	13	5	17	52	41	23	34	42	14	193	103	48	23	22	148	92
MATN2	2262.67	-2.24333	0.211198	0.644697	-3.47966	0.000502043	0.0219009	1458	320	1411	1061	562	294	4888	773	499	1063	785	2813	724	3573	3252	249	7953	7362	1424	914	2422	10746	4818
RFX5	336.645	-0.851705	0.554129	0.245034	-3.47587	0.000509198	0.0221494	446	159	269	304	123	301	283	191	258	293	214	485	190	699	506	172	430	534	440	263	382	687	680
RAMP2	291.066	-1.62714	0.323729	0.468385	-3.47394	0.000512876	0.0222456	161	265	73	150	151	112	238	151	196	198	109	722	102	412	751	126	427	672	113	231	446	661	956
ADGRD1	422.577	-1.21977	0.429351	0.351245	-3.4727	0.000515243	0.0222846	1722	115	140	379	142	239	372	224	268	245	299	646	363	589	744	217	323	956	148	308	487	809	912
IFI44L	679.665	-2.44885	0.183157	0.705439	-3.47138	0.000517781	0.0222921	3803	108	92	577	207	67	599	179	123	158	1523	651	309	1220	1069	277	1592	856	663	279	311	1041	657
FGD5	481.892	-1.70789	0.306107	0.492057	-3.47093	0.000518666	0.0222921	863	252	133	383	185	130	389	244	259	230	242	1207	223	587	814	209	872	1272	439	295	827	1035	970
COL15A1	4840.13	-1.85254	0.276904	0.533823	-3.47033	0.000519822	0.0222921	2076	2427	1137	2804	1316	1509	2945	2614	2284	3623	1300	26494	2881	5008	10061	1725	5583	13772	2175	2467	6107	10798	14249
GGTA1P	286.109	-1.41768	0.374314	0.408724	-3.46855	0.000523272	0.0223769	389	121	157	253	100	96	179	122	185	175	193	535	161	388	616	74	352	505	201	182	449	907	1044
SNORA13	77.8579	1.78642	3.44957	0.515223	3.46727	0.000525779	0.0224209	41	169	175	49	81	52	97	100	157	44	96	23	62	74	43	44	90	43	22	65	83	50	42
NFIB	967.823	-1.69771	0.308275	0.489796	-3.46616	0.000527952	0.0224505	1878	344	275	700	472	354	1268	473	469	534	716	2473	963	1353	1089	489	2006	2770	714	455	964	1633	1537
BMP5	856.69	-1.646	0.319525	0.475351	-3.4627	0.000534782	0.0226775	448	254	255	526	222	226	595	310	552	586	346	1568	877	761	2374	182	852	3169	103	329	1948	3175	3200
MS4A6A	916.073	-1.43703	0.369326	0.415602	-3.45772	0.000544764	0.023	1868	236	422	775	486	255	585	384	321	413	1101	1204	613	1350	1391	260	1212	1223	2128	818	1019	2165	2033
LAPTM4B	344.011	-1.31786	0.401128	0.381172	-3.4574	0.00054542	0.023	590	104	231	348	137	163	302	209	170	275	186	418	147	357	569	157	516	780	339	197	453	1256	841
COL3A1	40591.7	-2.35187	0.195891	0.680875	-3.45419	0.000551944	0.0232107	29374	4855	20656	24627	10880	4341	84903	13435	8085	17717	7215	47963	9936	36308	46635	5135	123469	179515	30507	21989	44426	221513	84517
DPYSL2	2565.26	-1.43882	0.368868	0.416832	-3.45181	0.000556834	0.0233435	8275	1001	995	1968	769	1130	3685	1384	1509	1320	1337	3793	993	5091	3363	1127	4095	5471	2602	1447	3284	5278	4088
ACVR1B	215.54	-1.20323	0.434302	0.34865	-3.4511	0.0005583	0.0233435	536	89	112	194	57	167	207	90	148	152	140	352	108	198	312	126	270	439	299	150	262	467	440
ALDH1B1	199.311	-2.00596	0.24897	0.581366	-3.45042	0.000559715	0.0233435	252	37	80	201	103	71	372	148	85	80	96	187	77	174	184	71	383	518	239	91	169	1234	264
NR2F1-AS1	108.939	-1.52225	0.348142	0.44129	-3.44955	0.000561525	0.0233548	159	54	64	67	55	33	126	47	60	56	85	202	67	160	193	51	171	214	73	50	145	325	301
TAGLN	3776.19	-2.27812	0.206166	0.660847	-3.44728	0.000566269	0.0234878	1271	773	1342	2946	2036	662	6960	2259	946	1105	1258	2576	721	1461	2829	468	14987	11315	3875	2167	2240	27469	7345
PCOLCE	163.527	-2.11661	0.230589	0.614232	-3.44594	0.000569077	0.0235056	576	64	37	141	26	20	145	48	41	88	112	345	40	217	376	48	153	340	28	87	188	621	615
GUCY1A3	667.504	-1.83441	0.280406	0.532392	-3.4456	0.000569794	0.0235056	455	214	364	504	164	140	819	276	114	365	258	945	221	989	825	172	2043	2796	617	250	751	2572	1674
FCGR1A	90.0552	-1.72718	0.302042	0.501414	-3.44461	0.000571876	0.0235275	121	24	42	80	73	20	78	47	24	47	64	149	48	148	212	45	108	132	87	67	88	279	307
IFI27	233.926	-2.06691	0.238671	0.600567	-3.44159	0.000578308	0.0237278	607	173	35	286	87	62	177	91	110	90	260	518	69	324	477	210	328	246	161	236	237	488	429
LURAP1L	205.681	-1.70078	0.30762	0.494459	-3.43968	0.000582413	0.0238191	265	92	69	183	93	60	166	192	85	102	59	529	97	191	420	64	301	453	106	80	298	715	722
MLLT3	255.962	-1.53959	0.343982	0.447675	-3.43909	0.000583672	0.0238191	546	94	83	174	108	77	279	183	149	142	160	581	197	419	340	90	365	456	394	138	338	566	424
FGF10	79.5985	-1.84281	0.278779	0.536102	-3.43742	0.000587291	0.0239026	28	19	32	61	17	21	97	24	43	61	41	169	52	92	111	8	186	313	42	33	120	304	217
SH3RF3	132.322	-1.90707	0.266634	0.555237	-3.43469	0.000593242	0.0240575	208	66	27	102	62	41	131	67	80	56	57	327	78	112	253	58	245	339	130	63	195	323	299
SAMD9L	602.032	-1.57156	0.336443	0.457619	-3.43422	0.000594266	0.0240575	2848	180	195	476	154	179	421	168	249	208	732	815	376	892	625	251	1081	1161	1203	306	426	877	813
CACNA1H	47.3839	-2.44263	0.183948	0.711891	-3.43118	0.000600958	0.0242637	7	23	10	38	8	16	62	24	14	19	7	96	10	25	90	19	148	120	24	22	111	211	118
CALCRL	571.704	-2.01933	0.246672	0.588844	-3.42932	0.000605103	0.0243662	1141	182	142	477	247	144	797	232	202	268	882	881	263	1000	490	246	1527	1520	490	299	314	1285	1122
KANK2	1000.8	-1.59731	0.330493	0.466116	-3.42685	0.000610637	0.024524	2560	379	497	731	271	413	1509	582	337	515	451	1146	273	1549	1329	413	2115	2682	841	578	1115	3251	1972
ARMCX2	399.218	-1.38643	0.38251	0.404777	-3.42517	0.000614407	0.0246103	479	415	186	175	165	147	415	202	226	269	181	737	158	482	803	196	778	918	280	263	564	1059	902
XAF1	444.163	-1.7412	0.29912	0.508562	-3.42377	0.000617577	0.0246722	2041	137	114	338	148	80	279	203	151	136	558	716	275	725	684	198	705	657	785	233	356	685	583
LOXL3	143.511	-1.60395	0.328975	0.46948	-3.41643	0.000634468	0.0251847	589	43	50	123	47	40	117	73	37	57	94	229	64	152	275	48	148	321	123	77	179	404	383
EMCN	48.8834	-3.13249	0.114032	0.916909	-3.41635	0.000634658	0.0251847	170	10	3	60	10	5	42	10	16	11	140	67	2	58	37	7	158	164	38	25	11	94	45
NRBP2	73.0116	-1.57367	0.335953	0.46067	-3.41604	0.000635382	0.0251847	201	21	35	75	24	21	47	41	39	32	74	114	62	85	89	32	141	119	70	61	83	209	129
FAS	241.444	-1.90857	0.266356	0.559016	-3.41416	0.00063978	0.025293	666	50	60	220	73	67	332	77	80	95	168	180	76	284	365	73	411	435	617	97	284	749	553
SELP	303.225	-2.00206	0.249644	0.58659	-3.41304	0.000642418	0.0253313	293	73	83	277	80	109	339	118	114	182	272	475	65	765	189	213	500	504	1014	234	223	605	670
SPP1	10216.4	-1.53842	0.344263	0.451096	-3.4104	0.000648681	0.0254707	25622	2367	5270	10256	5762	3257	10380	5745	6019	8778	13827	29034	2489	13305	15331	3603	8304	15129	10223	5883	5724	20731	24777
MBD2	3765.33	0.613367	1.52983	0.179866	3.41013	0.00064931	0.0254707	4194	3560	3615	3586	3721	3681	3639	3923	4401	4176	2932	2660	4350	6143	3100	2755	2778	4443	3764	2957	3321	4489	5544
EFHD1	10731.4	1.14497	2.21142	0.336306	3.40455	0.000662722	0.0259299	3828	14593	11404	9938	14959	11683	6485	16275	14303	14801	5402	6233	14012	8570	11303	12247	5846	13632	5498	9271	9767	12218	10630
RSAD2	311.055	-1.98437	0.252724	0.582981	-3.40383	0.000664483	0.0259319	1028	97	60	281	103	52	248	124	109	98	393	460	101	620	583	207	433	554	710	159	207	480	459
CBLC	72.9239	2.21248	4.63473	0.650197	3.40279	0.000667017	0.0259641	5	191	91	28	18	171	49	86	126	73	74	38	84	23	123	62	42	97	14	98	66	20	42
CAVIN3	188.857	-1.67857	0.312393	0.493402	-3.40203	0.000668877	0.0259699	238	108	84	102	78	44	259	102	97	105	52	328	24	356	386	44	288	450	100	150	219	590	761
TEK	1419.2	-1.76656	0.293908	0.519562	-3.40011	0.000673596	0.0260864	1173	1006	319	858	419	565	1413	715	979	834	598	5167	608	2261	2628	684	2005	3780	639	700	2284	2818	3705
ZEB2	1730.41	-1.47314	0.360197	0.433509	-3.39818	0.000678364	0.0262042	3435	530	614	1315	543	399	1637	767	440	945	1207	2630	1356	2024	2471	500	3046	5303	3460	949	1812	4015	3961
DTX3	74.7186	-1.90935	0.266212	0.562033	-3.39722	0.000680732	0.026218	97	27	32	53	33	19	80	28	36	37	37	133	36	64	148	25	123	161	66	41	135	313	190
CD209	187.972	-2.43277	0.185209	0.716242	-3.39657	0.000682351	0.026218	294	29	53	141	32	47	194	45	31	148	236	929	148	340	324	43	249	435	120	98	47	332	482
EXOC6	1330.53	-0.81143	0.569817	0.23894	-3.39595	0.000683903	0.026218	1014	834	777	1087	942	975	1289	813	986	1057	984	1947	1167	2193	1890	936	1874	2275	1278	806	1826	2449	2989
CCDC8	113.912	-1.45111	0.365741	0.427879	-3.3914	0.000695376	0.0265907	103	53	67	35	48	58	134	86	74	66	38	166	67	76	215	39	200	365	71	77	161	428	300
SNORA73B	30476	1.19623	2.2914	0.353099	3.3878	0.000704544	0.0268736	24693	28424	39182	30580	48648	25501	47361	16689	28158	22069	53313	17925	35261	33230	27033	22291	20248	19734	17728	37926	19716	14264	42086
FOXS1	37.9167	-2.49906	0.176892	0.737903	-3.3867	0.00070738	0.0269141	6	35	8	27	13	18	27	7	4	15	4	64	4	23	121	14	89	99	7	19	84	167	152
AC002384.1	32.2246	2.25303	4.76684	0.666073	3.38256	0.000718132	0.0272549	112	14	55	25	16	16	9	75	27	44	45	5	28	31	12	24	13	37	34	47	20	18	18
SLC35F2	1142.26	0.996265	1.99483	0.294849	3.37889	0.000727784	0.0275523	485	1652	1356	1197	1041	1209	1149	1177	1822	1881	701	805	1224	1673	859	1334	474	1246	499	920	870	1537	1294
LHX6	57.5202	-2.35595	0.195338	0.697915	-3.3757	0.000736281	0.0277994	55	22	7	46	18	27	40	66	37	20	19	233	30	53	74	31	145	90	64	44	57	113	128
ETV1	79.5095	-1.60594	0.328523	0.475823	-3.37507	0.000737973	0.0277994	104	24	51	27	21	17	95	33	48	37	75	112	54	255	154	28	161	165	93	24	119	187	121
GBA	1078	0.970317	1.95927	0.287705	3.37262	0.000744577	0.0279544	435	1433	1059	984	794	1147	1306	1794	1375	1249	979	605	903	1423	1284	1212	546	1325	532	901	857	1313	1356
RAMP1	51.2117	-2.92169	0.131972	0.866412	-3.37218	0.000745769	0.0279544	293	6	5	142	13	7	32	13	21	8	111	47	3	76	36	25	71	56	14	49	16	134	76
SOX17	79.8759	-1.9302	0.262394	0.572612	-3.37086	0.000749334	0.0280188	76	63	23	34	24	42	43	44	54	45	26	291	34	72	267	35	110	113	20	55	115	200	259
FAM107A	300.178	-2.33593	0.198068	0.693663	-3.36753	0.000758455	0.0282873	196	107	45	174	105	148	322	240	442	80	225	1357	134	201	512	134	625	344	136	273	509	465	436
PP14571	1054.52	0.796211	1.73653	0.236484	3.36688	0.00076024	0.0282873	452	976	1169	1011	1416	1035	908	978	1294	997	684	609	1234	1625	1036	1405	865	1790	391	1128	968	936	1473
B3GNT9	110.643	-1.39723	0.379658	0.415273	-3.3646	0.000766541	0.0284218	321	43	44	98	62	38	91	56	47	99	49	191	78	156	215	74	109	201	65	52	133	318	270
PAPPA-AS1	71.3512	1.68526	3.21598	0.500983	3.36391	0.000768467	0.0284218	22	155	60	94	49	73	30	111	61	55	92	43	138	61	97	73	38	143	16	44	48	39	80
ELK3	662.264	-1.55248	0.340924	0.46162	-3.36311	0.000770706	0.0284218	1153	326	238	485	217	214	826	277	358	353	533	1550	395	907	1081	215	1220	1509	821	418	705	1291	1293
CTSC	3652.38	-1.19036	0.438194	0.35397	-3.36288	0.000771345	0.0284218	4381	1295	2693	2895	1855	2487	4855	1782	2260	2922	3493	5714	2415	6829	4724	2391	5967	5922	3379	2414	3012	7583	8741
NDFIP2	4836.53	0.850608	1.80326	0.253029	3.36171	0.000774625	0.0284736	5396	4020	4765	3883	4666	6678	5312	4646	6787	7153	4492	2665	6707	7133	4681	4284	3131	4390	2294	3356	4147	4718	6563
FXYD6	81.1303	-2.13279	0.228017	0.635159	-3.35788	0.000785432	0.0288011	77	48	22	47	39	18	127	28	37	32	44	191	19	51	108	14	179	244	65	68	109	319	174
HDGFL3	328.605	-1.62391	0.324454	0.483742	-3.35698	0.000787976	0.0288247	950	131	115	231	130	80	416	142	145	167	212	424	133	601	424	115	705	729	374	122	399	802	741
TPTEP1	1896.05	0.857446	1.81183	0.255513	3.35579	0.000791394	0.0288802	1695	1989	2257	1870	2439	1876	1341	1589	2361	2101	1778	1813	2688	2481	2175	1730	1044	1810	1266	1801	1452	1529	2065
AC093278.2	147.864	-1.75663	0.29594	0.523718	-3.35414	0.000796116	0.0289828	100	92	31	85	38	72	96	104	126	120	45	563	84	221	293	89	151	425	64	67	162	366	445
ACAT1	354.732	-0.863406	0.549653	0.257535	-3.35258	0.000800626	0.0290773	894	270	197	258	170	234	337	196	327	280	272	447	226	566	555	204	460	508	207	238	399	753	746
CMPK2	214.84	-1.32381	0.399479	0.395456	-3.34755	0.000815287	0.0295391	594	66	92	193	116	114	165	96	78	127	246	257	85	398	305	140	315	339	460	137	153	331	378
TTC28	498.222	-1.26673	0.4156	0.378634	-3.34554	0.000821232	0.0296836	690	252	229	455	196	244	446	299	222	399	253	1171	352	597	778	342	818	1697	342	371	484	1007	801
C11orf96	131.701	-2.41165	0.18794	0.721199	-3.34395	0.000825949	0.0297832	587	9	25	199	80	19	154	72	8	32	174	103	28	145	105	28	225	232	95	64	159	577	176
SCN9A	303.465	-1.72851	0.301763	0.517062	-3.34295	0.000828939	0.0298202	613	43	119	331	125	99	199	157	132	186	348	753	422	432	482	79	543	756	94	184	311	591	576
EHD2	301.539	-1.99542	0.250795	0.59748	-3.33973	0.00083861	0.0300642	536	114	103	243	78	78	596	124	82	119	129	741	119	308	542	131	819	954	211	202	244	620	433
BCL6B	260.395	-1.77982	0.291221	0.532979	-3.33937	0.000839682	0.0300642	161	150	60	243	131	91	212	128	141	141	91	640	104	294	499	141	492	813	136	121	579	609	596
SELE	36.9844	-1.63929	0.321016	0.491101	-3.33798	0.000843891	0.0301438	16	11	11	47	8	13	16	20	11	22	74	69	18	81	57	15	49	71	24	18	53	87	150
ECSCR	100.492	-1.65879	0.316704	0.497286	-3.33569	0.000850875	0.0303219	111	79	24	65	46	31	119	47	59	56	95	190	49	200	186	45	209	155	47	60	114	196	348
PODXL	1072.25	-2.10432	0.232561	0.631277	-3.33343	0.000857822	0.0304979	3583	475	175	1130	264	294	1246	332	387	447	807	2926	389	1639	1305	468	2574	2576	819	760	759	1395	1900
TGIF2	175.853	-1.19008	0.43828	0.357266	-3.33106	0.000865148	0.03055	120	87	102	146	136	95	163	90	134	102	90	313	114	208	273	123	252	417	217	95	237	387	443
ADAMTS2	631.988	-2.25546	0.209429	0.67711	-3.33102	0.000865292	0.03055	2259	122	181	586	154	78	1282	194	91	242	219	861	158	638	737	84	1537	1953	544	296	481	2539	1115
SDR42E1	67.8774	-1.64955	0.318739	0.495211	-3.33101	0.000865326	0.03055	134	27	32	22	6	41	113	50	64	37	24	91	70	112	97	82	125	72	133	80	17	144	50
OLFML2A	170.153	-1.93041	0.262355	0.580167	-3.32734	0.000876807	0.0308835	120	44	49	132	49	42	197	126	50	97	51	650	85	129	220	51	240	648	51	131	316	529	377
SULT1C4	54.8332	-1.71331	0.304961	0.515577	-3.32308	0.000890292	0.0312859	31	20	19	30	19	21	70	29	25	32	31	133	46	52	79	34	112	136	97	17	81	117	120
AC098679.1	51.9004	-1.42952	0.371254	0.43035	-3.32176	0.000894517	0.0313618	165	25	42	17	20	36	45	13	31	19	53	69	36	30	73	16	158	96	91	27	26	94	63
MAP3K20	1033.68	-1.15727	0.44836	0.348827	-3.31761	0.000907919	0.0317583	1678	323	605	1032	469	698	1183	534	503	885	605	1574	685	1430	1216	756	1514	2896	1061	460	1305	2359	1945
GRASP	131.066	-2.19366	0.218596	0.661427	-3.31655	0.000911359	0.0318054	65	73	17	107	46	46	123	65	80	55	128	395	62	93	242	70	247	213	93	81	269	319	342
MSN	2740.83	-1.59122	0.331891	0.479961	-3.31531	0.00091543	0.0318742	4500	970	872	2558	832	794	2685	1384	1103	1372	1435	4851	698	3493	3517	991	4522	5395	9201	1681	3470	5151	4704
LAMA2	3513.08	-1.66385	0.315595	0.502003	-3.31444	0.000918285	0.0319004	2672	1260	975	2050	884	942	2457	1519	1707	3369	1315	13342	3011	4230	7854	1304	3352	11347	528	1091	6369	8645	12032
CD200R1	129.762	-1.46567	0.362067	0.442325	-3.31356	0.000921148	0.0319268	201	33	51	101	66	45	97	59	56	74	173	216	161	175	229	39	200	251	108	87	177	291	318
ENOX1	52.7309	-1.85027	0.277341	0.558549	-3.31263	0.000924235	0.0319608	57	18	27	34	21	28	57	35	18	22	16	74	23	63	48	34	102	211	29	29	54	235	160
CYP11A1	26088.1	1.26857	2.40923	0.383161	3.31081	0.000930273	0.0320965	6809	37215	38029	21552	28830	30491	20425	37889	41955	26231	14481	10209	36484	26889	29630	24532	14661	29624	8016	22294	27579	33272	30030
TTC38	145.931	-1.06994	0.476338	0.323284	-3.30961	0.000934246	0.0321605	137	74	95	144	61	110	116	98	92	124	86	208	98	198	207	137	154	192	163	101	201	439	391
ARHGEF9	257.847	-0.733091	0.601613	0.221656	-3.30734	0.000941852	0.03232	392	174	178	212	64	259	272	222	161	251	155	368	169	262	276	57	543	632	267	188	239	655	326
NNMT	829.718	-2.0812	0.236318	0.629458	-3.30634	0.00094525	0.03232	3433	150	267	894	387	167	1462	407	235	297	984	1068	176	871	1002	223	1632	1096	880	557	514	2405	1179
LRRC8C	365.986	-1.55757	0.339723	0.471257	-3.30513	0.000949309	0.03232	586	158	110	355	132	98	341	176	212	218	254	690	230	528	669	143	582	817	469	219	461	858	856
CD34	2043.11	-1.52593	0.347255	0.461771	-3.30452	0.00095138	0.03232	1167	1616	466	1474	732	744	1482	1172	1373	1281	793	4888	1166	2810	6090	1040	2523	5971	616	1370	2898	4644	6291
DYRK4	116.3	-1.18736	0.439107	0.359316	-3.30449	0.000951488	0.03232	212	45	58	88	88	84	150	67	74	87	96	151	65	175	189	44	158	137	167	84	110	259	232
JDP2	144.429	-1.70201	0.307357	0.515068	-3.30444	0.000951651	0.03232	353	43	62	140	71	46	134	93	78	52	113	241	39	160	191	64	199	201	232	138	191	416	284
C1orf54	134.086	-1.30066	0.40594	0.394508	-3.29692	0.000977499	0.0331032	168	101	56	94	83	62	83	74	62	83	111	274	69	276	299	43	185	167	89	97	204	288	385
TFRC	46977	1.12875	2.1867	0.342413	3.29647	0.000979076	0.0331032	15377	71923	61604	58371	69596	32557	44382	63845	48391	100390	58771	32308	51099	25062	53175	19922	30803	26686	23419	31862	22615	69504	29462
CSF1	320.305	-1.7636	0.294512	0.535589	-3.29283	0.000991855	0.0334149	384	141	91	264	113	88	173	149	149	138	142	841	148	223	955	112	327	1116	165	176	597	938	869
ST6GALNAC3	78.2232	-1.98035	0.253428	0.601458	-3.29259	0.000992696	0.0334149	208	25	18	40	31	23	129	40	55	56	49	133	23	107	115	40	144	85	104	36	110	166	190
PLIN2	31343	1.51475	2.85749	0.461078	3.28524	0.00101896	0.0342232	9158	29061	22437	26844	84276	23634	22041	97241	24325	33811	7664	9643	37545	16607	15191	26490	19559	50521	36564	10666	29624	33722	13586
ELF3	1470.34	1.15208	2.22234	0.350821	3.28395	0.00102362	0.0343038	380	2042	1662	1554	2243	1276	748	2128	1619	1185	1032	925	2151	1242	1414	1612	876	1442	1245	1213	1404	1370	2354
CFH	833.093	-2.2747	0.206656	0.693015	-3.28233	0.00102955	0.0343898	9997	55	108	676	138	132	392	47	88	235	1153	1056	348	1135	899	240	682	686	242	127	709	690	843
LRP6	214.042	-1.45315	0.365223	0.44279	-3.2818	0.00103146	0.0343898	197	119	58	178	53	105	172	141	146	141	78	497	159	360	404	158	240	705	88	122	365	512	479
IL15RA	122.095	-1.20983	0.432319	0.368722	-3.28115	0.00103386	0.0343898	404	69	46	138	50	60	75	67	99	67	85	179	55	198	223	81	127	190	90	82	132	256	274
DNAJC18	160.381	-0.950115	0.517591	0.289601	-3.28077	0.00103525	0.0343898	169	100	104	116	66	152	203	91	141	130	106	248	108	230	207	133	236	293	124	130	149	318	391
NDUFA4L2	202.847	-2.21925	0.214753	0.676648	-3.27977	0.00103893	0.0344365	73	141	51	123	85	86	342	69	93	77	42	623	31	147	639	99	306	289	68	204	371	492	657
FKBP7	125.33	-1.71572	0.30445	0.52342	-3.27791	0.0010458	0.0345113	576	19	53	106	39	50	142	78	67	67	92	133	52	251	107	45	235	264	58	56	104	358	254
DCLK2	64.0968	-1.12057	0.459911	0.34186	-3.27787	0.00104592	0.0345113	127	42	36	42	35	54	46	30	58	32	40	120	58	96	112	51	85	120	42	46	70	110	124
TRIB2	585.779	-1.2284	0.42679	0.374819	-3.27731	0.001048	0.0345113	303	409	268	391	184	609	516	296	433	585	172	1371	347	833	1057	504	598	1387	410	395	737	1387	1646
MCC	463.095	-1.51441	0.350041	0.462435	-3.27485	0.00105719	0.0347386	2529	140	113	448	157	117	301	185	279	306	327	823	191	699	672	162	438	1159	200	175	539	929	924
TNRC6C	113.859	-1.91361	0.265428	0.584675	-3.27294	0.00106435	0.0347613	232	22	31	100	13	26	121	43	34	37	80	178	46	138	128	29	213	335	396	81	88	231	187
ATP8B4	366.186	-1.22107	0.428964	0.373091	-3.27285	0.0010647	0.0347613	745	95	185	263	129	130	323	216	118	200	431	506	336	509	703	90	437	807	543	174	456	920	785
DCN	20896.4	-2.12882	0.228644	0.650453	-3.27283	0.00106475	0.0347613	205408	2012	4235	17565	4108	1902	15746	3267	4120	6210	28194	20070	5493	32206	23235	3019	21480	29211	4705	6641	15868	43787	32152
P2RY1	720.35	-1.6664	0.315039	0.509841	-3.26847	0.00108132	0.0352264	548	270	208	409	143	246	761	312	695	616	355	2434	556	1251	1512	470	638	1149	278	261	1336	1382	2663
CDH6	118.744	-2.07246	0.237754	0.634331	-3.26716	0.00108634	0.0353123	209	67	23	108	20	115	85	9	23	123	72	187	56	79	178	46	308	475	62	15	153	487	178
TGFB1I1	183.902	-2.01843	0.246827	0.617905	-3.26657	0.00108861	0.0353123	124	78	61	140	87	31	292	110	80	88	81	314	44	126	370	56	416	456	119	130	222	784	514
TSPAN2	138.978	-2.81869	0.141739	0.863366	-3.26477	0.00109553	0.0354612	189	12	18	105	73	6	230	43	24	29	93	79	25	113	66	26	451	241	729	65	49	505	105
FAM212B	204.102	-1.65191	0.31822	0.506688	-3.2602	0.00111334	0.0358374	416	69	69	162	56	65	305	86	93	104	77	314	71	292	290	63	355	342	610	99	156	417	529
ABLIM1	1347.02	-1.17153	0.443951	0.359367	-3.25998	0.0011142	0.0358374	4112	644	487	1094	418	806	1126	720	735	905	800	2642	694	1956	1600	568	2054	3281	2004	776	1509	1964	2321
PALMD	722.344	-1.4053	0.37754	0.431157	-3.25937	0.0011166	0.0358374	2842	527	225	485	242	227	408	225	515	352	643	1475	278	1154	1548	210	725	1664	285	438	945	1456	1374
PROCR	4290.36	1.46534	2.76129	0.449584	3.25933	0.00111677	0.0358374	1435	7839	4197	2540	4163	3937	6406	8385	9142	3457	3735	1597	3440	4355	2991	3653	2088	4783	1412	2547	5282	4370	4866
NOL4L	205.713	-1.73452	0.300508	0.532263	-3.25877	0.00111896	0.0358374	254	101	51	175	49	58	184	127	95	91	109	535	99	266	330	111	328	544	354	108	278	434	454
PKP4	322.576	-1.26959	0.414778	0.389963	-3.25567	0.00113127	0.0361554	633	170	137	302	107	153	371	177	155	207	181	445	143	651	420	147	444	808	420	172	352	859	706
LTBP2	1062.05	-2.02947	0.244946	0.62394	-3.25266	0.0011433	0.036463	2100	285	249	1208	251	175	1368	698	265	390	478	2436	529	842	1744	210	3054	2942	550	703	1387	2773	2207
GIMAP7	270.964	-1.25769	0.418212	0.386849	-3.25113	0.00114949	0.0365836	291	184	106	193	117	94	189	117	198	152	201	391	80	434	680	60	310	417	531	248	340	626	777
SH2B3	551.972	-1.46088	0.363273	0.449595	-3.24932	0.00115683	0.0367402	677	257	195	493	128	160	399	261	207	245	315	1042	293	661	961	242	731	1235	1215	355	955	1274	1433
NDN	293.259	-1.53213	0.345768	0.471681	-3.24822	0.00116128	0.0367592	649	89	141	198	102	109	278	107	164	205	142	278	123	278	551	76	532	750	95	168	699	1150	647
MRC1	1941.96	-1.59262	0.331568	0.490342	-3.24798	0.00116227	0.0367592	4080	384	841	1855	748	461	1529	939	769	1064	2688	3308	1764	2857	3357	444	3726	4401	1172	1483	1758	4402	4462
RARB	182.17	-1.5724	0.336249	0.484463	-3.24565	0.00117182	0.0368382	86	119	65	110	60	65	168	76	159	117	40	395	97	208	474	82	220	500	76	87	355	551	631
ZNF229	107.357	-1.2855	0.410229	0.396118	-3.24524	0.00117351	0.0368382	243	38	103	94	14	105	128	35	136	48	42	240	56	161	188	39	203	221	103	54	96	180	131
DIO3	91.6771	-2.20157	0.217401	0.6785	-3.24476	0.00117551	0.0368382	66	46	39	24	18	32	69	50	57	60	21	298	16	48	312	48	72	180	31	54	164	426	285
DNAH8	97.0991	-1.55175	0.341097	0.478262	-3.24455	0.00117635	0.0368382	44	58	34	14	53	19	119	26	84	25	113	151	242	155	108	45	168	320	98	37	57	154	306
TBXA2R	29.5365	-2.15408	0.224676	0.664008	-3.24407	0.00117837	0.0368382	70	14	10	19	14	6	23	9	11	9	13	106	15	30	67	11	43	45	24	16	38	78	79
SCN7A	328.009	-1.7312	0.301201	0.5337	-3.24378	0.00117955	0.0368382	98	88	73	106	117	143	170	110	187	173	202	1128	400	395	827	109	237	832	64	141	824	531	1611
CRYL1	115.335	-1.16997	0.444432	0.360785	-3.24283	0.00118348	0.0368382	207	44	67	106	58	64	94	74	91	89	96	185	55	151	228	55	149	166	115	101	119	255	273
FOXF1	177.904	-2.20517	0.21686	0.680048	-3.24266	0.00118418	0.0368382	89	122	26	100	41	52	163	63	110	90	54	668	93	140	443	167	178	466	47	83	318	501	589
MRGPRF	73.0926	-1.89951	0.268035	0.586396	-3.23929	0.00119827	0.0372003	43	36	24	51	28	19	92	40	17	37	11	108	28	50	224	26	111	256	20	25	106	378	228
MAF	1311.45	-1.60417	0.328926	0.495481	-3.23759	0.00120542	0.037346	3816	301	401	1074	603	249	1102	559	459	734	1669	2314	1438	1410	2217	272	2111	3263	582	668	1557	3161	2925
STX2	229.627	-1.329	0.398043	0.410811	-3.23507	0.00121613	0.0374748	547	85	106	237	108	124	287	125	86	107	182	304	165	301	246	114	392	479	261	135	226	576	498
ASPA	27.4942	-1.80493	0.286195	0.557931	-3.23505	0.00121623	0.0374748	33	6	5	7	9	9	30	11	8	24	18	37	19	41	41	7	34	103	18	12	46	75	142
KCNMB1	41.5785	-2.81219	0.142379	0.869477	-3.23435	0.0012192	0.0374748	50	3	7	22	6	5	73	18	4	12	21	17	3	20	12	1	222	135	77	15	15	323	23
C1QTNF9	22.0126	-2.0736	0.237566	0.641129	-3.23429	0.00121946	0.0374748	6	4	9	7	12	14	16	24	19	18	5	108	14	29	25	7	37	52	10	25	24	56	28
NR2F1	372.701	-1.86181	0.275131	0.575884	-3.23296	0.00122515	0.0375739	227	204	89	172	88	79	172	227	269	195	144	1466	160	262	962	154	317	1144	68	166	583	1040	1734
FER1L5	54.7427	1.81099	3.50883	0.56079	3.22936	0.00124069	0.0379737	21	50	62	46	68	9	15	67	81	39	39	44	230	59	45	24	24	57	39	32	108	22	52
CLIC2	227.944	-1.53801	0.344359	0.476499	-3.22774	0.00124773	0.038012	503	77	79	157	71	82	252	85	94	64	219	261	75	458	229	62	402	427	804	140	228	399	297
AXL	877.594	-1.82618	0.28201	0.565845	-3.22735	0.00124941	0.038012	4581	224	214	928	249	134	803	416	221	301	686	1371	298	985	1384	194	1207	2017	580	549	965	2320	1633
AOX1	915.905	1.62246	3.07901	0.502743	3.22722	0.00124998	0.038012	1608	1215	305	700	227	1470	728	1449	2062	1724	1228	264	903	590	199	811	524	893	325	650	1327	567	923
ARHGAP28	640.017	-1.26694	0.415539	0.39264	-3.22674	0.00125211	0.038012	350	348	186	448	252	452	579	455	402	765	209	1288	385	1213	1089	351	881	1876	400	376	913	1321	1784
SPRED1	869.079	-1.39585	0.380019	0.432794	-3.22522	0.00125878	0.038012	2219	247	349	739	304	268	1007	420	405	517	779	1296	787	1480	1259	332	1473	2235	433	374	1177	1935	1879
CARD16	272.255	-1.13545	0.455191	0.35207	-3.22509	0.00125935	0.038012	203	144	102	180	174	215	117	164	148	224	146	323	71	533	539	227	236	324	694	173	359	501	907
SIPA1L2	920.69	-1.35857	0.38997	0.421312	-3.22461	0.00126146	0.038012	4426	419	311	831	223	285	648	405	452	467	533	1758	362	1562	1222	406	905	1776	1088	433	1116	1742	1784
GJC1	617.686	-1.81621	0.283965	0.563256	-3.22449	0.00126197	0.038012	340	244	118	537	178	199	369	277	294	357	183	2296	466	683	1295	277	534	1875	153	256	1246	1544	2554
MAP1A	199.02	-2.25802	0.209058	0.700574	-3.2231	0.00126811	0.0381211	1259	24	36	207	41	19	186	59	27	60	116	262	35	218	141	27	399	507	441	54	144	409	319
ADAMTS8	41.9861	-2.24652	0.210731	0.697598	-3.22037	0.00128025	0.0382788	155	13	6	44	17	24	39	7	15	26	34	113	23	22	90	13	73	86	10	18	50	104	70
VGLL3	110868	0.692431	1.616	0.215038	3.22005	0.0012817	0.0382788	75657	124429	115718	116030	77350	149835	87982	114010	148905	130054	89538	96718	159620	141464	104204	136768	84527	142379	43968	87337	89152	112001	147053
CYBB	2291.59	-1.39326	0.380704	0.432728	-3.21971	0.00128322	0.0382788	3870	498	1089	2213	706	580	1603	936	630	1031	1780	3205	1033	3308	3751	706	2435	3855	8284	1531	2701	4886	5165
ITGA1	3081.95	-1.88914	0.269968	0.586751	-3.21966	0.00128344	0.0382788	9686	611	788	4089	823	699	4200	2430	1352	1489	2067	6070	1958	4077	3436	1275	6445	7161	1670	884	3719	7268	4834
PER2	827.858	0.843254	1.79409	0.26202	3.21827	0.00128964	0.0383884	705	732	752	1042	869	669	738	883	1086	894	654	551	1772	967	726	727	755	1112	797	382	603	735	811
FGF2	271.461	-2.11652	0.230603	0.658159	-3.21581	0.00130075	0.0385811	1435	46	54	271	57	53	332	66	78	70	292	262	152	447	184	71	717	668	172	88	236	625	486
TEAD2	179.816	-1.77514	0.292167	0.552097	-3.21526	0.00130324	0.0385811	157	113	51	146	76	63	163	96	126	116	66	433	56	182	388	108	245	405	79	101	356	548	506
NHSL2	260.63	-1.98152	0.253222	0.616308	-3.21515	0.00130374	0.0385811	283	54	55	151	59	43	340	60	38	75	114	354	93	170	198	53	551	638	1806	131	107	396	235
NME4	178.759	-1.20943	0.432439	0.376428	-3.21292	0.00131392	0.0388066	219	99	109	156	109	108	223	127	126	150	69	259	66	221	251	87	303	226	179	165	225	537	388
CRMP1	41.2481	-2.11773	0.23041	0.659317	-3.212	0.00131813	0.0388553	84	19	7	31	13	21	14	9	9	25	12	144	17	54	132	31	43	46	45	7	49	63	197
GATA4	63.1734	-2.12542	0.229184	0.663029	-3.20562	0.00134771	0.0396403	34	33	17	25	15	16	36	26	19	14	14	183	23	35	201	12	61	283	31	35	123	228	234
RASSF4	347.865	-1.29032	0.408862	0.402577	-3.20514	0.00134998	0.0396403	585	135	155	329	143	131	248	200	204	171	311	543	261	402	694	130	495	597	501	232	445	810	885
ALKAL2	39.9288	-1.88546	0.270658	0.588955	-3.20136	0.00136781	0.0400864	211	11	6	38	6	16	11	10	12	21	94	91	25	75	66	44	17	30	20	3	35	65	70
RYR2	213.216	-1.30262	0.40539	0.406993	-3.20059	0.00137146	0.040116	166	131	119	84	76	74	276	127	271	160	171	257	185	213	205	139	508	569	238	109	132	644	440
LDB3	31.4519	-1.93029	0.262376	0.603467	-3.19867	0.00138063	0.0403064	35	14	10	17	10	15	64	12	15	13	25	97	20	21	28	6	103	68	36	19	33	69	26
MFGE8	564.281	-2.1963	0.218197	0.686808	-3.19783	0.00138464	0.0403459	2159	99	161	679	218	69	768	242	132	166	458	861	158	581	962	155	1400	1061	435	264	598	1464	980
SNTA1	45.0713	-1.83729	0.279847	0.575002	-3.19527	0.00139698	0.0406275	71	18	22	35	12	22	50	24	34	29	18	40	9	43	65	19	108	100	38	25	60	235	84
ABCA6	124.182	-1.75354	0.296574	0.548931	-3.19445	0.00140095	0.0406651	389	22	58	129	31	33	104	38	80	48	194	278	128	96	141	36	221	234	130	60	107	280	195
TMEM184A	397.528	1.49753	2.82359	0.468953	3.19335	0.00140633	0.0407432	159	644	556	539	458	388	230	567	453	175	200	224	684	363	429	204	345	493	175	664	426	285	228
FBLN5	546.196	-1.39922	0.379133	0.438359	-3.19196	0.00141311	0.0408054	1744	141	229	668	161	148	509	471	263	340	250	844	402	539	896	184	781	1335	246	227	597	1825	1201
ANGPTL2	139.384	-1.89928	0.268077	0.595048	-3.19181	0.00141385	0.0408054	376	30	50	136	36	12	104	56	46	76	69	274	40	125	238	14	165	534	56	90	190	675	323
SMARCD3	76.4611	-1.80954	0.285281	0.5671	-3.19087	0.00141845	0.0408417	197	20	35	57	24	16	92	37	25	35	52	109	26	63	102	21	150	117	164	43	84	262	170
IFI44	247.045	-1.87733	0.272187	0.588421	-3.19046	0.00142049	0.0408417	1240	67	57	187	88	35	225	101	68	87	419	290	152	450	361	102	466	278	208	145	160	450	404
ANK2	102.122	-1.63057	0.322961	0.511382	-3.18856	0.00142985	0.0410041	261	16	65	50	21	63	165	28	28	78	78	140	68	180	97	29	168	287	201	35	79	289	130
IGFBP2	463.011	-2.11919	0.230176	0.664779	-3.18781	0.00143353	0.0410041	2647	83	231	746	81	128	570	95	148	189	576	927	94	797	431	146	891	497	139	124	205	1057	826
AC020763.3	63.1785	2.64537	6.25658	0.829877	3.18767	0.00143424	0.0410041	33	1	32	67	301	3	29	160	31	16	8	8	279	15	15	9	6	109	62	12	93	15	3
CD4	534.655	-1.57572	0.335476	0.49453	-3.1863	0.00144107	0.0411219	1046	129	204	513	174	113	432	209	158	245	627	901	227	642	962	165	669	960	1422	430	536	1072	1160
PRRG1	1562.46	0.730761	1.65951	0.22949	3.18429	0.0014511	0.0413305	1168	1530	1368	1613	1855	1346	1976	1490	1563	1699	891	1099	2091	2270	1293	1639	968	2013	1660	847	1726	1679	2362
LYPLA1	6888.06	0.688234	1.61131	0.216201	3.1833	0.00145604	0.0413936	4677	6534	6244	5218	7624	8507	7928	5699	10798	8981	7779	3686	7975	11269	5867	5992	4715	6135	3302	5713	6010	7499	10798
HAS2	64.5162	-2.31945	0.200344	0.729058	-3.18143	0.00146549	0.0415302	332	17	9	27	8	10	94	20	7	23	104	72	3	96	76	12	101	145	41	52	21	110	282
CNNM4	782.426	0.650172	1.56936	0.204375	3.18127	0.00146632	0.0415302	409	912	734	801	1026	772	668	863	822	886	386	570	929	949	695	841	593	884	854	555	746	941	1125
CREBRF	6260.54	0.669929	1.59099	0.21069	3.17969	0.00147431	0.0416108	4719	6280	6937	6456	5470	6784	4952	5929	7405	7730	4857	5065	9260	8143	4499	6733	4483	8080	5754	4041	5471	7567	8695
GIMAP1	147.478	-1.44137	0.368218	0.453316	-3.1796	0.00147477	0.0416108	130	118	42	83	56	53	83	80	113	83	79	339	58	180	385	45	164	318	220	120	188	326	452
EVA1C	93.6784	-1.84672	0.278025	0.580894	-3.17909	0.00147739	0.0416108	647	30	32	76	13	20	76	39	60	30	99	228	18	121	111	23	152	81	65	51	66	131	142
[truncated: 18,438 more rows]
