# Supplementary material for: Transcriptome-wide analysis of changes in the fetal placenta associated with prenatal arsenic exposure in the New Hampshire Birth Cohort Study
Source: Environ Health. 2019 Nov 21;18:100. doi: 10.1186/s12940-019-0535-x (PMC6868717; doi:10.1186/s12940-019-0535-x)
Supplement: Supplementary file 6 — Additional file 6. Gene sets enriched with differentially expressed genes at high versus low U-As at FDR < 0.05, in A-B) female and C-D) male fetal placenta, and E) comparison. [file 12940_2019_535_MOESM6_ESM.xlsx]

## Sheet: A) Female upregulated
NAME	DIRECTION	NES	PVAL	FDR
KEGG_OXIDATIVE_PHOSPHORYLATION	UP	3.85858	0	0
REACTOME_RESPIRATORY_ELECTRON_TRANSPORT_ATP_SYNTHESIS_BY_CHEMIOSMOTIC_COUPLING_AND_HEAT_PRODUCTION_BY_UNCOUPLING_PROTEINS_	UP	3.75643	0	0
REACTOME_CLASS_I_MHC_MEDIATED_ANTIGEN_PROCESSING_PRESENTATION	UP	3.74594	0	0
REACTOME_ANTIGEN_PROCESSING_UBIQUITINATION_PROTEASOME_DEGRADATION	UP	3.71133	0	0
REACTOME_MEMBRANE_TRAFFICKING	UP	3.69606	0	0
REACTOME_TCA_CYCLE_AND_RESPIRATORY_ELECTRON_TRANSPORT	UP	3.69397	0	0
REACTOME_POST_TRANSLATIONAL_PROTEIN_MODIFICATION	UP	3.60837	0	2.09e-06
REACTOME_RESPIRATORY_ELECTRON_TRANSPORT	UP	3.48911	0	1.83e-06
REACTOME_ASPARAGINE_N_LINKED_GLYCOSYLATION	UP	3.35575	0	6.53e-06
BIOCARTA_PROTEASOME_PATHWAY	UP	3.29415	0	8.91e-06
KEGG_PARKINSONS_DISEASE	UP	3.27086	0	1.07e-05
REACTOME_HIV_INFECTION	UP	3.25071	0	1.22e-05
KEGG_LYSOSOME	UP	3.18858	0	1.81e-05
KEGG_UBIQUITIN_MEDIATED_PROTEOLYSIS	UP	3.11145	0	3.15e-05
REACTOME_REGULATION_OF_ORNITHINE_DECARBOXYLASE_ODC	UP	3.10187	0	3.13e-05
REACTOME_VIF_MEDIATED_DEGRADATION_OF_APOBEC3G	UP	3.10145	0	2.93e-05
KEGG_PROTEASOME	UP	3.0866	0	3.11e-05
REACTOME_PROLACTIN_RECEPTOR_SIGNALING	UP	3.08564	0	2.94e-05
REACTOME_SCF_BETA_TRCP_MEDIATED_DEGRADATION_OF_EMI1	UP	3.07618	0	3.1e-05
REACTOME_SIGNALING_BY_WNT	UP	3.05916	0	3.24e-05
KEGG_HUNTINGTONS_DISEASE	UP	3.01049	0	4.53e-05
REACTOME_AUTODEGRADATION_OF_CDH1_BY_CDH1_APC_C	UP	3.00921	0	4.33e-05
REACTOME_RNA_POL_II_TRANSCRIPTION	UP	2.98986	0	4.71e-05
REACTOME_DIABETES_PATHWAYS	UP	2.98835	0	4.52e-05
REACTOME_DESTABILIZATION_OF_MRNA_BY_AUF1_HNRNP_D0	UP	2.9438	0	6.79e-05
REACTOME_CDT1_ASSOCIATION_WITH_THE_CDC6_ORC_ORIGIN_COMPLEX	UP	2.8859	0	0.000107
REACTOME_AUTODEGRADATION_OF_THE_E3_UBIQUITIN_LIGASE_COP1	UP	2.87219	0	0.000114
REACTOME_SCFSKP2_MEDIATED_DEGRADATION_OF_P27_P21	UP	2.85474	7.94e-05	0.000132
REACTOME_MRNA_PROCESSING	UP	2.83867	3.99e-05	0.000145
REACTOME_CROSS_PRESENTATION_OF_SOLUBLE_EXOGENOUS_ANTIGENS_ENDOSOMES	UP	2.83255	0	0.000146
REACTOME_CDK_MEDIATED_PHOSPHORYLATION_AND_REMOVAL_OF_CDC6	UP	2.82799	4.02e-05	0.00015
REACTOME_MRNA_SPLICING	UP	2.80478	3.98e-05	0.000182
REACTOME_PROCESSING_OF_CAPPED_INTRON_CONTAINING_PRE_MRNA	UP	2.79611	0	0.000189
REACTOME_UNFOLDED_PROTEIN_RESPONSE	UP	2.76535	0	0.000245
REACTOME_ER_PHAGOSOME_PATHWAY	UP	2.71934	0	0.000363
REACTOME_DOWNSTREAM_SIGNALING_EVENTS_OF_B_CELL_RECEPTOR_BCR	UP	2.71183	3.99e-05	0.000377
REACTOME_ACTIVATION_OF_NF_KAPPAB_IN_B_CELLS	UP	2.70123	8.02e-05	0.000395
REACTOME_LATE_PHASE_OF_HIV_LIFE_CYCLE	UP	2.69268	4.02e-05	0.000422
REACTOME_P53_DEPENDENT_G1_DNA_DAMAGE_RESPONSE	UP	2.69044	3.99e-05	0.000417
REACTOME_NUCLEAR_SIGNALING_BY_ERBB4	UP	2.67422	3.99e-05	0.000458
REACTOME_P53_INDEPENDENT_G1_S_DNA_DAMAGE_CHECKPOINT	UP	2.67195	3.99e-05	0.000455
REACTOME_REGULATION_OF_APOPTOSIS	UP	2.63782	0	0.00058
KEGG_ALZHEIMERS_DISEASE	UP	2.62761	0.00012	0.000616
REACTOME_SPHINGOLIPID_METABOLISM	UP	2.61518	3.98e-05	0.000661
REACTOME_ENDOSOMAL_SORTING_COMPLEX_REQUIRED_FOR_TRANSPORT_ESCRT	UP	2.61063	0.000119	0.000675
KEGG_N_GLYCAN_BIOSYNTHESIS	UP	2.60714	0.00012	0.000685
REACTOME_PHOSPHOLIPID_METABOLISM	UP	2.59497	0.000161	0.000747
REACTOME_ADAPTIVE_IMMUNE_SYSTEM	UP	2.53761	0.00024	0.00115575
REACTOME_HOST_INTERACTIONS_OF_HIV_FACTORS	UP	2.53322	3.99e-05	0.00118016
REACTOME_SIGNALING_BY_ERBB4	UP	2.51951	0.000321	0.00129717
REACTOME_CYCLIN_E_ASSOCIATED_EVENTS_DURING_G1_S_TRANSITION_	UP	2.51484	0.000279	0.0013213
REACTOME_REGULATION_OF_MRNA_STABILITY_BY_PROTEINS_THAT_BIND_AU_RICH_ELEMENTS	UP	2.50132	0.00036	0.0014308
REACTOME_TRANS_GOLGI_NETWORK_VESICLE_BUDDING	UP	2.49094	0.000242	0.00152286
KEGG_SPLICEOSOME	UP	2.45627	0.000281	0.00195493
REACTOME_APC_C_CDC20_MEDIATED_DEGRADATION_OF_MITOTIC_PROTEINS	UP	2.44676	0.000199	0.00205777
REACTOME_HIV_LIFE_CYCLE	UP	2.44398	0.00028	0.00206717
REACTOME_GLYCOSPHINGOLIPID_METABOLISM	UP	2.38942	0.000559	0.00304837
REACTOME_ORC1_REMOVAL_FROM_CHROMATIN	UP	2.38365	0.000441	0.00313095
REACTOME_APC_C_CDH1_MEDIATED_DEGRADATION_OF_CDC20_AND_OTHER_APC_C_CDH1_TARGETED_PROTEINS_IN_LATE_MITOSIS_EARLY_G1	UP	2.36916	0.000603	0.00342288
KEGG_SNARE_INTERACTIONS_IN_VESICULAR_TRANSPORT	UP	2.35538	0.000762	0.0037071
REACTOME_ASSEMBLY_OF_THE_PRE_REPLICATIVE_COMPLEX	UP	2.31046	0.000837	0.00501787
KEGG_PROTEIN_EXPORT	UP	2.30434	0.000797	0.00516605
REACTOME_DEADENYLATION_DEPENDENT_MRNA_DECAY	UP	2.29654	0.000644	0.00537663
KEGG_GLYCOSYLPHOSPHATIDYLINOSITOL_GPI_ANCHOR_BIOSYNTHESIS	UP	2.2874	0.000964	0.00564823
REACTOME_N_GLYCAN_TRIMMING_IN_THE_ER_AND_CALNEXIN_CALRETICULIN_CYCLE	UP	2.28696	0.000606	0.00558074
REACTOME_ANTIGEN_PROCESSING_CROSS_PRESENTATION	UP	2.28213	0.00119589	0.00568444
REACTOME_MHC_CLASS_II_ANTIGEN_PRESENTATION	UP	2.23303	0.00119508	0.00784961
REACTOME_RNA_POL_II_PRE_TRANSCRIPTION_EVENTS	UP	2.21405	0.00124119	0.00879225
REACTOME_SIGNALING_BY_THE_B_CELL_RECEPTOR_BCR	UP	2.18431	0.00144764	0.0105859
REACTOME_CALNEXIN_CALRETICULIN_CYCLE	UP	2.17219	0.00143164	0.0113147
REACTOME_INSULIN_RECEPTOR_RECYCLING	UP	2.13731	0.0027943	0.0139911
REACTOME_GOLGI_ASSOCIATED_VESICLE_BIOGENESIS	UP	2.11395	0.00192408	0.0160405
REACTOME_REGULATION_OF_MITOTIC_CELL_CYCLE	UP	2.10188	0.0024715	0.0170794
REACTOME_TRANSPORT_TO_THE_GOLGI_AND_SUBSEQUENT_MODIFICATION	UP	2.0583	0.00332199	0.0221877
PID_ERB_GENOMIC_PATHWAY	UP	2.0352	0.0037291	0.0252683
BIOCARTA_ARAP_PATHWAY	UP	2.03203	0.00433624	0.0254261
REACTOME_ACTIVATION_OF_CHAPERONE_GENES_BY_XBP1S	UP	2.02879	0.00461162	0.0256036
REACTOME_TRANSCRIPTION	UP	2.00799	0.00493639	0.0286484
REACTOME_SYNTHESIS_OF_PIPS_AT_THE_LATE_ENDOSOME_MEMBRANE	UP	1.99427	0.00555511	0.0307281
PID_ARF_3PATHWAY	UP	1.98488	0.00602361	0.0321192
REACTOME_METABOLISM_OF_AMINO_ACIDS_AND_DERIVATIVES	UP	1.97135	0.00643768	0.0343591
REACTOME_FORMATION_OF_INCISION_COMPLEX_IN_GG_NER	UP	1.96095	0.0066067	0.0360591
REACTOME_MRNA_SPLICING_MINOR_PATHWAY	UP	1.95635	0.00664346	0.0365839
REACTOME_METABOLISM_OF_LIPIDS_AND_LIPOPROTEINS	UP	1.95268	0.00728146	0.0369423
REACTOME_CLEAVAGE_OF_GROWING_TRANSCRIPT_IN_THE_TERMINATION_REGION_	UP	1.92458	0.00856695	0.0429769
REACTOME_METABOLISM_OF_PROTEINS	UP	1.90406	0.00844487	0.047779
REACTOME_MRNA_3_END_PROCESSING	UP	1.89874	0.0105452	0.0486658

## Sheet: B) Female downregulated
NAME	DIRECTION	NES	PVAL	FDR
NABA_CORE_MATRISOME	DN	-4.58906	0	0
REACTOME_PEPTIDE_CHAIN_ELONGATION	DN	-4.56837	0	0
KEGG_RIBOSOME	DN	-4.39623	0	0
REACTOME_INFLUENZA_VIRAL_RNA_TRANSCRIPTION_AND_REPLICATION	DN	-4.12022	0	0
REACTOME_SIGNALING_BY_GPCR	DN	-3.86947	0	0
REACTOME_3_UTR_MEDIATED_TRANSLATIONAL_REGULATION	DN	-3.83693	0	0
PID_INTEGRIN1_PATHWAY	DN	-3.65008	0	0
NABA_ECM_GLYCOPROTEINS	DN	-3.62021	0	0
REACTOME_GPCR_DOWNSTREAM_SIGNALING	DN	-3.50172	0	0
KEGG_ECM_RECEPTOR_INTERACTION	DN	-3.45543	0	0
REACTOME_NONSENSE_MEDIATED_DECAY_ENHANCED_BY_THE_EXON_JUNCTION_COMPLEX	DN	-3.43373	0	0
REACTOME_HEMOSTASIS	DN	-3.32151	0	1.99e-06
NABA_BASEMENT_MEMBRANES	DN	-3.1569	0	1.73e-05
REACTOME_INFLUENZA_LIFE_CYCLE	DN	-3.14761	0	1.6e-05
KEGG_DILATED_CARDIOMYOPATHY	DN	-3.11936	0	2.17e-05
KEGG_PATHWAYS_IN_CANCER	DN	-3.10318	0	2.66e-05
REACTOME_GPCR_LIGAND_BINDING	DN	-3.10214	0	2.5e-05
KEGG_HYPERTROPHIC_CARDIOMYOPATHY_HCM	DN	-3.09432	0	2.5e-05
REACTOME_SRP_DEPENDENT_COTRANSLATIONAL_PROTEIN_TARGETING_TO_MEMBRANE	DN	-3.05607	0	3.85e-05
REACTOME_COLLAGEN_FORMATION	DN	-2.99126	0	8.26e-05
NABA_COLLAGENS	DN	-2.96162	0	0.000104
NABA_MATRISOME_ASSOCIATED	DN	-2.96135	0	9.96e-05
KEGG_FOCAL_ADHESION	DN	-2.9527	0	0.000105
REACTOME_EXTRACELLULAR_MATRIX_ORGANIZATION	DN	-2.89084	0	0.000179
KEGG_SYSTEMIC_LUPUS_ERYTHEMATOSUS	DN	-2.8648	0	0.000211
KEGG_COMPLEMENT_AND_COAGULATION_CASCADES	DN	-2.84639	4.03e-05	0.000249
REACTOME_G_ALPHA_S_SIGNALLING_EVENTS	DN	-2.80826	0	0.000328
KEGG_ARRHYTHMOGENIC_RIGHT_VENTRICULAR_CARDIOMYOPATHY_ARVC	DN	-2.80821	0	0.000316
REACTOME_TELOMERE_MAINTENANCE	DN	-2.80404	0	0.000318
REACTOME_MEIOTIC_RECOMBINATION	DN	-2.73761	0	0.000562
PID_ILK_PATHWAY	DN	-2.71599	0	0.000684
REACTOME_CLASS_A1_RHODOPSIN_LIKE_RECEPTORS	DN	-2.71169	4e-05	0.000693
REACTOME_G1_S_SPECIFIC_TRANSCRIPTION	DN	-2.69468	4e-05	0.000786
REACTOME_DEPOSITION_OF_NEW_CENPA_CONTAINING_NUCLEOSOMES_AT_THE_CENTROMERE	DN	-2.67786	7.98e-05	0.000877
REACTOME_CHROMOSOME_MAINTENANCE	DN	-2.66083	4e-05	0.000994
NABA_ECM_REGULATORS	DN	-2.64825	0.000121	0.00108489
PID_AVB3_INTEGRIN_PATHWAY	DN	-2.6349	7.98e-05	0.00117946
KEGG_SMALL_CELL_LUNG_CANCER	DN	-2.60812	7.97e-05	0.00144261
REACTOME_PLATELET_ACTIVATION_SIGNALING_AND_AGGREGATION	DN	-2.60464	0.0002	0.00144711
REACTOME_MEIOSIS	DN	-2.49472	0.00016	0.0033773
REACTOME_G_ALPHA_I_SIGNALLING_EVENTS	DN	-2.48923	0.00012	0.0034395
REACTOME_PACKAGING_OF_TELOMERE_ENDS	DN	-2.4807	0.000279	0.00356468
KEGG_BASAL_CELL_CARCINOMA	DN	-2.45282	0.000357	0.00434299
REACTOME_FORMATION_OF_FIBRIN_CLOT_CLOTTING_CASCADE	DN	-2.44232	0.000201	0.00461084
KEGG_NEUROACTIVE_LIGAND_RECEPTOR_INTERACTION	DN	-2.42089	0.000358	0.00529052
REACTOME_MUSCLE_CONTRACTION	DN	-2.41614	0.000201	0.0053587
WNT_SIGNALING	DN	-2.38941	0.000518	0.0064192
KEGG_CALCIUM_SIGNALING_PATHWAY	DN	-2.37935	0.000359	0.00678543
REACTOME_RNA_POL_I_PROMOTER_OPENING	DN	-2.37699	0.000479	0.00676762
REACTOME_UNWINDING_OF_DNA	DN	-2.36594	0.000282	0.00719065
REACTOME_AMYLOIDS	DN	-2.35764	0.000482	0.00747254
BIOCARTA_IL2RB_PATHWAY	DN	-2.34669	0.000601	0.00791438
REACTOME_FORMATION_OF_THE_TERNARY_COMPLEX_AND_SUBSEQUENTLY_THE_43S_COMPLEX	DN	-2.33743	0.000483	0.00828537
BIOCARTA_G2_PATHWAY	DN	-2.30694	0.000681	0.010154
REACTOME_GASTRIN_CREB_SIGNALLING_PATHWAY_VIA_PKC_AND_MAPK	DN	-2.30588	0.000602	0.0100458
NABA_SECRETED_FACTORS	DN	-2.28691	0.00072	0.0112756
REACTOME_CLASS_B_2_SECRETIN_FAMILY_RECEPTORS	DN	-2.27958	0.00100406	0.0116554
PID_PLK1_PATHWAY	DN	-2.26488	0.00108052	0.0126863
REACTOME_PLATELET_HOMEOSTASIS	DN	-2.25612	0.00112346	0.0132128
BIOCARTA_AHSP_PATHWAY	DN	-2.23044	0.0010395	0.0154983
REACTOME_RNA_POL_I_TRANSCRIPTION	DN	-2.2233	0.00129576	0.0160002
REACTOME_TRANSLATION	DN	-2.2192	0.00166991	0.0161562
PID_INTEGRIN3_PATHWAY	DN	-2.20189	0.00180058	0.0178183
REACTOME_INTERFERON_ALPHA_BETA_SIGNALING	DN	-2.19563	0.00146942	0.0183088
BIOCARTA_PPARA_PATHWAY	DN	-2.18837	0.00177141	0.0189037
REACTOME_NCAM1_INTERACTIONS	DN	-2.18208	0.00207875	0.0193767
REACTOME_OPIOID_SIGNALLING	DN	-2.18064	0.00128473	0.0192684
KEGG_NATURAL_KILLER_CELL_MEDIATED_CYTOTOXICITY	DN	-2.17879	0.00167531	0.0192347
PID_ATF2_PATHWAY	DN	-2.16148	0.0025554	0.0213058
PID_E2F_PATHWAY	DN	-2.1607	0.00188015	0.0211136
REACTOME_PHOSPHOLIPASE_C_MEDIATED_CASCADE	DN	-2.15842	0.0023711	0.0211301
REACTOME_G_ALPHA_Q_SIGNALLING_EVENTS	DN	-2.15731	0.00191854	0.0209994
REACTOME_NITRIC_OXIDE_STIMULATES_GUANYLATE_CYCLASE	DN	-2.15463	0.00201102	0.0210834
REACTOME_MEIOTIC_SYNAPSIS	DN	-2.15262	0.0020431	0.0210718
REACTOME_ACTIVATION_OF_THE_MRNA_UPON_BINDING_OF_THE_CAP_BINDING_COMPLEX_AND_EIFS_AND_SUBSEQUENT_BINDING_TO_43S	DN	-2.14684	0.00223037	0.0216002
REACTOME_CGMP_EFFECTS	DN	-2.14351	0.00180043	0.0218019
REACTOME_RESPONSE_TO_ELEVATED_PLATELET_CYTOSOLIC_CA2_	DN	-2.14102	0.0022083	0.0218588
KEGG_PROGESTERONE_MEDIATED_OOCYTE_MATURATION	DN	-2.1296	0.00226116	0.0231999
REACTOME_AXON_GUIDANCE	DN	-2.12906	0.00255041	0.0229822
KEGG_B_CELL_RECEPTOR_SIGNALING_PATHWAY	DN	-2.12618	0.00227055	0.0231273
KEGG_MAPK_SIGNALING_PATHWAY	DN	-2.12045	0.00284558	0.0236917
REACTOME_DEVELOPMENTAL_BIOLOGY	DN	-2.11852	0.0026885	0.0236866
PID_LYMPH_ANGIOGENESIS_PATHWAY	DN	-2.11726	0.00266161	0.0235967
REACTOME_CELL_EXTRACELLULAR_MATRIX_INTERACTIONS	DN	-2.11591	0.00302078	0.0235258
KEGG_ONE_CARBON_POOL_BY_FOLATE	DN	-2.1138	0.0025914	0.0235633
KEGG_REGULATION_OF_ACTIN_CYTOSKELETON	DN	-2.11324	0.00291743	0.0233689
PID_AP1_PATHWAY	DN	-2.10837	0.00242227	0.0238032
REACTOME_INTEGRIN_CELL_SURFACE_INTERACTIONS	DN	-2.10283	0.00338605	0.0243591
BIOCARTA_COMP_PATHWAY	DN	-2.09877	0.00283444	0.0247318
BIOCARTA_BCR_PATHWAY	DN	-2.09611	0.00331615	0.0248678
PID_P73PATHWAY	DN	-2.09486	0.0028019	0.0248019
BIOCARTA_CELLCYCLE_PATHWAY	DN	-2.09154	0.00319132	0.0250488
PID_FOXM1_PATHWAY	DN	-2.08871	0.00356742	0.0252187
KEGG_VASCULAR_SMOOTH_MUSCLE_CONTRACTION	DN	-2.07673	0.00337092	0.026927
PID_AURORA_B_PATHWAY	DN	-2.07033	0.00376889	0.0277777
KEGG_CYTOKINE_CYTOKINE_RECEPTOR_INTERACTION	DN	-2.06584	0.0036825	0.0282647
KEGG_CHEMOKINE_SIGNALING_PATHWAY	DN	-2.06318	0.00380711	0.0284566
REACTOME_CELL_CYCLE	DN	-2.05408	0.00343026	0.0298137
BIOCARTA_RB_PATHWAY	DN	-2.03462	0.00440423	0.0332481
REACTOME_STRIATED_MUSCLE_CONTRACTION	DN	-2.03027	0.00407479	0.0338262
KEGG_WNT_SIGNALING_PATHWAY	DN	-2.02653	0.00390625	0.0342566
KEGG_PURINE_METABOLISM	DN	-2.01655	0.00496656	0.0360103
REACTOME_NCAM_SIGNALING_FOR_NEURITE_OUT_GROWTH	DN	-2.01393	0.00451693	0.0362417
KEGG_GAP_JUNCTION	DN	-2.01306	0.00511632	0.0360786
BIOCARTA_GPCR_PATHWAY	DN	-2.00919	0.00478774	0.036613
PID_SYNDECAN_1_PATHWAY	DN	-2.00629	0.00427112	0.0369024
REACTOME_INFLAMMASOMES	DN	-2.00208	0.00561552	0.0374863
BIOCARTA_CLASSIC_PATHWAY	DN	-1.99987	0.0044968	0.0376151
REACTOME_PURINE_RIBONUCLEOSIDE_MONOPHOSPHATE_BIOSYNTHESIS	DN	-1.98205	0.00541668	0.0414225
PID_AMB2_NEUTROPHILS_PATHWAY	DN	-1.97055	0.00709613	0.0439747
PID_RHOA_PATHWAY	DN	-1.96947	0.00628277	0.0438461
PID_DELTA_NP63_PATHWAY	DN	-1.96666	0.00653855	0.0441812
PID_LYSOPHOSPHOLIPID_PATHWAY	DN	-1.95918	0.00724841	0.0457233
REACTOME_RNA_POL_I_RNA_POL_III_AND_MITOCHONDRIAL_TRANSCRIPTION	DN	-1.95861	0.00720206	0.0454771
PID_INTEGRIN2_PATHWAY	DN	-1.95647	0.00734262	0.0456962
REACTOME_SMOOTH_MUSCLE_CONTRACTION	DN	-1.95429	0.00738541	0.0458936
BIOCARTA_NO1_PATHWAY	DN	-1.95332	0.00764612	0.0457586
BIOCARTA_ARF_PATHWAY	DN	-1.95216	0.00703134	0.0456919
KEGG_CELL_CYCLE	DN	-1.94946	0.00707236	0.0460418
BIOCARTA_FCER1_PATHWAY	DN	-1.94801	0.00632376	0.0460473
PID_TCR_CALCIUM_PATHWAY	DN	-1.94552	0.0080545	0.046333
BIOCARTA_GRANULOCYTES_PATHWAY	DN	-1.93869	0.00731217	0.0478342
BIOCARTA_MCM_PATHWAY	DN	-1.93778	0.00799201	0.0477078
SA_REG_CASCADE_OF_CYCLIN_EXPR	DN	-1.9371	0.00745521	0.0475049

## Sheet: C) Male upregulated
NAME	DIRECTION	NES	PVAL	FDR
REACTOME_UNFOLDED_PROTEIN_RESPONSE	UP	2.16646	0	0.0206686
REACTOME_INSULIN_RECEPTOR_RECYCLING	UP	2.09572	5.33618e-05	0.0290549
REACTOME_ACTIVATION_OF_CHAPERONE_GENES_BY_XBP1S	UP	2.03939	6.51805e-05	0.0406307
REACTOME_TRANSFERRIN_ENDOCYTOSIS_AND_RECYCLING	UP	2.01429	0.000815927	0.042059
REACTOME_ENDOSOMAL_SORTING_COMPLEX_REQUIRED_FOR_TRANSPORT_ESCRT	UP	1.99106	0.000792887	0.0444448
REACTOME_PROCESSING_OF_CAPPED_INTRON_CONTAINING_PRE_MRNA	UP	1.99068	0	0.0371872
REACTOME_ASPARAGINE_N_LINKED_GLYCOSYLATION	UP	1.96972	0	0.0407876

## Sheet: D) Male downregulated
NAME	DIRECTION	NES	PVAL	FDR
NABA_CORE_MATRISOME	DN	-2.78221	0	0
NABA_ECM_GLYCOPROTEINS	DN	-2.54027	0	0
PID_INTEGRIN1_PATHWAY	DN	-2.36805	0	1.319e-05
KEGG_VASCULAR_SMOOTH_MUSCLE_CONTRACTION	DN	-2.36216	0	9.89248e-06
NABA_COLLAGENS	DN	-2.3562	0	7.91398e-06
REACTOME_INTERFERON_GAMMA_SIGNALING	DN	-2.32645	0	1.32575e-05
REACTOME_G_ALPHA_S_SIGNALLING_EVENTS	DN	-2.31728	0	1.42134e-05
KEGG_ECM_RECEPTOR_INTERACTION	DN	-2.30597	0	1.7303e-05
KEGG_VIRAL_MYOCARDITIS	DN	-2.30252	0	1.77288e-05
REACTOME_COMPLEMENT_CASCADE	DN	-2.29525	0	1.79898e-05
KEGG_COMPLEMENT_AND_COAGULATION_CASCADES	DN	-2.29369	0	1.63543e-05
REACTOME_IMMUNOREGULATORY_INTERACTIONS_BETWEEN_A_LYMPHOID_AND_A_NON_LYMPHOID_CELL	DN	-2.28577	0	1.66227e-05
REACTOME_COLLAGEN_FORMATION	DN	-2.28333	0	1.68311e-05
REACTOME_GPCR_LIGAND_BINDING	DN	-2.27189	0	1.84616e-05
REACTOME_GPCR_DOWNSTREAM_SIGNALING	DN	-2.26263	0	2.26054e-05
NABA_BASEMENT_MEMBRANES	DN	-2.25937	0	2.24457e-05
REACTOME_SIGNALING_BY_GPCR	DN	-2.25422	0	2.45512e-05
KEGG_TYPE_I_DIABETES_MELLITUS	DN	-2.24603	0	2.65493e-05
REACTOME_G_ALPHA_I_SIGNALLING_EVENTS	DN	-2.24362	0	2.72626e-05
PID_AVB3_INTEGRIN_PATHWAY	DN	-2.23466	0	3.67147e-05
REACTOME_EXTRACELLULAR_MATRIX_ORGANIZATION	DN	-2.23039	0	4.16421e-05
BIOCARTA_COMP_PATHWAY	DN	-2.22721	0	4.15606e-05
KEGG_GRAFT_VERSUS_HOST_DISEASE	DN	-2.22364	0	4.14812e-05
KEGG_CALCIUM_SIGNALING_PATHWAY	DN	-2.22232	0	4.13809e-05
REACTOME_INTERFERON_ALPHA_BETA_SIGNALING	DN	-2.22073	0	4.05107e-05
NABA_PROTEOGLYCANS	DN	-2.20275	0	5.80212e-05
REACTOME_INTEGRIN_CELL_SURFACE_INTERACTIONS	DN	-2.19842	0	6.32185e-05
KEGG_ALLOGRAFT_REJECTION	DN	-2.19067	0	7.58429e-05
REACTOME_NCAM1_INTERACTIONS	DN	-2.18637	0	8.61807e-05
REACTOME_PLATELET_HOMEOSTASIS	DN	-2.17993	0	9.71708e-05
REACTOME_PHOSPHOLIPASE_C_MEDIATED_CASCADE	DN	-2.17557	0	0.000103663
REACTOME_NITRIC_OXIDE_STIMULATES_GUANYLATE_CYCLASE	DN	-2.16767	3.20133e-05	0.000114698
KEGG_DILATED_CARDIOMYOPATHY	DN	-2.1523	0	0.000150198
KEGG_FOCAL_ADHESION	DN	-2.15139	0	0.000148725
REACTOME_MUSCLE_CONTRACTION	DN	-2.12647	0	0.000230618
KEGG_AUTOIMMUNE_THYROID_DISEASE	DN	-2.11622	0	0.000276622
REACTOME_CLASS_A1_RHODOPSIN_LIKE_RECEPTORS	DN	-2.10087	0	0.000377744
REACTOME_CLASS_B_2_SECRETIN_FAMILY_RECEPTORS	DN	-2.09777	2.8673e-05	0.000390341
KEGG_GAP_JUNCTION	DN	-2.09685	0	0.000387979
REACTOME_OPIOID_SIGNALLING	DN	-2.09272	2.75664e-05	0.000401548
REACTOME_GASTRIN_CREB_SIGNALLING_PATHWAY_VIA_PKC_AND_MAPK	DN	-2.0866	0	0.000441607
REACTOME_PLATELET_ACTIVATION_SIGNALING_AND_AGGREGATION	DN	-2.08193	0	0.000470748
REACTOME_NCAM_SIGNALING_FOR_NEURITE_OUT_GROWTH	DN	-2.08066	5.65819e-05	0.000472769
BIOCARTA_LAIR_PATHWAY	DN	-2.06854	3.31609e-05	0.000583172
REACTOME_G_ALPHA_Q_SIGNALLING_EVENTS	DN	-2.06812	0	0.000574188
REACTOME_SIGNAL_AMPLIFICATION	DN	-2.05627	0.000187676	0.000709331
REACTOME_PLC_BETA_MEDIATED_EVENTS	DN	-2.03313	8.90472e-05	0.00107512
PID_SYNDECAN_1_PATHWAY	DN	-2.02957	2.92346e-05	0.00111917
PID_ENDOTHELIN_PATHWAY	DN	-2.02442	2.79057e-05	0.0012015
REACTOME_POTASSIUM_CHANNELS	DN	-2.02317	5.89849e-05	0.00120528
PID_TXA2PATHWAY	DN	-2.02242	2.83014e-05	0.00119526
NABA_MATRISOME_ASSOCIATED	DN	-2.02091	0	0.00120866
KEGG_CELL_ADHESION_MOLECULES_CAMS	DN	-2.0171	0	0.00127201
REACTOME_GLUCAGON_SIGNALING_IN_METABOLIC_REGULATION	DN	-2.01469	9.40321e-05	0.00129848
REACTOME_AQUAPORIN_MEDIATED_TRANSPORT	DN	-2.01222	3.00129e-05	0.00134006
REACTOME_G_ALPHA_Z_SIGNALLING_EVENTS	DN	-2.00825	0.000209826	0.00141172
REACTOME_INTERFERON_SIGNALING	DN	-2.0057	0	0.00144494
REACTOME_REGULATION_OF_WATER_BALANCE_BY_RENAL_AQUAPORINS	DN	-2.00337	6.04211e-05	0.00147775
KEGG_NATURAL_KILLER_CELL_MEDIATED_CYTOTOXICITY	DN	-2.00053	0	0.00152777
KEGG_HYPERTROPHIC_CARDIOMYOPATHY_HCM	DN	-1.99387	0	0.00167437
REACTOME_SMOOTH_MUSCLE_CONTRACTION	DN	-1.98155	0.000124355	0.0020218
KEGG_LEISHMANIA_INFECTION	DN	-1.97739	0.000108826	0.00213434
REACTOME_CGMP_EFFECTS	DN	-1.97564	0.000199727	0.00215601
PID_INTEGRIN3_PATHWAY	DN	-1.96893	8.7668e-05	0.00236763
PID_INTEGRIN2_PATHWAY	DN	-1.9648	0.000285705	0.00250214
REACTOME_REGULATION_OF_INSULIN_SECRETION_BY_GLUCAGON_LIKE_PEPTIDE1	DN	-1.95975	0.000335939	0.00266245
KEGG_ASTHMA	DN	-1.95104	0.000402387	0.00299561
REACTOME_CA_DEPENDENT_EVENTS	DN	-1.94908	0.000310164	0.00304415
NABA_SECRETED_FACTORS	DN	-1.94666	0	0.003115
REACTOME_SIGNALING_BY_PDGF	DN	-1.92873	0	0.00405975
REACTOME_ADP_SIGNALLING_THROUGH_P2RY1	DN	-1.92677	0.000674049	0.00412835
REACTOME_GENERATION_OF_SECOND_MESSENGER_MOLECULES	DN	-1.92531	0.000857116	0.00416108
KEGG_PRIMARY_IMMUNODEFICIENCY	DN	-1.92483	0.000568828	0.00413428
REACTOME_AXON_GUIDANCE	DN	-1.92395	0	0.00413507
REACTOME_DAG_AND_IP3_SIGNALING	DN	-1.91855	0.000608643	0.00440749
KEGG_MELANOMA	DN	-1.9174	0.000139478	0.00442236
KEGG_ARRHYTHMOGENIC_RIGHT_VENTRICULAR_CARDIOMYOPATHY_ARVC	DN	-1.91528	5.50252e-05	0.00450447
KEGG_HEDGEHOG_SIGNALING_PATHWAY	DN	-1.9119	0.000532797	0.00466479
BIOCARTA_GRANULOCYTES_PATHWAY	DN	-1.90942	0.000546579	0.00477871
REACTOME_GLUCAGON_TYPE_LIGAND_RECEPTORS	DN	-1.90737	0.00119193	0.00485197
REACTOME_MYOGENESIS	DN	-1.90139	0.000824324	0.00523387
REACTOME_PEPTIDE_LIGAND_BINDING_RECEPTORS	DN	-1.8997	0.000191074	0.00530146
NABA_ECM_REGULATORS	DN	-1.89769	0	0.0053842
REACTOME_THROMBIN_SIGNALLING_THROUGH_PROTEINASE_ACTIVATED_RECEPTORS_PARS	DN	-1.8963	0.000877825	0.00543659
BIOCARTA_MONOCYTE_PATHWAY	DN	-1.89567	0.000913582	0.00542279
KEGG_NEUROACTIVE_LIGAND_RECEPTOR_INTERACTION	DN	-1.89113	2.5257e-05	0.00571445
KEGG_INTESTINAL_IMMUNE_NETWORK_FOR_IGA_PRODUCTION	DN	-1.88641	0.000921263	0.00605236
REACTOME_PKA_MEDIATED_PHOSPHORYLATION_OF_CREB	DN	-1.88457	0.00141275	0.00613741
REACTOME_RESPONSE_TO_ELEVATED_PLATELET_CYTOSOLIC_CA2_	DN	-1.88164	5.44736e-05	0.00633134
BIOCARTA_INTRINSIC_PATHWAY	DN	-1.8674	0.00126319	0.00762007
KEGG_PRION_DISEASES	DN	-1.86136	0.00142905	0.00815901
KEGG_LEUKOCYTE_TRANSENDOTHELIAL_MIGRATION	DN	-1.8602	5.09489e-05	0.00819254
BIOCARTA_SPPA_PATHWAY	DN	-1.85478	0.00133967	0.00871002
BIOCARTA_LYM_PATHWAY	DN	-1.85205	0.00147569	0.00894635
KEGG_MELANOGENESIS	DN	-1.85054	0.000132795	0.00902672
KEGG_PURINE_METABOLISM	DN	-1.84664	4.9028e-05	0.00939691
REACTOME_THROMBOXANE_SIGNALLING_THROUGH_TP_RECEPTOR	DN	-1.84128	0.00227813	0.00996348
WNT_SIGNALING	DN	-1.84037	0.000187086	0.00998195
REACTOME_STRIATED_MUSCLE_CONTRACTION	DN	-1.83994	0.00202548	0.00993724
BIOCARTA_TH1TH2_PATHWAY	DN	-1.83657	0.00240545	0.0102821
REACTOME_NEURONAL_SYSTEM	DN	-1.82836	2.3908e-05	0.011292
REACTOME_GLYCOSAMINOGLYCAN_METABOLISM	DN	-1.82566	0.000156994	0.011561
REACTOME_HEMOSTASIS	DN	-1.82221	0	0.011957
PID_ER_NONGENOMIC_PATHWAY	DN	-1.81746	0.000935974	0.0125454
PID_S1P_S1P1_PATHWAY	DN	-1.81083	0.00320543	0.0134853
BIOCARTA_PLCE_PATHWAY	DN	-1.8069	0.00314616	0.0139956
REACTOME_NETRIN1_SIGNALING	DN	-1.80366	0.00223856	0.0144078
REACTOME_ADENYLATE_CYCLASE_INHIBITORY_PATHWAY	DN	-1.79674	0.00394564	0.0154759
BIOCARTA_NFAT_PATHWAY	DN	-1.79096	0.0012124	0.0164388
REACTOME_SHC_MEDIATED_CASCADE	DN	-1.79046	0.00436956	0.0163851
KEGG_BASAL_CELL_CARCINOMA	DN	-1.78687	0.00207791	0.0169373
PID_SHP2_PATHWAY	DN	-1.78205	0.00100832	0.0177775
BIOCARTA_CSK_PATHWAY	DN	-1.77808	0.00441366	0.0184472
NABA_ECM_AFFILIATED	DN	-1.77756	0.00025533	0.0183974
REACTOME_ADP_SIGNALLING_THROUGH_P2RY12	DN	-1.77728	0.00517842	0.0182964
KEGG_LIMONENE_AND_PINENE_DEGRADATION	DN	-1.77678	0.0041072	0.0182416
PID_HEDGEHOG_2PATHWAY	DN	-1.77661	0.00481525	0.0181229
REACTOME_CHONDROITIN_SULFATE_BIOSYNTHESIS	DN	-1.77067	0.00509221	0.0192149
BIOCARTA_AGPCR_PATHWAY	DN	-1.76903	0.00551446	0.019401
KEGG_CYTOKINE_CYTOKINE_RECEPTOR_INTERACTION	DN	-1.76348	4.82451e-05	0.0205066
PID_LYSOPHOSPHOLIPID_PATHWAY	DN	-1.76145	0.00110248	0.0208205
BIOCARTA_CTLA4_PATHWAY	DN	-1.76066	0.00548268	0.0208434
REACTOME_PHOSPHORYLATION_OF_CD3_AND_TCR_ZETA_CHAINS	DN	-1.76043	0.00581316	0.0207276
BIOCARTA_ERK5_PATHWAY	DN	-1.75408	0.0062284	0.0220411
PID_WNT_SIGNALING_PATHWAY	DN	-1.75083	0.00499427	0.0226792
REACTOME_NEUROTRANSMITTER_RECEPTOR_BINDING_AND_DOWNSTREAM_TRANSMISSION_IN_THE_POSTSYNAPTIC_CELL	DN	-1.74457	0.000575404	0.0241235
REACTOME_DEVELOPMENTAL_BIOLOGY	DN	-1.72581	0	0.0293179
REACTOME_PEPTIDE_CHAIN_ELONGATION	DN	-1.72536	0.000782085	0.0292296
BIOCARTA_AMI_PATHWAY	DN	-1.72405	0.00750385	0.0294065
REACTOME_PROSTACYCLIN_SIGNALLING_THROUGH_PROSTACYCLIN_RECEPTOR	DN	-1.72159	0.00796027	0.029962
KEGG_CHEMOKINE_SIGNALING_PATHWAY	DN	-1.71826	7.26322e-05	0.030772
BIOCARTA_AKAP13_PATHWAY	DN	-1.71825	0.0091893	0.0305403
KEGG_SYSTEMIC_LUPUS_ERYTHEMATOSUS	DN	-1.71482	0.000689532	0.031409
REACTOME_GAP_JUNCTION_ASSEMBLY	DN	-1.71435	0.00968787	0.0313311
REACTOME_G_PROTEIN_ACTIVATION	DN	-1.71277	0.0107405	0.0316006
REACTOME_KERATAN_SULFATE_BIOSYNTHESIS	DN	-1.70306	0.00851037	0.0346392
PID_TCR_PATHWAY	DN	-1.6976	0.00201191	0.0363624
KEGG_TGF_BETA_SIGNALING_PATHWAY	DN	-1.69145	0.00180952	0.038365
REACTOME_INHIBITION_OF_INSULIN_SECRETION_BY_ADRENALINE_NORADRENALINE	DN	-1.68446	0.0124036	0.0408533
REACTOME_G_BETA_GAMMA_SIGNALLING_THROUGH_PLC_BETA	DN	-1.68236	0.0130472	0.0414275
REACTOME_FRS2_MEDIATED_CASCADE	DN	-1.67766	0.00946646	0.0430493
REACTOME_GABA_B_RECEPTOR_ACTIVATION	DN	-1.67696	0.0103605	0.0430441
REACTOME_CHEMOKINE_RECEPTORS_BIND_CHEMOKINES	DN	-1.66749	0.0107817	0.0468384
KEGG_ARGININE_AND_PROLINE_METABOLISM	DN	-1.66468	0.00603192	0.0477709
REACTOME_IL_6_SIGNALING	DN	-1.66276	0.0156154	0.0483273

## Sheet: E) Male and female comparison
FEMALE	DIRECTION	MALE	DIRECTION	OVERLAP UP	OVERLAP DN	OVERLAP BOTH
KEGG_OXIDATIVE_PHOSPHORYLATION	UP	REACTOME_UNFOLDED_PROTEIN_RESPONSE	UP	#N/A		#N/A
REACTOME_RESPIRATORY_ELECTRON_TRANSPORT_ATP_SYNTHESIS_BY_CHEMIOSMOTIC_COUPLING_AND_HEAT_PRODUCTION_BY_UNCOUPLING_PROTEINS_	UP	REACTOME_INSULIN_RECEPTOR_RECYCLING	UP	#N/A		#N/A
REACTOME_CLASS_I_MHC_MEDIATED_ANTIGEN_PROCESSING_PRESENTATION	UP	REACTOME_ACTIVATION_OF_CHAPERONE_GENES_BY_XBP1S	UP	#N/A		#N/A
REACTOME_ANTIGEN_PROCESSING_UBIQUITINATION_PROTEASOME_DEGRADATION	UP	REACTOME_TRANSFERRIN_ENDOCYTOSIS_AND_RECYCLING	UP	#N/A		#N/A
REACTOME_MEMBRANE_TRAFFICKING	UP	REACTOME_ENDOSOMAL_SORTING_COMPLEX_REQUIRED_FOR_TRANSPORT_ESCRT	UP	#N/A		#N/A
REACTOME_TCA_CYCLE_AND_RESPIRATORY_ELECTRON_TRANSPORT	UP	REACTOME_PROCESSING_OF_CAPPED_INTRON_CONTAINING_PRE_MRNA	UP	#N/A		#N/A
REACTOME_POST_TRANSLATIONAL_PROTEIN_MODIFICATION	UP	REACTOME_ASPARAGINE_N_LINKED_GLYCOSYLATION	UP	#N/A		#N/A
REACTOME_RESPIRATORY_ELECTRON_TRANSPORT	UP	NABA_CORE_MATRISOME	DN	#N/A		#N/A
REACTOME_ASPARAGINE_N_LINKED_GLYCOSYLATION	UP	NABA_ECM_GLYCOPROTEINS	DN	REACTOME_ASPARAGINE_N_LINKED_GLYCOSYLATION		REACTOME_ASPARAGINE_N_LINKED_GLYCOSYLATION
BIOCARTA_PROTEASOME_PATHWAY	UP	PID_INTEGRIN1_PATHWAY	DN	#N/A		#N/A
KEGG_PARKINSONS_DISEASE	UP	KEGG_VASCULAR_SMOOTH_MUSCLE_CONTRACTION	DN	#N/A		#N/A
REACTOME_HIV_INFECTION	UP	NABA_COLLAGENS	DN	#N/A		#N/A
KEGG_LYSOSOME	UP	REACTOME_INTERFERON_GAMMA_SIGNALING	DN	#N/A		#N/A
KEGG_UBIQUITIN_MEDIATED_PROTEOLYSIS	UP	REACTOME_G_ALPHA_S_SIGNALLING_EVENTS	DN	#N/A		#N/A
REACTOME_REGULATION_OF_ORNITHINE_DECARBOXYLASE_ODC	UP	KEGG_ECM_RECEPTOR_INTERACTION	DN	#N/A		#N/A
REACTOME_VIF_MEDIATED_DEGRADATION_OF_APOBEC3G	UP	KEGG_VIRAL_MYOCARDITIS	DN	#N/A		#N/A
KEGG_PROTEASOME	UP	REACTOME_COMPLEMENT_CASCADE	DN	#N/A		#N/A
REACTOME_PROLACTIN_RECEPTOR_SIGNALING	UP	KEGG_COMPLEMENT_AND_COAGULATION_CASCADES	DN	#N/A		#N/A
REACTOME_SCF_BETA_TRCP_MEDIATED_DEGRADATION_OF_EMI1	UP	REACTOME_IMMUNOREGULATORY_INTERACTIONS_BETWEEN_A_LYMPHOID_AND_A_NON_LYMPHOID_CELL	DN	#N/A		#N/A
REACTOME_SIGNALING_BY_WNT	UP	REACTOME_COLLAGEN_FORMATION	DN	#N/A		#N/A
KEGG_HUNTINGTONS_DISEASE	UP	REACTOME_GPCR_LIGAND_BINDING	DN	#N/A		#N/A
REACTOME_AUTODEGRADATION_OF_CDH1_BY_CDH1_APC_C	UP	REACTOME_GPCR_DOWNSTREAM_SIGNALING	DN	#N/A		#N/A
REACTOME_RNA_POL_II_TRANSCRIPTION	UP	NABA_BASEMENT_MEMBRANES	DN	#N/A		#N/A
REACTOME_DIABETES_PATHWAYS	UP	REACTOME_SIGNALING_BY_GPCR	DN	#N/A		#N/A
REACTOME_DESTABILIZATION_OF_MRNA_BY_AUF1_HNRNP_D0	UP	KEGG_TYPE_I_DIABETES_MELLITUS	DN	#N/A		#N/A
REACTOME_CDT1_ASSOCIATION_WITH_THE_CDC6_ORC_ORIGIN_COMPLEX	UP	REACTOME_G_ALPHA_I_SIGNALLING_EVENTS	DN	#N/A		#N/A
REACTOME_AUTODEGRADATION_OF_THE_E3_UBIQUITIN_LIGASE_COP1	UP	PID_AVB3_INTEGRIN_PATHWAY	DN	#N/A		#N/A
REACTOME_SCFSKP2_MEDIATED_DEGRADATION_OF_P27_P21	UP	REACTOME_EXTRACELLULAR_MATRIX_ORGANIZATION	DN	#N/A		#N/A
REACTOME_MRNA_PROCESSING	UP	BIOCARTA_COMP_PATHWAY	DN	#N/A		#N/A
REACTOME_CROSS_PRESENTATION_OF_SOLUBLE_EXOGENOUS_ANTIGENS_ENDOSOMES	UP	KEGG_GRAFT_VERSUS_HOST_DISEASE	DN	#N/A		#N/A
REACTOME_CDK_MEDIATED_PHOSPHORYLATION_AND_REMOVAL_OF_CDC6	UP	KEGG_CALCIUM_SIGNALING_PATHWAY	DN	#N/A		#N/A
REACTOME_MRNA_SPLICING	UP	REACTOME_INTERFERON_ALPHA_BETA_SIGNALING	DN	#N/A		#N/A
REACTOME_PROCESSING_OF_CAPPED_INTRON_CONTAINING_PRE_MRNA	UP	NABA_PROTEOGLYCANS	DN	REACTOME_PROCESSING_OF_CAPPED_INTRON_CONTAINING_PRE_MRNA		REACTOME_PROCESSING_OF_CAPPED_INTRON_CONTAINING_PRE_MRNA
REACTOME_UNFOLDED_PROTEIN_RESPONSE	UP	REACTOME_INTEGRIN_CELL_SURFACE_INTERACTIONS	DN	REACTOME_UNFOLDED_PROTEIN_RESPONSE		REACTOME_UNFOLDED_PROTEIN_RESPONSE
REACTOME_ER_PHAGOSOME_PATHWAY	UP	KEGG_ALLOGRAFT_REJECTION	DN	#N/A		#N/A
REACTOME_DOWNSTREAM_SIGNALING_EVENTS_OF_B_CELL_RECEPTOR_BCR	UP	REACTOME_NCAM1_INTERACTIONS	DN	#N/A		#N/A
REACTOME_ACTIVATION_OF_NF_KAPPAB_IN_B_CELLS	UP	REACTOME_PLATELET_HOMEOSTASIS	DN	#N/A		#N/A
REACTOME_LATE_PHASE_OF_HIV_LIFE_CYCLE	UP	REACTOME_PHOSPHOLIPASE_C_MEDIATED_CASCADE	DN	#N/A		#N/A
REACTOME_P53_DEPENDENT_G1_DNA_DAMAGE_RESPONSE	UP	REACTOME_NITRIC_OXIDE_STIMULATES_GUANYLATE_CYCLASE	DN	#N/A		#N/A
REACTOME_NUCLEAR_SIGNALING_BY_ERBB4	UP	KEGG_DILATED_CARDIOMYOPATHY	DN	#N/A		#N/A
REACTOME_P53_INDEPENDENT_G1_S_DNA_DAMAGE_CHECKPOINT	UP	KEGG_FOCAL_ADHESION	DN	#N/A		#N/A
REACTOME_REGULATION_OF_APOPTOSIS	UP	REACTOME_MUSCLE_CONTRACTION	DN	#N/A		#N/A
KEGG_ALZHEIMERS_DISEASE	UP	KEGG_AUTOIMMUNE_THYROID_DISEASE	DN	#N/A		#N/A
REACTOME_SPHINGOLIPID_METABOLISM	UP	REACTOME_CLASS_A1_RHODOPSIN_LIKE_RECEPTORS	DN	#N/A		#N/A
REACTOME_ENDOSOMAL_SORTING_COMPLEX_REQUIRED_FOR_TRANSPORT_ESCRT	UP	REACTOME_CLASS_B_2_SECRETIN_FAMILY_RECEPTORS	DN	REACTOME_ENDOSOMAL_SORTING_COMPLEX_REQUIRED_FOR_TRANSPORT_ESCRT		REACTOME_ENDOSOMAL_SORTING_COMPLEX_REQUIRED_FOR_TRANSPORT_ESCRT
KEGG_N_GLYCAN_BIOSYNTHESIS	UP	KEGG_GAP_JUNCTION	DN	#N/A		#N/A
REACTOME_PHOSPHOLIPID_METABOLISM	UP	REACTOME_OPIOID_SIGNALLING	DN	#N/A		#N/A
REACTOME_ADAPTIVE_IMMUNE_SYSTEM	UP	REACTOME_GASTRIN_CREB_SIGNALLING_PATHWAY_VIA_PKC_AND_MAPK	DN	#N/A		#N/A
REACTOME_HOST_INTERACTIONS_OF_HIV_FACTORS	UP	REACTOME_PLATELET_ACTIVATION_SIGNALING_AND_AGGREGATION	DN	#N/A		#N/A
REACTOME_SIGNALING_BY_ERBB4	UP	REACTOME_NCAM_SIGNALING_FOR_NEURITE_OUT_GROWTH	DN	#N/A		#N/A
REACTOME_CYCLIN_E_ASSOCIATED_EVENTS_DURING_G1_S_TRANSITION_	UP	BIOCARTA_LAIR_PATHWAY	DN	#N/A		#N/A
REACTOME_REGULATION_OF_MRNA_STABILITY_BY_PROTEINS_THAT_BIND_AU_RICH_ELEMENTS	UP	REACTOME_G_ALPHA_Q_SIGNALLING_EVENTS	DN	#N/A		#N/A
REACTOME_TRANS_GOLGI_NETWORK_VESICLE_BUDDING	UP	REACTOME_SIGNAL_AMPLIFICATION	DN	#N/A		#N/A
KEGG_SPLICEOSOME	UP	REACTOME_PLC_BETA_MEDIATED_EVENTS	DN	#N/A		#N/A
REACTOME_APC_C_CDC20_MEDIATED_DEGRADATION_OF_MITOTIC_PROTEINS	UP	PID_SYNDECAN_1_PATHWAY	DN	#N/A		#N/A
REACTOME_HIV_LIFE_CYCLE	UP	PID_ENDOTHELIN_PATHWAY	DN	#N/A		#N/A
REACTOME_GLYCOSPHINGOLIPID_METABOLISM	UP	REACTOME_POTASSIUM_CHANNELS	DN	#N/A		#N/A
REACTOME_ORC1_REMOVAL_FROM_CHROMATIN	UP	PID_TXA2PATHWAY	DN	#N/A		#N/A
REACTOME_APC_C_CDH1_MEDIATED_DEGRADATION_OF_CDC20_AND_OTHER_APC_C_CDH1_TARGETED_PROTEINS_IN_LATE_MITOSIS_EARLY_G1	UP	NABA_MATRISOME_ASSOCIATED	DN	#N/A		#N/A
KEGG_SNARE_INTERACTIONS_IN_VESICULAR_TRANSPORT	UP	KEGG_CELL_ADHESION_MOLECULES_CAMS	DN	#N/A		#N/A
REACTOME_ASSEMBLY_OF_THE_PRE_REPLICATIVE_COMPLEX	UP	REACTOME_GLUCAGON_SIGNALING_IN_METABOLIC_REGULATION	DN	#N/A		#N/A
KEGG_PROTEIN_EXPORT	UP	REACTOME_AQUAPORIN_MEDIATED_TRANSPORT	DN	#N/A		#N/A
REACTOME_DEADENYLATION_DEPENDENT_MRNA_DECAY	UP	REACTOME_G_ALPHA_Z_SIGNALLING_EVENTS	DN	#N/A		#N/A
KEGG_GLYCOSYLPHOSPHATIDYLINOSITOL_GPI_ANCHOR_BIOSYNTHESIS	UP	REACTOME_INTERFERON_SIGNALING	DN	#N/A		#N/A
REACTOME_N_GLYCAN_TRIMMING_IN_THE_ER_AND_CALNEXIN_CALRETICULIN_CYCLE	UP	REACTOME_REGULATION_OF_WATER_BALANCE_BY_RENAL_AQUAPORINS	DN	#N/A		#N/A
REACTOME_ANTIGEN_PROCESSING_CROSS_PRESENTATION	UP	KEGG_NATURAL_KILLER_CELL_MEDIATED_CYTOTOXICITY	DN	#N/A		#N/A
REACTOME_MHC_CLASS_II_ANTIGEN_PRESENTATION	UP	KEGG_HYPERTROPHIC_CARDIOMYOPATHY_HCM	DN	#N/A		#N/A
REACTOME_RNA_POL_II_PRE_TRANSCRIPTION_EVENTS	UP	REACTOME_SMOOTH_MUSCLE_CONTRACTION	DN	#N/A		#N/A
REACTOME_SIGNALING_BY_THE_B_CELL_RECEPTOR_BCR	UP	KEGG_LEISHMANIA_INFECTION	DN	#N/A		#N/A
REACTOME_CALNEXIN_CALRETICULIN_CYCLE	UP	REACTOME_CGMP_EFFECTS	DN	#N/A		#N/A
REACTOME_INSULIN_RECEPTOR_RECYCLING	UP	PID_INTEGRIN3_PATHWAY	DN	REACTOME_INSULIN_RECEPTOR_RECYCLING		REACTOME_INSULIN_RECEPTOR_RECYCLING
REACTOME_GOLGI_ASSOCIATED_VESICLE_BIOGENESIS	UP	PID_INTEGRIN2_PATHWAY	DN	#N/A		#N/A
REACTOME_REGULATION_OF_MITOTIC_CELL_CYCLE	UP	REACTOME_REGULATION_OF_INSULIN_SECRETION_BY_GLUCAGON_LIKE_PEPTIDE1	DN	#N/A		#N/A
REACTOME_TRANSPORT_TO_THE_GOLGI_AND_SUBSEQUENT_MODIFICATION	UP	KEGG_ASTHMA	DN	#N/A		#N/A
PID_ERB_GENOMIC_PATHWAY	UP	REACTOME_CA_DEPENDENT_EVENTS	DN	#N/A		#N/A
BIOCARTA_ARAP_PATHWAY	UP	NABA_SECRETED_FACTORS	DN	#N/A		#N/A
REACTOME_ACTIVATION_OF_CHAPERONE_GENES_BY_XBP1S	UP	REACTOME_SIGNALING_BY_PDGF	DN	REACTOME_ACTIVATION_OF_CHAPERONE_GENES_BY_XBP1S		REACTOME_ACTIVATION_OF_CHAPERONE_GENES_BY_XBP1S
REACTOME_TRANSCRIPTION	UP	REACTOME_ADP_SIGNALLING_THROUGH_P2RY1	DN	#N/A		#N/A
REACTOME_SYNTHESIS_OF_PIPS_AT_THE_LATE_ENDOSOME_MEMBRANE	UP	REACTOME_GENERATION_OF_SECOND_MESSENGER_MOLECULES	DN	#N/A		#N/A
PID_ARF_3PATHWAY	UP	KEGG_PRIMARY_IMMUNODEFICIENCY	DN	#N/A		#N/A
REACTOME_METABOLISM_OF_AMINO_ACIDS_AND_DERIVATIVES	UP	REACTOME_AXON_GUIDANCE	DN	#N/A		#N/A
REACTOME_FORMATION_OF_INCISION_COMPLEX_IN_GG_NER	UP	REACTOME_DAG_AND_IP3_SIGNALING	DN	#N/A		#N/A
REACTOME_MRNA_SPLICING_MINOR_PATHWAY	UP	KEGG_MELANOMA	DN	#N/A		#N/A
REACTOME_METABOLISM_OF_LIPIDS_AND_LIPOPROTEINS	UP	KEGG_ARRHYTHMOGENIC_RIGHT_VENTRICULAR_CARDIOMYOPATHY_ARVC	DN	#N/A		#N/A
REACTOME_CLEAVAGE_OF_GROWING_TRANSCRIPT_IN_THE_TERMINATION_REGION_	UP	KEGG_HEDGEHOG_SIGNALING_PATHWAY	DN	#N/A		#N/A
REACTOME_METABOLISM_OF_PROTEINS	UP	BIOCARTA_GRANULOCYTES_PATHWAY	DN	#N/A		#N/A
REACTOME_MRNA_3_END_PROCESSING	UP	REACTOME_GLUCAGON_TYPE_LIGAND_RECEPTORS	DN	#N/A		#N/A
NABA_CORE_MATRISOME	DN	REACTOME_MYOGENESIS	DN		NABA_CORE_MATRISOME	NABA_CORE_MATRISOME
REACTOME_PEPTIDE_CHAIN_ELONGATION	DN	REACTOME_PEPTIDE_LIGAND_BINDING_RECEPTORS	DN		REACTOME_PEPTIDE_CHAIN_ELONGATION	REACTOME_PEPTIDE_CHAIN_ELONGATION
KEGG_RIBOSOME	DN	NABA_ECM_REGULATORS	DN		#N/A	#N/A
REACTOME_INFLUENZA_VIRAL_RNA_TRANSCRIPTION_AND_REPLICATION	DN	REACTOME_THROMBIN_SIGNALLING_THROUGH_PROTEINASE_ACTIVATED_RECEPTORS_PARS	DN		#N/A	#N/A
REACTOME_SIGNALING_BY_GPCR	DN	BIOCARTA_MONOCYTE_PATHWAY	DN		REACTOME_SIGNALING_BY_GPCR	REACTOME_SIGNALING_BY_GPCR
REACTOME_3_UTR_MEDIATED_TRANSLATIONAL_REGULATION	DN	KEGG_NEUROACTIVE_LIGAND_RECEPTOR_INTERACTION	DN		#N/A	#N/A
PID_INTEGRIN1_PATHWAY	DN	KEGG_INTESTINAL_IMMUNE_NETWORK_FOR_IGA_PRODUCTION	DN		PID_INTEGRIN1_PATHWAY	PID_INTEGRIN1_PATHWAY
NABA_ECM_GLYCOPROTEINS	DN	REACTOME_PKA_MEDIATED_PHOSPHORYLATION_OF_CREB	DN		NABA_ECM_GLYCOPROTEINS	NABA_ECM_GLYCOPROTEINS
REACTOME_GPCR_DOWNSTREAM_SIGNALING	DN	REACTOME_RESPONSE_TO_ELEVATED_PLATELET_CYTOSOLIC_CA2_	DN		REACTOME_GPCR_DOWNSTREAM_SIGNALING	REACTOME_GPCR_DOWNSTREAM_SIGNALING
KEGG_ECM_RECEPTOR_INTERACTION	DN	BIOCARTA_INTRINSIC_PATHWAY	DN		KEGG_ECM_RECEPTOR_INTERACTION	KEGG_ECM_RECEPTOR_INTERACTION
REACTOME_NONSENSE_MEDIATED_DECAY_ENHANCED_BY_THE_EXON_JUNCTION_COMPLEX	DN	KEGG_PRION_DISEASES	DN		#N/A	#N/A
REACTOME_HEMOSTASIS	DN	KEGG_LEUKOCYTE_TRANSENDOTHELIAL_MIGRATION	DN		REACTOME_HEMOSTASIS	REACTOME_HEMOSTASIS
NABA_BASEMENT_MEMBRANES	DN	BIOCARTA_SPPA_PATHWAY	DN		NABA_BASEMENT_MEMBRANES	NABA_BASEMENT_MEMBRANES
REACTOME_INFLUENZA_LIFE_CYCLE	DN	BIOCARTA_LYM_PATHWAY	DN		#N/A	#N/A
KEGG_DILATED_CARDIOMYOPATHY	DN	KEGG_MELANOGENESIS	DN		KEGG_DILATED_CARDIOMYOPATHY	KEGG_DILATED_CARDIOMYOPATHY
KEGG_PATHWAYS_IN_CANCER	DN	KEGG_PURINE_METABOLISM	DN		#N/A	#N/A
REACTOME_GPCR_LIGAND_BINDING	DN	REACTOME_THROMBOXANE_SIGNALLING_THROUGH_TP_RECEPTOR	DN		REACTOME_GPCR_LIGAND_BINDING	REACTOME_GPCR_LIGAND_BINDING
KEGG_HYPERTROPHIC_CARDIOMYOPATHY_HCM	DN	WNT_SIGNALING	DN		KEGG_HYPERTROPHIC_CARDIOMYOPATHY_HCM	KEGG_HYPERTROPHIC_CARDIOMYOPATHY_HCM
REACTOME_SRP_DEPENDENT_COTRANSLATIONAL_PROTEIN_TARGETING_TO_MEMBRANE	DN	REACTOME_STRIATED_MUSCLE_CONTRACTION	DN		#N/A	#N/A
REACTOME_COLLAGEN_FORMATION	DN	BIOCARTA_TH1TH2_PATHWAY	DN		REACTOME_COLLAGEN_FORMATION	REACTOME_COLLAGEN_FORMATION
NABA_COLLAGENS	DN	REACTOME_NEURONAL_SYSTEM	DN		NABA_COLLAGENS	NABA_COLLAGENS
NABA_MATRISOME_ASSOCIATED	DN	REACTOME_GLYCOSAMINOGLYCAN_METABOLISM	DN		NABA_MATRISOME_ASSOCIATED	NABA_MATRISOME_ASSOCIATED
KEGG_FOCAL_ADHESION	DN	REACTOME_HEMOSTASIS	DN		KEGG_FOCAL_ADHESION	KEGG_FOCAL_ADHESION
REACTOME_EXTRACELLULAR_MATRIX_ORGANIZATION	DN	PID_ER_NONGENOMIC_PATHWAY	DN		REACTOME_EXTRACELLULAR_MATRIX_ORGANIZATION	REACTOME_EXTRACELLULAR_MATRIX_ORGANIZATION
KEGG_SYSTEMIC_LUPUS_ERYTHEMATOSUS	DN	PID_S1P_S1P1_PATHWAY	DN		KEGG_SYSTEMIC_LUPUS_ERYTHEMATOSUS	KEGG_SYSTEMIC_LUPUS_ERYTHEMATOSUS
KEGG_COMPLEMENT_AND_COAGULATION_CASCADES	DN	BIOCARTA_PLCE_PATHWAY	DN		KEGG_COMPLEMENT_AND_COAGULATION_CASCADES	KEGG_COMPLEMENT_AND_COAGULATION_CASCADES
REACTOME_G_ALPHA_S_SIGNALLING_EVENTS	DN	REACTOME_NETRIN1_SIGNALING	DN		REACTOME_G_ALPHA_S_SIGNALLING_EVENTS	REACTOME_G_ALPHA_S_SIGNALLING_EVENTS
KEGG_ARRHYTHMOGENIC_RIGHT_VENTRICULAR_CARDIOMYOPATHY_ARVC	DN	REACTOME_ADENYLATE_CYCLASE_INHIBITORY_PATHWAY	DN		KEGG_ARRHYTHMOGENIC_RIGHT_VENTRICULAR_CARDIOMYOPATHY_ARVC	KEGG_ARRHYTHMOGENIC_RIGHT_VENTRICULAR_CARDIOMYOPATHY_ARVC
REACTOME_TELOMERE_MAINTENANCE	DN	BIOCARTA_NFAT_PATHWAY	DN		#N/A	#N/A
REACTOME_MEIOTIC_RECOMBINATION	DN	REACTOME_SHC_MEDIATED_CASCADE	DN		#N/A	#N/A
PID_ILK_PATHWAY	DN	KEGG_BASAL_CELL_CARCINOMA	DN		#N/A	#N/A
REACTOME_CLASS_A1_RHODOPSIN_LIKE_RECEPTORS	DN	PID_SHP2_PATHWAY	DN		REACTOME_CLASS_A1_RHODOPSIN_LIKE_RECEPTORS	REACTOME_CLASS_A1_RHODOPSIN_LIKE_RECEPTORS
REACTOME_G1_S_SPECIFIC_TRANSCRIPTION	DN	BIOCARTA_CSK_PATHWAY	DN		#N/A	#N/A
REACTOME_DEPOSITION_OF_NEW_CENPA_CONTAINING_NUCLEOSOMES_AT_THE_CENTROMERE	DN	NABA_ECM_AFFILIATED	DN		#N/A	#N/A
REACTOME_CHROMOSOME_MAINTENANCE	DN	REACTOME_ADP_SIGNALLING_THROUGH_P2RY12	DN		#N/A	#N/A
NABA_ECM_REGULATORS	DN	KEGG_LIMONENE_AND_PINENE_DEGRADATION	DN		NABA_ECM_REGULATORS	NABA_ECM_REGULATORS
PID_AVB3_INTEGRIN_PATHWAY	DN	PID_HEDGEHOG_2PATHWAY	DN		PID_AVB3_INTEGRIN_PATHWAY	PID_AVB3_INTEGRIN_PATHWAY
KEGG_SMALL_CELL_LUNG_CANCER	DN	REACTOME_CHONDROITIN_SULFATE_BIOSYNTHESIS	DN		#N/A	#N/A
REACTOME_PLATELET_ACTIVATION_SIGNALING_AND_AGGREGATION	DN	BIOCARTA_AGPCR_PATHWAY	DN		REACTOME_PLATELET_ACTIVATION_SIGNALING_AND_AGGREGATION	REACTOME_PLATELET_ACTIVATION_SIGNALING_AND_AGGREGATION
REACTOME_MEIOSIS	DN	KEGG_CYTOKINE_CYTOKINE_RECEPTOR_INTERACTION	DN		#N/A	#N/A
REACTOME_G_ALPHA_I_SIGNALLING_EVENTS	DN	PID_LYSOPHOSPHOLIPID_PATHWAY	DN		REACTOME_G_ALPHA_I_SIGNALLING_EVENTS	REACTOME_G_ALPHA_I_SIGNALLING_EVENTS
REACTOME_PACKAGING_OF_TELOMERE_ENDS	DN	BIOCARTA_CTLA4_PATHWAY	DN		#N/A	#N/A
KEGG_BASAL_CELL_CARCINOMA	DN	REACTOME_PHOSPHORYLATION_OF_CD3_AND_TCR_ZETA_CHAINS	DN		KEGG_BASAL_CELL_CARCINOMA	KEGG_BASAL_CELL_CARCINOMA
REACTOME_FORMATION_OF_FIBRIN_CLOT_CLOTTING_CASCADE	DN	BIOCARTA_ERK5_PATHWAY	DN		#N/A	#N/A
KEGG_NEUROACTIVE_LIGAND_RECEPTOR_INTERACTION	DN	PID_WNT_SIGNALING_PATHWAY	DN		KEGG_NEUROACTIVE_LIGAND_RECEPTOR_INTERACTION	KEGG_NEUROACTIVE_LIGAND_RECEPTOR_INTERACTION
REACTOME_MUSCLE_CONTRACTION	DN	REACTOME_NEUROTRANSMITTER_RECEPTOR_BINDING_AND_DOWNSTREAM_TRANSMISSION_IN_THE_POSTSYNAPTIC_CELL	DN		REACTOME_MUSCLE_CONTRACTION	REACTOME_MUSCLE_CONTRACTION
WNT_SIGNALING	DN	REACTOME_DEVELOPMENTAL_BIOLOGY	DN		WNT_SIGNALING	WNT_SIGNALING
KEGG_CALCIUM_SIGNALING_PATHWAY	DN	REACTOME_PEPTIDE_CHAIN_ELONGATION	DN		KEGG_CALCIUM_SIGNALING_PATHWAY	KEGG_CALCIUM_SIGNALING_PATHWAY
REACTOME_RNA_POL_I_PROMOTER_OPENING	DN	BIOCARTA_AMI_PATHWAY	DN		#N/A	#N/A
REACTOME_UNWINDING_OF_DNA	DN	REACTOME_PROSTACYCLIN_SIGNALLING_THROUGH_PROSTACYCLIN_RECEPTOR	DN		#N/A	#N/A
REACTOME_AMYLOIDS	DN	KEGG_CHEMOKINE_SIGNALING_PATHWAY	DN		#N/A	#N/A
BIOCARTA_IL2RB_PATHWAY	DN	BIOCARTA_AKAP13_PATHWAY	DN		#N/A	#N/A
REACTOME_FORMATION_OF_THE_TERNARY_COMPLEX_AND_SUBSEQUENTLY_THE_43S_COMPLEX	DN	KEGG_SYSTEMIC_LUPUS_ERYTHEMATOSUS	DN		#N/A	#N/A
BIOCARTA_G2_PATHWAY	DN	REACTOME_GAP_JUNCTION_ASSEMBLY	DN		#N/A	#N/A
REACTOME_GASTRIN_CREB_SIGNALLING_PATHWAY_VIA_PKC_AND_MAPK	DN	REACTOME_G_PROTEIN_ACTIVATION	DN		REACTOME_GASTRIN_CREB_SIGNALLING_PATHWAY_VIA_PKC_AND_MAPK	REACTOME_GASTRIN_CREB_SIGNALLING_PATHWAY_VIA_PKC_AND_MAPK
NABA_SECRETED_FACTORS	DN	REACTOME_KERATAN_SULFATE_BIOSYNTHESIS	DN		NABA_SECRETED_FACTORS	NABA_SECRETED_FACTORS
REACTOME_CLASS_B_2_SECRETIN_FAMILY_RECEPTORS	DN	PID_TCR_PATHWAY	DN		REACTOME_CLASS_B_2_SECRETIN_FAMILY_RECEPTORS	REACTOME_CLASS_B_2_SECRETIN_FAMILY_RECEPTORS
PID_PLK1_PATHWAY	DN	KEGG_TGF_BETA_SIGNALING_PATHWAY	DN		#N/A	#N/A
REACTOME_PLATELET_HOMEOSTASIS	DN	REACTOME_INHIBITION_OF_INSULIN_SECRETION_BY_ADRENALINE_NORADRENALINE	DN		REACTOME_PLATELET_HOMEOSTASIS	REACTOME_PLATELET_HOMEOSTASIS
BIOCARTA_AHSP_PATHWAY	DN	REACTOME_G_BETA_GAMMA_SIGNALLING_THROUGH_PLC_BETA	DN		#N/A	#N/A
REACTOME_RNA_POL_I_TRANSCRIPTION	DN	REACTOME_FRS2_MEDIATED_CASCADE	DN		#N/A	#N/A
REACTOME_TRANSLATION	DN	REACTOME_GABA_B_RECEPTOR_ACTIVATION	DN		#N/A	#N/A
PID_INTEGRIN3_PATHWAY	DN	REACTOME_CHEMOKINE_RECEPTORS_BIND_CHEMOKINES	DN		PID_INTEGRIN3_PATHWAY	PID_INTEGRIN3_PATHWAY
REACTOME_INTERFERON_ALPHA_BETA_SIGNALING	DN	KEGG_ARGININE_AND_PROLINE_METABOLISM	DN		REACTOME_INTERFERON_ALPHA_BETA_SIGNALING	REACTOME_INTERFERON_ALPHA_BETA_SIGNALING
BIOCARTA_PPARA_PATHWAY	DN	REACTOME_IL_6_SIGNALING	DN		#N/A	#N/A
REACTOME_NCAM1_INTERACTIONS	DN				REACTOME_NCAM1_INTERACTIONS	REACTOME_NCAM1_INTERACTIONS
REACTOME_OPIOID_SIGNALLING	DN				REACTOME_OPIOID_SIGNALLING	REACTOME_OPIOID_SIGNALLING
KEGG_NATURAL_KILLER_CELL_MEDIATED_CYTOTOXICITY	DN				KEGG_NATURAL_KILLER_CELL_MEDIATED_CYTOTOXICITY	KEGG_NATURAL_KILLER_CELL_MEDIATED_CYTOTOXICITY
PID_ATF2_PATHWAY	DN				#N/A	#N/A
PID_E2F_PATHWAY	DN				#N/A	#N/A
REACTOME_PHOSPHOLIPASE_C_MEDIATED_CASCADE	DN				REACTOME_PHOSPHOLIPASE_C_MEDIATED_CASCADE	REACTOME_PHOSPHOLIPASE_C_MEDIATED_CASCADE
REACTOME_G_ALPHA_Q_SIGNALLING_EVENTS	DN				REACTOME_G_ALPHA_Q_SIGNALLING_EVENTS	REACTOME_G_ALPHA_Q_SIGNALLING_EVENTS
REACTOME_NITRIC_OXIDE_STIMULATES_GUANYLATE_CYCLASE	DN				REACTOME_NITRIC_OXIDE_STIMULATES_GUANYLATE_CYCLASE	REACTOME_NITRIC_OXIDE_STIMULATES_GUANYLATE_CYCLASE
REACTOME_MEIOTIC_SYNAPSIS	DN				#N/A	#N/A
REACTOME_ACTIVATION_OF_THE_MRNA_UPON_BINDING_OF_THE_CAP_BINDING_COMPLEX_AND_EIFS_AND_SUBSEQUENT_BINDING_TO_43S	DN				#N/A	#N/A
REACTOME_CGMP_EFFECTS	DN				REACTOME_CGMP_EFFECTS	REACTOME_CGMP_EFFECTS
REACTOME_RESPONSE_TO_ELEVATED_PLATELET_CYTOSOLIC_CA2_	DN				REACTOME_RESPONSE_TO_ELEVATED_PLATELET_CYTOSOLIC_CA2_	REACTOME_RESPONSE_TO_ELEVATED_PLATELET_CYTOSOLIC_CA2_
KEGG_PROGESTERONE_MEDIATED_OOCYTE_MATURATION	DN				#N/A	#N/A
REACTOME_AXON_GUIDANCE	DN				REACTOME_AXON_GUIDANCE	REACTOME_AXON_GUIDANCE
KEGG_B_CELL_RECEPTOR_SIGNALING_PATHWAY	DN				#N/A	#N/A
KEGG_MAPK_SIGNALING_PATHWAY	DN				#N/A	#N/A
REACTOME_DEVELOPMENTAL_BIOLOGY	DN				REACTOME_DEVELOPMENTAL_BIOLOGY	REACTOME_DEVELOPMENTAL_BIOLOGY
PID_LYMPH_ANGIOGENESIS_PATHWAY	DN				#N/A	#N/A
REACTOME_CELL_EXTRACELLULAR_MATRIX_INTERACTIONS	DN				#N/A	#N/A
KEGG_ONE_CARBON_POOL_BY_FOLATE	DN				#N/A	#N/A
KEGG_REGULATION_OF_ACTIN_CYTOSKELETON	DN				#N/A	#N/A
PID_AP1_PATHWAY	DN				#N/A	#N/A
REACTOME_INTEGRIN_CELL_SURFACE_INTERACTIONS	DN				REACTOME_INTEGRIN_CELL_SURFACE_INTERACTIONS	REACTOME_INTEGRIN_CELL_SURFACE_INTERACTIONS
BIOCARTA_COMP_PATHWAY	DN				BIOCARTA_COMP_PATHWAY	BIOCARTA_COMP_PATHWAY
BIOCARTA_BCR_PATHWAY	DN				#N/A	#N/A
PID_P73PATHWAY	DN				#N/A	#N/A
BIOCARTA_CELLCYCLE_PATHWAY	DN				#N/A	#N/A
PID_FOXM1_PATHWAY	DN				#N/A	#N/A
KEGG_VASCULAR_SMOOTH_MUSCLE_CONTRACTION	DN				KEGG_VASCULAR_SMOOTH_MUSCLE_CONTRACTION	KEGG_VASCULAR_SMOOTH_MUSCLE_CONTRACTION
PID_AURORA_B_PATHWAY	DN				#N/A	#N/A
KEGG_CYTOKINE_CYTOKINE_RECEPTOR_INTERACTION	DN				KEGG_CYTOKINE_CYTOKINE_RECEPTOR_INTERACTION	KEGG_CYTOKINE_CYTOKINE_RECEPTOR_INTERACTION
KEGG_CHEMOKINE_SIGNALING_PATHWAY	DN				KEGG_CHEMOKINE_SIGNALING_PATHWAY	KEGG_CHEMOKINE_SIGNALING_PATHWAY
REACTOME_CELL_CYCLE	DN				#N/A	#N/A
BIOCARTA_RB_PATHWAY	DN				#N/A	#N/A
REACTOME_STRIATED_MUSCLE_CONTRACTION	DN				REACTOME_STRIATED_MUSCLE_CONTRACTION	REACTOME_STRIATED_MUSCLE_CONTRACTION
KEGG_WNT_SIGNALING_PATHWAY	DN				#N/A	#N/A
KEGG_PURINE_METABOLISM	DN				KEGG_PURINE_METABOLISM	KEGG_PURINE_METABOLISM
REACTOME_NCAM_SIGNALING_FOR_NEURITE_OUT_GROWTH	DN				REACTOME_NCAM_SIGNALING_FOR_NEURITE_OUT_GROWTH	REACTOME_NCAM_SIGNALING_FOR_NEURITE_OUT_GROWTH
KEGG_GAP_JUNCTION	DN				KEGG_GAP_JUNCTION	KEGG_GAP_JUNCTION
BIOCARTA_GPCR_PATHWAY	DN				#N/A	#N/A
PID_SYNDECAN_1_PATHWAY	DN				PID_SYNDECAN_1_PATHWAY	PID_SYNDECAN_1_PATHWAY
REACTOME_INFLAMMASOMES	DN				#N/A	#N/A
BIOCARTA_CLASSIC_PATHWAY	DN				#N/A	#N/A
REACTOME_PURINE_RIBONUCLEOSIDE_MONOPHOSPHATE_BIOSYNTHESIS	DN				#N/A	#N/A
PID_AMB2_NEUTROPHILS_PATHWAY	DN				#N/A	#N/A
PID_RHOA_PATHWAY	DN				#N/A	#N/A
PID_DELTA_NP63_PATHWAY	DN				#N/A	#N/A
PID_LYSOPHOSPHOLIPID_PATHWAY	DN				PID_LYSOPHOSPHOLIPID_PATHWAY	PID_LYSOPHOSPHOLIPID_PATHWAY
REACTOME_RNA_POL_I_RNA_POL_III_AND_MITOCHONDRIAL_TRANSCRIPTION	DN				#N/A	#N/A
PID_INTEGRIN2_PATHWAY	DN				PID_INTEGRIN2_PATHWAY	PID_INTEGRIN2_PATHWAY
REACTOME_SMOOTH_MUSCLE_CONTRACTION	DN				REACTOME_SMOOTH_MUSCLE_CONTRACTION	REACTOME_SMOOTH_MUSCLE_CONTRACTION
BIOCARTA_NO1_PATHWAY	DN				#N/A	#N/A
BIOCARTA_ARF_PATHWAY	DN				#N/A	#N/A
KEGG_CELL_CYCLE	DN				#N/A	#N/A
BIOCARTA_FCER1_PATHWAY	DN				#N/A	#N/A
PID_TCR_CALCIUM_PATHWAY	DN				#N/A	#N/A
BIOCARTA_GRANULOCYTES_PATHWAY	DN				BIOCARTA_GRANULOCYTES_PATHWAY	BIOCARTA_GRANULOCYTES_PATHWAY
BIOCARTA_MCM_PATHWAY	DN				#N/A	#N/A
SA_REG_CASCADE_OF_CYCLIN_EXPR	DN				#N/A	#N/A
