# Supplementary material for: Transcriptome-wide analysis of changes in the fetal placenta associated with prenatal arsenic exposure in the New Hampshire Birth Cohort Study
Source: Environ Health. 2019 Nov 21;18:100. doi: 10.1186/s12940-019-0535-x (PMC6868717; doi:10.1186/s12940-019-0535-x)
Supplement: Supplementary file 9 — Additional file 9. Gene sets enriched with differentially expressed genes at high versus low birth weight at FDR < 0.05, in A) female and B) male fetal placenta, and C) comparison. [file 12940_2019_535_MOESM9_ESM.xlsx]

## Sheet: A) Females BW
NAME	DIRECTION	NES	PVAL	FDR	SIZE
NABA_MATRISOME_ASSOCIATED	UP	3.86405	0	0	474
REACTOME_GENERIC_TRANSCRIPTION_PATHWAY	UP	3.57514	0	0	318
NABA_CORE_MATRISOME	UP	3.49106	0	0	215
NABA_SECRETED_FACTORS	UP	3.30181	0	1.91997e-05	198
BIOCARTA_PPARA_PATHWAY	UP	2.88189	4.00128e-05	0.000833788	52
NABA_ECM_GLYCOPROTEINS	UP	2.79359	0	0.00150034	155
PID_INTEGRIN3_PATHWAY	UP	2.74128	0.00012	0.00172756	42
NABA_ECM_REGULATORS	UP	2.75385	3.98645e-05	0.00178159	163
REACTOME_INTERFERON_ALPHA_BETA_SIGNALING	UP	2.67012	0	0.00250096	49
REACTOME_CELL_CELL_COMMUNICATION	UP	2.67625	4.03421e-05	0.00264059	103
REACTOME_PEPTIDE_LIGAND_BINDING_RECEPTORS	UP	2.56963	0.000239837	0.00520862	81
NABA_PROTEOGLYCANS	UP	2.44889	0.000201045	0.0124704	22
KEGG_CYTOKINE_CYTOKINE_RECEPTOR_INTERACTION	UP	2.40392	0.000397298	0.014877	175
REACTOME_GPCR_LIGAND_BINDING	UP	2.40901	0.000359339	0.0154471	203
BIOCARTA_TCR_PATHWAY	UP	2.33833	0.000594648	0.0222252	44
BIOCARTA_NKCELLS_PATHWAY	UP	2.31715	0.000479866	0.0227547	17
KEGG_NITROGEN_METABOLISM	UP	2.3023	0.000878454	0.0238918	16
REACTOME_CLASS_A1_RHODOPSIN_LIKE_RECEPTORS	UP	2.31756	0.00119275	0.0241133	146
PID_FGF_PATHWAY	UP	2.24685	0.00126642	0.0287248	48
PID_IL23_PATHWAY	UP	2.2376	0.00108595	0.029322	29
REACTOME_GROWTH_HORMONE_RECEPTOR_SIGNALING	UP	2.24934	0.00143558	0.0295673	24
PID_HIF1_TFPATHWAY	UP	2.24956	0.00161005	0.0309965	59
PID_INTEGRIN1_PATHWAY	UP	2.21725	0.00144834	0.0310705	64
KEGG_ECM_RECEPTOR_INTERACTION	UP	2.25267	0.00107548	0.0319377	75
PID_FRA_PATHWAY	UP	2.21756	0.00158989	0.0322902	35
REACTOME_RESPONSE_TO_ELEVATED_PLATELET_CYTOSOLIC_CA2_	UP	2.1889	0.00188023	0.0361466	70
BIOCARTA_INTRINSIC_PATHWAY	UP	2.15999	0.00172705	0.0377764	14
REACTOME_CELL_JUNCTION_ORGANIZATION	UP	2.17512	0.00208475	0.0380209	68
PID_AP1_PATHWAY	UP	2.16007	0.00156369	0.0390603	63
PID_UPA_UPAR_PATHWAY	UP	2.16223	0.00143718	0.0398939	36
REACTOME_GLYCOLYSIS	UP	2.13652	0.00237234	0.0412347	21
BIOCARTA_CXCR4_PATHWAY	UP	2.13878	0.00228146	0.0419352	24
PID_RET_PATHWAY	UP	2.11271	0.00303115	0.0466265	39
PID_IL6_7_PATHWAY	UP	2.10112	0.00278046	0.0473938	45
PID_AVB3_INTEGRIN_PATHWAY	UP	2.10513	0.00292117	0.0474906	70
REACTOME_IL_6_SIGNALING	UP	2.08834	0.00284683	0.0484887	10
KEGG_PATHOGENIC_ESCHERICHIA_COLI_INFECTION	UP	2.09003	0.00266815	0.0493447	50
REACTOME_CELL_CYCLE	DN	-5.8154	0	0	379
REACTOME_DEPOSITION_OF_NEW_CENPA_CONTAINING_NUCLEOSOMES_AT_THE_CENTROMERE	DN	-5.30016	0	0	55
REACTOME_DNA_REPLICATION	DN	-5.2045	0	0	183
REACTOME_RNA_POL_I_PROMOTER_OPENING	DN	-5.10153	0	0	50
REACTOME_CELL_CYCLE_MITOTIC	DN	-5.0246	0	0	300
REACTOME_TELOMERE_MAINTENANCE	DN	-4.97492	0	0	67
REACTOME_CHROMOSOME_MAINTENANCE	DN	-4.91833	0	0	105
REACTOME_MEIOTIC_RECOMBINATION	DN	-4.90114	0	0	68
REACTOME_MITOTIC_M_M_G1_PHASES	DN	-4.74602	0	0	164
REACTOME_SYNTHESIS_OF_DNA	DN	-4.59098	0	0	89
REACTOME_S_PHASE	DN	-4.54676	0	0	105
REACTOME_RNA_POL_I_TRANSCRIPTION	DN	-4.44742	0	0	73
REACTOME_RNA_POL_I_RNA_POL_III_AND_MITOCHONDRIAL_TRANSCRIPTION	DN	-4.36841	0	0	105
REACTOME_CELL_CYCLE_CHECKPOINTS	DN	-4.36456	0	0	111
REACTOME_MITOTIC_G1_G1_S_PHASES	DN	-4.3401	0	0	129
REACTOME_AMYLOIDS	DN	-4.25381	0	0	65
REACTOME_PACKAGING_OF_TELOMERE_ENDS	DN	-4.21133	0	0	41
REACTOME_M_G1_TRANSITION	DN	-4.19749	0	0	78
REACTOME_G1_S_TRANSITION	DN	-4.18985	0	0	105
KEGG_SYSTEMIC_LUPUS_ERYTHEMATOSUS	DN	-4.09731	0	0	106
REACTOME_METABOLISM_OF_RNA	DN	-4.05819	0	0	248
REACTOME_MEIOSIS	DN	-3.90422	0	0	92
REACTOME_TRANSCRIPTION	DN	-3.84075	0	0	185
REACTOME_ASSEMBLY_OF_THE_PRE_REPLICATIVE_COMPLEX	DN	-3.78986	0	0	63
REACTOME_G1_S_SPECIFIC_TRANSCRIPTION	DN	-3.78737	0	0	16
REACTOME_DNA_STRAND_ELONGATION	DN	-3.78487	0	0	30
REACTOME_METABOLISM_OF_MRNA	DN	-3.73125	0	0	205
REACTOME_ORC1_REMOVAL_FROM_CHROMATIN	DN	-3.6702	0	0	64
REACTOME_HIV_INFECTION	DN	-3.60651	0	0	186
REACTOME_REGULATION_OF_MITOTIC_CELL_CYCLE	DN	-3.57481	0	0	76
KEGG_OXIDATIVE_PHOSPHORYLATION	DN	-3.45442	0	6.50741e-07	108
REACTOME_INFLUENZA_LIFE_CYCLE	DN	-3.46164	0	6.71733e-07	132
REACTOME_ACTIVATION_OF_ATR_IN_RESPONSE_TO_REPLICATION_STRESS	DN	-3.35324	0	1.16953e-06	35
REACTOME_VIF_MEDIATED_DEGRADATION_OF_APOBEC3G	DN	-3.39859	0	1.20295e-06	49
KEGG_DNA_REPLICATION	DN	-3.41373	0	1.23833e-06	36
REACTOME_CDT1_ASSOCIATION_WITH_THE_CDC6_ORC_ORIGIN_COMPLEX	DN	-3.43236	0	1.27585e-06	54
REACTOME_G2_M_CHECKPOINTS	DN	-3.33711	0	1.67561e-06	41
REACTOME_SCFSKP2_MEDIATED_DEGRADATION_OF_P27_P21	DN	-3.34837	0	1.7209e-06	52
REACTOME_APC_C_CDH1_MEDIATED_DEGRADATION_OF_CDC20_AND_OTHER_APC_C_CDH1_TARGETED_PROTEINS_IN_LATE_MITOSIS_EARLY_G1	DN	-3.22003	0	2.14454e-06	64
REACTOME_TCA_CYCLE_AND_RESPIRATORY_ELECTRON_TRANSPORT	DN	-3.31769	0	2.16571e-06	114
REACTOME_ACTIVATION_OF_THE_PRE_REPLICATIVE_COMPLEX	DN	-3.22434	4.01994e-05	2.18922e-06	30
REACTOME_SCF_BETA_TRCP_MEDIATED_DEGRADATION_OF_EMI1	DN	-3.22707	0	2.2358e-06	49
REACTOME_MEIOTIC_SYNAPSIS	DN	-3.22914	0	2.2844e-06	60
REACTOME_P53_DEPENDENT_G1_DNA_DAMAGE_RESPONSE	DN	-3.23893	0	2.33517e-06	53
KEGG_CELL_CYCLE	DN	-3.24232	0	2.38824e-06	121
REACTOME_HOST_INTERACTIONS_OF_HIV_FACTORS	DN	-3.24487	0	2.44378e-06	120
REACTOME_CDK_MEDIATED_PHOSPHORYLATION_AND_REMOVAL_OF_CDC6	DN	-3.2625	0	2.50196e-06	46
REACTOME_REGULATION_OF_ORNITHINE_DECARBOXYLASE_ODC	DN	-3.19129	0	2.51472e-06	48
REACTOME_APC_C_CDC20_MEDIATED_DEGRADATION_OF_MITOTIC_PROTEINS	DN	-3.26831	4.02334e-05	2.56299e-06	65
REACTOME_DESTABILIZATION_OF_MRNA_BY_AUF1_HNRNP_D0	DN	-3.28164	0	2.62706e-06	50
REACTOME_P53_INDEPENDENT_G1_S_DNA_DAMAGE_CHECKPOINT	DN	-3.18421	0	2.81649e-06	48
REACTOME_RESPIRATORY_ELECTRON_TRANSPORT_ATP_SYNTHESIS_BY_CHEMIOSMOTIC_COUPLING_AND_HEAT_PRODUCTION_BY_UNCOUPLING_PROTEINS_	DN	-3.18511	0	2.87171e-06	79
KEGG_PROTEASOME	DN	-3.1442	0	3.86224e-06	43
KEGG_HUNTINGTONS_DISEASE	DN	-3.14522	3.99249e-05	3.93511e-06	159
REACTOME_UNWINDING_OF_DNA	DN	-3.1076	0	6.09498e-06	11
REACTOME_CYCLIN_E_ASSOCIATED_EVENTS_DURING_G1_S_TRANSITION_	DN	-3.1	0	7.09875e-06	61
REACTOME_CROSS_PRESENTATION_OF_SOLUBLE_EXOGENOUS_ANTIGENS_ENDOSOMES	DN	-3.09481	0	8.07777e-06	46
REACTOME_E2F_MEDIATED_REGULATION_OF_DNA_REPLICATION	DN	-3.08373	0	8.68492e-06	32
REACTOME_DOWNSTREAM_SIGNALING_EVENTS_OF_B_CELL_RECEPTOR_BCR	DN	-3.06558	0	1.20509e-05	92
REACTOME_EXTENSION_OF_TELOMERES	DN	-3.06032	0	1.2888e-05	26
REACTOME_AUTODEGRADATION_OF_CDH1_BY_CDH1_APC_C	DN	-3.04312	0	1.46814e-05	56
REACTOME_INFLUENZA_VIRAL_RNA_TRANSCRIPTION_AND_REPLICATION	DN	-2.99818	0	2.2279e-05	98
REACTOME_RESPIRATORY_ELECTRON_TRANSPORT	DN	-2.9781	0	2.71852e-05	64
REACTOME_AUTODEGRADATION_OF_THE_E3_UBIQUITIN_LIGASE_COP1	DN	-2.96096	0	3.26833e-05	47
REACTOME_TRANSCRIPTION_COUPLED_NER_TC_NER	DN	-2.95378	0	3.47536e-05	42
REACTOME_MITOTIC_PROMETAPHASE	DN	-2.92881	0	4.55227e-05	82
BIOCARTA_MCM_PATHWAY	DN	-2.87503	0	6.9578e-05	18
REACTOME_NONSENSE_MEDIATED_DECAY_ENHANCED_BY_THE_EXON_JUNCTION_COMPLEX	DN	-2.8765	0	6.99798e-05	103
REACTOME_TRANSLATION	DN	-2.85936	0	8.03679e-05	140
REACTOME_REGULATION_OF_MRNA_STABILITY_BY_PROTEINS_THAT_BIND_AU_RICH_ELEMENTS	DN	-2.85017	3.97519e-05	8.42799e-05	81
PID_ATR_PATHWAY	DN	-2.83603	0	9.24126e-05	39
REACTOME_PEPTIDE_CHAIN_ELONGATION	DN	-2.83642	0	9.36962e-05	82
REACTOME_3_UTR_MEDIATED_TRANSLATIONAL_REGULATION	DN	-2.8375	0	9.41504e-05	100
KEGG_PARKINSONS_DISEASE	DN	-2.82127	3.99138e-05	0.00010534	105
REACTOME_REGULATION_OF_APOPTOSIS	DN	-2.78939	7.98626e-05	0.000141606	54
BIOCARTA_PROTEASOME_PATHWAY	DN	-2.78501	8.01989e-05	0.000144069	28
REACTOME_METABOLISM_OF_AMINO_ACIDS_AND_DERIVATIVES	DN	-2.76133	3.99457e-05	0.000172016	159
PID_E2F_PATHWAY	DN	-2.73967	0	0.000204354	70
PID_AURORA_B_PATHWAY	DN	-2.72368	8.09848e-05	0.000227234	39
REACTOME_LAGGING_STRAND_SYNTHESIS	DN	-2.70956	4.0085e-05	0.000255715	19
REACTOME_NUCLEOTIDE_EXCISION_REPAIR	DN	-2.69073	3.99505e-05	0.000297124	47
REACTOME_HIV_LIFE_CYCLE	DN	-2.65909	0	0.000379865	107
REACTOME_ACTIVATION_OF_NF_KAPPAB_IN_B_CELLS	DN	-2.61405	3.99808e-05	0.000539162	61
REACTOME_SRP_DEPENDENT_COTRANSLATIONAL_PROTEIN_TARGETING_TO_MEMBRANE	DN	-2.60508	3.98295e-05	0.000572092	105
REACTOME_SIGNALING_BY_THE_B_CELL_RECEPTOR_BCR	DN	-2.58316	7.98818e-05	0.000670371	119
REACTOME_PROCESSING_OF_CAPPED_INTRON_CONTAINING_PRE_MRNA	DN	-2.54862	7.99616e-05	0.000877686	131
REACTOME_REPAIR_SYNTHESIS_FOR_GAP_FILLING_BY_DNA_POL_IN_TC_NER	DN	-2.52657	8.03697e-05	0.00102994	14
REACTOME_METABOLISM_OF_PROTEINS	DN	-2.51967	3.9984e-05	0.00106123	387
REACTOME_G0_AND_EARLY_G1	DN	-2.52063	0.000239301	0.0010652	22
REACTOME_ER_PHAGOSOME_PATHWAY	DN	-2.49934	8.03439e-05	0.00122864	58
KEGG_RIBOSOME	DN	-2.49542	0.00020024	0.00125377	84
REACTOME_LATE_PHASE_OF_HIV_LIFE_CYCLE	DN	-2.48751	0.000240125	0.00131781	94
KEGG_CITRATE_CYCLE_TCA_CYCLE	DN	-2.42265	0.000160959	0.00211309	28
REACTOME_GLOBAL_GENOMIC_NER_GG_NER	DN	-2.4206	0.000522067	0.00212032	31
PID_PLK1_PATHWAY	DN	-2.41788	0.000400946	0.00214021	44
REACTOME_MRNA_PROCESSING	DN	-2.3965	0.000200803	0.00248161	148
KEGG_PYRIMIDINE_METABOLISM	DN	-2.35748	0.000604766	0.00322038	85
PID_FANCONI_PATHWAY	DN	-2.35886	0.000636335	0.0032216	45
REACTOME_DNA_REPAIR	DN	-2.36021	0.000199577	0.00322506	99
PID_AURORA_A_PATHWAY	DN	-2.35011	0.000762103	0.00336535	29
BIOCARTA_RANMS_PATHWAY	DN	-2.34176	0.000675139	0.00353928	10
SA_G1_AND_S_PHASES	DN	-2.33941	0.000480058	0.00356487	14
REACTOME_PROCESSIVE_SYNTHESIS_ON_THE_LAGGING_STRAND	DN	-2.33254	0.000760335	0.00368967	15
REACTOME_SIGNALING_BY_WNT	DN	-2.32931	0.00068139	0.00374001	62
REACTOME_ACTIVATION_OF_THE_MRNA_UPON_BINDING_OF_THE_CAP_BINDING_COMPLEX_AND_EIFS_AND_SUBSEQUENT_BINDING_TO_43S	DN	-2.27343	0.00148237	0.00546777	53
KEGG_BASE_EXCISION_REPAIR	DN	-2.23614	0.00112604	0.0069391	33
REACTOME_FORMATION_OF_THE_TERNARY_COMPLEX_AND_SUBSEQUENTLY_THE_43S_COMPLEX	DN	-2.22635	0.00138999	0.0073462	46
KEGG_PURINE_METABOLISM	DN	-2.1964	0.00148439	0.00890187	134
REACTOME_MITOCHONDRIAL_PROTEIN_IMPORT	DN	-2.18779	0.00176438	0.00934225	48
SA_REG_CASCADE_OF_CYCLIN_EXPR	DN	-2.17672	0.00136234	0.00994945	11
REACTOME_POL_SWITCHING	DN	-2.17469	0.00164924	0.00999555	13
KEGG_ALZHEIMERS_DISEASE	DN	-2.16888	0.00155938	0.0102897	143
REACTOME_AKT_PHOSPHORYLATES_TARGETS_IN_THE_CYTOSOL	DN	-2.16346	0.00161349	0.0105691	12
KEGG_SNARE_INTERACTIONS_IN_VESICULAR_TRANSPORT	DN	-2.15309	0.00188203	0.0112032	36
REACTOME_REMOVAL_OF_THE_FLAP_INTERMEDIATE_FROM_THE_C_STRAND	DN	-2.15131	0.00167571	0.0112314	10
KEGG_PROGESTERONE_MEDIATED_OOCYTE_MATURATION	DN	-2.13581	0.00181422	0.0123338	78
REACTOME_TRANSPORT_OF_MATURE_MRNA_DERIVED_FROM_AN_INTRONLESS_TRANSCRIPT	DN	-2.13034	0.00244293	0.0125661	32
REACTOME_BASE_EXCISION_REPAIR	DN	-2.13141	0.00245934	0.0125837	18
REACTOME_INTERACTIONS_OF_VPR_WITH_HOST_CELLULAR_PROTEINS	DN	-2.1252	0.00196094	0.0128738	32
REACTOME_TRANSPORT_OF_RIBONUCLEOPROTEINS_INTO_THE_HOST_NUCLEUS	DN	-2.11148	0.00259647	0.0138272	27
REACTOME_ANTIGEN_PROCESSING_CROSS_PRESENTATION	DN	-2.11234	0.00288635	0.0138611	71
REACTOME_RESOLUTION_OF_AP_SITES_VIA_THE_MULTIPLE_NUCLEOTIDE_PATCH_REPLACEMENT_PATHWAY	DN	-2.08823	0.00306492	0.015896	16
KEGG_PORPHYRIN_AND_CHLOROPHYLL_METABOLISM	DN	-2.07297	0.00353553	0.0173422	22
PID_FOXM1_PATHWAY	DN	-2.03687	0.00438579	0.0214863	38
REACTOME_REGULATION_OF_GLUCOKINASE_BY_GLUCOKINASE_REGULATORY_PROTEIN	DN	-2.02216	0.00420318	0.0233148	25
REACTOME_TRANSFERRIN_ENDOCYTOSIS_AND_RECYCLING	DN	-2.01997	0.0039005	0.0234449	21
BIOCARTA_CELLCYCLE_PATHWAY	DN	-2.01232	0.00401091	0.0243847	22
KEGG_NUCLEOTIDE_EXCISION_REPAIR	DN	-1.99379	0.00501071	0.0270372	43
KEGG_MISMATCH_REPAIR	DN	-1.98526	0.00616	0.0282355	23
REACTOME_METABOLISM_OF_NON_CODING_RNA	DN	-1.97639	0.00602867	0.0292859	46
REACTOME_RNA_POL_II_TRANSCRIPTION	DN	-1.97767	0.00640847	0.0292938	94
REACTOME_FORMATION_OF_TRANSCRIPTION_COUPLED_NER_TC_NER_REPAIR_COMPLEX	DN	-1.97027	0.00659894	0.0301296	27
KEGG_LYSOSOME	DN	-1.96503	0.00665074	0.0308295	114
BIOCARTA_AHSP_PATHWAY	DN	-1.94782	0.00539127	0.0338221	13
REACTOME_CYCLIN_A_B1_ASSOCIATED_EVENTS_DURING_G2_M_TRANSITION	DN	-1.92446	0.00874554	0.0384449	14
REACTOME_MRNA_SPLICING_MINOR_PATHWAY	DN	-1.91874	0.00904145	0.0391485	40
REACTOME_APOPTOSIS	DN	-1.91989	0.00831701	0.0391755	138
REACTOME_INSULIN_RECEPTOR_RECYCLING	DN	-1.896	0.0101529	0.0442566	19
REACTOME_MRNA_SPLICING	DN	-1.89222	0.00874426	0.044266	102
KEGG_N_GLYCAN_BIOSYNTHESIS	DN	-1.89396	0.0101175	0.0444574	46
REACTOME_RNA_POL_III_TRANSCRIPTION_INITIATION_FROM_TYPE_2_PROMOTER	DN	-1.89263	0.00951005	0.0444774	23
REACTOME_CITRIC_ACID_CYCLE_TCA_CYCLE	DN	-1.8811	0.0112561	0.0461301	19
REACTOME_NEP_NS2_INTERACTS_WITH_THE_CELLULAR_EXPORT_MACHINERY	DN	-1.8811	0.0108254	0.0464501	27
REACTOME_MICRORNA_MIRNA_BIOGENESIS	DN	-1.88131	0.0101245	0.0467283	18
REACTOME_TRANSPORT_OF_MATURE_TRANSCRIPT_TO_CYTOPLASM	DN	-1.87152	0.0105175	0.0483359	51
REACTOME_FACTORS_INVOLVED_IN_MEGAKARYOCYTE_DEVELOPMENT_AND_PLATELET_PRODUCTION	DN	-1.87002	0.0115779	0.0483983	107

## Sheet: B) Males BW
NAME	DIRECTION	NES	PVAL	FDR	SIZE
NABA_CORE_MATRISOME	DN	-2.41847	0	0	185
PID_INTEGRIN1_PATHWAY	DN	-2.366	0	0	60
REACTOME_EXTRACELLULAR_MATRIX_ORGANIZATION	DN	-2.26888	0	0	57
REACTOME_COLLAGEN_FORMATION	DN	-2.26365	0	0	45
NABA_COLLAGENS	DN	-2.22816	0	2.81583e-06	31
NABA_ECM_GLYCOPROTEINS	DN	-2.22976	0	3.28513e-06	136
REACTOME_G_ALPHA_S_SIGNALLING_EVENTS	DN	-2.23898	0	3.94216e-06	60
KEGG_ECM_RECEPTOR_INTERACTION	DN	-2.18373	0	9.78613e-06	70
REACTOME_NCAM1_INTERACTIONS	DN	-2.16591	0	1.95222e-05	24
KEGG_SYSTEMIC_LUPUS_ERYTHEMATOSUS	DN	-2.1382	0	4.87186e-05	94
PID_AVB3_INTEGRIN_PATHWAY	DN	-2.12505	0	4.94005e-05	68
REACTOME_NCAM_SIGNALING_FOR_NEURITE_OUT_GROWTH	DN	-2.1305	0	5.03551e-05	48
REACTOME_GPCR_DOWNSTREAM_SIGNALING	DN	-2.13176	0	5.14137e-05	261
REACTOME_GPCR_LIGAND_BINDING	DN	-2.11666	0	6.11421e-05	159
REACTOME_IMMUNOREGULATORY_INTERACTIONS_BETWEEN_A_LYMPHOID_AND_A_NON_LYMPHOID_CELL	DN	-2.11001	0	6.87107e-05	36
REACTOME_INTEGRIN_CELL_SURFACE_INTERACTIONS	DN	-2.10518	0	7.53886e-05	71
NABA_BASEMENT_MEMBRANES	DN	-2.10101	0	8.70639e-05	33
KEGG_CELL_ADHESION_MOLECULES_CAMS	DN	-2.0914	0	0.000103937	99
PID_SYNDECAN_1_PATHWAY	DN	-2.08924	0	0.000107705	40
KEGG_VIRAL_MYOCARDITIS	DN	-2.08307	0	0.000118915	52
REACTOME_SIGNALING_BY_GPCR	DN	-2.07655	0	0.000140297	325
KEGG_NEUROACTIVE_LIGAND_RECEPTOR_INTERACTION	DN	-2.0663	0	0.00018263	108
NABA_PROTEOGLYCANS	DN	-2.04786	2.80324e-05	0.000270347	18
REACTOME_NITRIC_OXIDE_STIMULATES_GUANYLATE_CYCLASE	DN	-2.03864	2.78497e-05	0.000305677	19
PID_LYSOPHOSPHOLIPID_PATHWAY	DN	-2.03885	0	0.000317603	59
BIOCARTA_CARDIACEGF_PATHWAY	DN	-2.03198	0	0.000341134	16
REACTOME_G_ALPHA_I_SIGNALLING_EVENTS	DN	-2.02769	0	0.000369589	92
KEGG_COMPLEMENT_AND_COAGULATION_CASCADES	DN	-2.0129	2.51218e-05	0.000497156	37
KEGG_VASCULAR_SMOOTH_MUSCLE_CONTRACTION	DN	-2.01347	0	0.000506595	87
PID_INTEGRIN2_PATHWAY	DN	-2.01015	2.74937e-05	0.000518966	20
REACTOME_CLASS_B_2_SECRETIN_FAMILY_RECEPTORS	DN	-1.99418	0	0.000694844	43
REACTOME_CLASS_A1_RHODOPSIN_LIKE_RECEPTORS	DN	-1.98883	0	0.000758948	114
REACTOME_PLATELET_ACTIVATION_SIGNALING_AND_AGGREGATION	DN	-1.98448	0	0.000815611	155
KEGG_LEUKOCYTE_TRANSENDOTHELIAL_MIGRATION	DN	-1.98152	0	0.000833915	98
KEGG_FOCAL_ADHESION	DN	-1.97355	0	0.000959835	179
REACTOME_COMPLEMENT_CASCADE	DN	-1.97053	0.00017116	0.000997509	16
KEGG_ALLOGRAFT_REJECTION	DN	-1.96264	5.44796e-05	0.00113815	21
REACTOME_CGMP_EFFECTS	DN	-1.95707	0	0.00126349	14
KEGG_NATURAL_KILLER_CELL_MEDIATED_CYTOTOXICITY	DN	-1.94602	0	0.00155786	86
KEGG_GRAFT_VERSUS_HOST_DISEASE	DN	-1.93794	0.000106772	0.00179076	24
PID_AMB2_NEUTROPHILS_PATHWAY	DN	-1.93665	2.5312e-05	0.00179891	35
KEGG_HEMATOPOIETIC_CELL_LINEAGE	DN	-1.93471	0	0.00182807	48
KEGG_TYPE_I_DIABETES_MELLITUS	DN	-1.9271	0.000158726	0.00203281	27
REACTOME_GLUCAGON_SIGNALING_IN_METABOLIC_REGULATION	DN	-1.92794	0.000295874	0.00204108	23
KEGG_DORSO_VENTRAL_AXIS_FORMATION	DN	-1.91919	0.000358462	0.00233495	20
REACTOME_RECEPTOR_LIGAND_BINDING_INITIATES_THE_SECOND_PROTEOLYTIC_CLEAVAGE_OF_NOTCH_RECEPTOR	DN	-1.91541	0.000213838	0.00234313	10
BIOCARTA_NKT_PATHWAY	DN	-1.91545	0.000334253	0.00239174	18
BIOCARTA_LYM_PATHWAY	DN	-1.91656	9.17291e-05	0.00240469	10
KEGG_CYTOKINE_CYTOKINE_RECEPTOR_INTERACTION	DN	-1.90868	0	0.00246021	141
REACTOME_G_ALPHA_Q_SIGNALLING_EVENTS	DN	-1.91176	4.42478e-05	0.00246165	92
NABA_MATRISOME_ASSOCIATED	DN	-1.90896	0	0.00249662	389
REACTOME_PLATELET_HOMEOSTASIS	DN	-1.90929	9.45023e-05	0.00252743	56
REACTOME_SIGNALING_BY_PDGF	DN	-1.9012	0	0.00275114	108
BIOCARTA_BAD_PATHWAY	DN	-1.9017	0.000215802	0.00277364	23
REACTOME_AXON_GUIDANCE	DN	-1.89769	0	0.00288852	203
REACTOME_AMYLOIDS	DN	-1.89387	2.35222e-05	0.00299479	58
NABA_SECRETED_FACTORS	DN	-1.89295	0	0.00299834	151
REACTOME_PHOSPHOLIPASE_C_MEDIATED_CASCADE	DN	-1.89442	0.000151726	0.00301833	36
REACTOME_INTERFERON_ALPHA_BETA_SIGNALING	DN	-1.88766	9.67235e-05	0.00325262	48
REACTOME_GASTRIN_CREB_SIGNALLING_PATHWAY_VIA_PKC_AND_MAPK	DN	-1.8759	0	0.00398531	112
KEGG_AUTOIMMUNE_THYROID_DISEASE	DN	-1.87463	0.000560673	0.0040075	25
KEGG_CALCIUM_SIGNALING_PATHWAY	DN	-1.87183	0	0.00414821	116
KEGG_NOTCH_SIGNALING_PATHWAY	DN	-1.87068	7.40942e-05	0.00416732	41
PID_TXA2PATHWAY	DN	-1.86729	7.25672e-05	0.004364	47
REACTOME_G_ALPHA_Z_SIGNALLING_EVENTS	DN	-1.86372	0.000360444	0.00457508	31
PID_INTEGRIN_A9B1_PATHWAY	DN	-1.86206	0.000577669	0.0046358	20
REACTOME_SEMA3A_PLEXIN_REPULSION_SIGNALING_BY_INHIBITING_INTEGRIN_ADHESION	DN	-1.86106	0.00041452	0.00464978	12
KEGG_DILATED_CARDIOMYOPATHY	DN	-1.85455	2.3123e-05	0.0050987	66
BIOCARTA_ALK_PATHWAY	DN	-1.85015	0.000490297	0.00543048	30
PID_ENDOTHELIN_PATHWAY	DN	-1.84518	0.000165673	0.00582366	55
BIOCARTA_MONOCYTE_PATHWAY	DN	-1.83082	0.00119778	0.00730734	11
NABA_ECM_REGULATORS	DN	-1.82812	0	0.00752431	142
BIOCARTA_INTRINSIC_PATHWAY	DN	-1.82334	0.000855014	0.0079056	10
REACTOME_GABA_B_RECEPTOR_ACTIVATION	DN	-1.82376	0.00071637	0.00796366	25
REACTOME_CHONDROITIN_SULFATE_BIOSYNTHESIS	DN	-1.82056	0.00143769	0.0081403	15
BIOCARTA_LAIR_PATHWAY	DN	-1.81731	0.000881886	0.00845783	13
KEGG_MELANOGENESIS	DN	-1.81636	0.000135916	0.00847124	76
KEGG_LEISHMANIA_INFECTION	DN	-1.81167	0.000257244	0.00899415	61
REACTOME_NETRIN1_SIGNALING	DN	-1.80842	0.000988425	0.00934735	29
BIOCARTA_TH1TH2_PATHWAY	DN	-1.80663	0.00150456	0.00949727	13
KEGG_ACUTE_MYELOID_LEUKEMIA	DN	-1.80051	0.000451414	0.0100771	54
REACTOME_ACTIVATED_NOTCH1_TRANSMITS_SIGNAL_TO_THE_NUCLEUS	DN	-1.80207	0.0013734	0.0100823	23
REACTOME_HEMOSTASIS	DN	-1.80067	0	0.0101756	355
REACTOME_SIGNAL_ATTENUATION	DN	-1.79713	0.00133377	0.0103616	12
PID_RHOA_REG_PATHWAY	DN	-1.79747	0.000717112	0.0104263	41
REACTOME_SIGNALING_BY_NOTCH4	DN	-1.79593	0.0013883	0.0104333	11
KEGG_BASAL_CELL_CARCINOMA	DN	-1.79011	0.000901217	0.0112702	38
BIOCARTA_AMI_PATHWAY	DN	-1.78568	0.00177963	0.0119101	10
REACTOME_PKA_MEDIATED_PHOSPHORYLATION_OF_CREB	DN	-1.78374	0.00204818	0.0119793	15
PID_INTEGRIN3_PATHWAY	DN	-1.78422	0.00109874	0.0120323	38
REACTOME_SIGNAL_AMPLIFICATION	DN	-1.78094	0.00201013	0.0122251	24
KEGG_AXON_GUIDANCE	DN	-1.78115	0	0.0123181	107
REACTOME_ADENYLATE_CYCLASE_INHIBITORY_PATHWAY	DN	-1.77583	0.00195939	0.013043	12
REACTOME_RNA_POL_I_PROMOTER_OPENING	DN	-1.76895	0.000815935	0.0142359	50
REACTOME_PHOSPHORYLATION_OF_CD3_AND_TCR_ZETA_CHAINS	DN	-1.76748	0.00289331	0.0142422	11
REACTOME_DEVELOPMENTAL_BIOLOGY	DN	-1.7681	0	0.0142532	303
REACTOME_FORMATION_OF_FIBRIN_CLOT_CLOTTING_CASCADE	DN	-1.76475	0.0026625	0.0146723	14
REACTOME_ADP_SIGNALLING_THROUGH_P2RY1	DN	-1.76222	0.00291926	0.0150535	18
REACTOME_SIGNALING_BY_NOTCH3	DN	-1.76059	0.00207769	0.0152594	11
REACTOME_RESPONSE_TO_ELEVATED_PLATELET_CYTOSOLIC_CA2_	DN	-1.75963	0.000462449	0.0153185	64
REACTOME_CA_DEPENDENT_EVENTS	DN	-1.75082	0.00323487	0.0171656	25
KEGG_PURINE_METABOLISM	DN	-1.74418	4.25885e-05	0.0185999	128
PID_EPHA_FWDPATHWAY	DN	-1.73965	0.00335642	0.0196039	25
PID_S1P_S1P1_PATHWAY	DN	-1.73839	0.00351615	0.0197531	19
PID_ER_NONGENOMIC_PATHWAY	DN	-1.73556	0.00179901	0.0203277	38
BIOCARTA_COMP_PATHWAY	DN	-1.73141	0.00393845	0.0213019	10
REACTOME_PLC_BETA_MEDIATED_EVENTS	DN	-1.72264	0.00277177	0.0236686	34
REACTOME_REGULATION_OF_WATER_BALANCE_BY_RENAL_AQUAPORINS	DN	-1.71819	0.00293347	0.0248548	30
REACTOME_CRMPS_IN_SEMA3A_SIGNALING	DN	-1.71687	0.00550071	0.0250602	12
REACTOME_AMINE_LIGAND_BINDING_RECEPTORS	DN	-1.71343	0.00502072	0.0259564	11
REACTOME_DAG_AND_IP3_SIGNALING	DN	-1.70894	0.00429898	0.0272164	27
KEGG_GAP_JUNCTION	DN	-1.70786	0.00101033	0.0273618	70
REACTOME_OPIOID_SIGNALLING	DN	-1.70618	0.00143401	0.0274584	58
REACTOME_PACKAGING_OF_TELOMERE_ENDS	DN	-1.7062	0.0026122	0.0276949	40
REACTOME_CELL_SURFACE_INTERACTIONS_AT_THE_VASCULAR_WALL	DN	-1.70286	0.000845019	0.0281538	71
REACTOME_AQUAPORIN_MEDIATED_TRANSPORT	DN	-1.70323	0.00403163	0.0282696	31
SA_MMP_CYTOKINE_CONNECTION	DN	-1.70141	0.0059241	0.0284372	13
REACTOME_THE_ROLE_OF_NEF_IN_HIV1_REPLICATION_AND_DISEASE_PATHOGENESIS	DN	-1.69699	0.00482823	0.0297936	26
KEGG_ARACHIDONIC_ACID_METABOLISM	DN	-1.69579	0.00404222	0.0299978	31
REACTOME_INTERFERON_GAMMA_SIGNALING	DN	-1.69303	0.00195727	0.0307914	52
REACTOME_NEUROTRANSMITTER_RECEPTOR_BINDING_AND_DOWNSTREAM_TRANSMISSION_IN_THE_POSTSYNAPTIC_CELL	DN	-1.68984	0.000673023	0.031769	83
PID_NOTCH_PATHWAY	DN	-1.68574	0.00207563	0.0331526	53
PID_ARF6_TRAFFICKING_PATHWAY	DN	-1.67947	0.0038033	0.0354622	45
PID_PTP1B_PATHWAY	DN	-1.67879	0.00267165	0.0354742	46
REACTOME_G_ALPHA1213_SIGNALLING_EVENTS	DN	-1.67677	0.00170932	0.036045	60
REACTOME_SEMA3A_PAK_DEPENDENT_AXON_REPULSION	DN	-1.67431	0.00941751	0.0368248	14
NABA_ECM_AFFILIATED	DN	-1.67128	0.00070308	0.0375746	96
KEGG_PROGESTERONE_MEDIATED_OOCYTE_MATURATION	DN	-1.6716	0.00115192	0.0377359	77
PID_BETA_CATENIN_NUC_PATHWAY	DN	-1.66975	0.0022028	0.0379583	64
KEGG_GLYCOSAMINOGLYCAN_BIOSYNTHESIS_CHONDROITIN_SULFATE	DN	-1.66696	0.0084387	0.0386467	19
PID_LYMPH_ANGIOGENESIS_PATHWAY	DN	-1.66696	0.00809901	0.0389422	24
PID_THROMBIN_PAR1_PATHWAY	DN	-1.66301	0.00529888	0.0401573	36
REACTOME_EFFECTS_OF_PIP2_HYDROLYSIS	DN	-1.65719	0.0105703	0.0426523	17
REACTOME_SIGNALING_BY_NOTCH	DN	-1.65457	0.000664717	0.0429835	91
PID_LPA4_PATHWAY	DN	-1.65388	0.0106277	0.0430029	13
BIOCARTA_NO1_PATHWAY	DN	-1.65581	0.00868439	0.0430132	23
BIOCARTA_CSK_PATHWAY	DN	-1.65466	0.00985801	0.0432578	18
PID_CDC42_REG_PATHWAY	DN	-1.64666	0.00843228	0.0463065	28
KEGG_CHEMOKINE_SIGNALING_PATHWAY	DN	-1.64588	0.000105726	0.0463875	140
REACTOME_GLYCOSAMINOGLYCAN_METABOLISM	DN	-1.64361	0.00185438	0.0472553	84
REACTOME_GLUCAGON_TYPE_LIGAND_RECEPTORS	DN	-1.64253	0.0121088	0.0474948	14
REACTOME_SEMAPHORIN_INTERACTIONS	DN	-1.64072	0.00324493	0.0481412	60
KEGG_TGF_BETA_SIGNALING_PATHWAY	DN	-1.63654	0.00295387	0.0494062	73
KEGG_PATHWAYS_IN_CANCER	DN	-1.63577	0	0.0494808	274
REACTOME_ACTIVATION_OF_KAINATE_RECEPTORS_UPON_GLUTAMATE_BINDING	DN	-1.63746	0.0118773	0.0495809	20
REACTOME_HDL_MEDIATED_LIPID_TRANSPORT	DN	-1.63494	0.0127295	0.0496041	10
BIOCARTA_PLCE_PATHWAY	DN	-1.63671	0.0127012	0.0496562	10

## Sheet: C) Male vs female BW
Negative association in males and females	Negative in males, positive in females
KEGG_SYSTEMIC_LUPUS_ERYTHEMATOSUS	NABA_CORE_MATRISOME
REACTOME_AMYLOIDS	PID_INTEGRIN1_PATHWAY
REACTOME_RNA_POL_I_PROMOTER_OPENING	NABA_ECM_GLYCOPROTEINS
KEGG_PURINE_METABOLISM	KEGG_ECM_RECEPTOR_INTERACTION
REACTOME_PACKAGING_OF_TELOMERE_ENDS	PID_AVB3_INTEGRIN_PATHWAY
KEGG_PROGESTERONE_MEDIATED_OOCYTE_MATURATION	REACTOME_GPCR_LIGAND_BINDING
	NABA_PROTEOGLYCANS
	REACTOME_CLASS_A1_RHODOPSIN_LIKE_RECEPTORS
	KEGG_CYTOKINE_CYTOKINE_RECEPTOR_INTERACTION
	NABA_MATRISOME_ASSOCIATED
	NABA_SECRETED_FACTORS
	REACTOME_INTERFERON_ALPHA_BETA_SIGNALING
	NABA_ECM_REGULATORS
	BIOCARTA_INTRINSIC_PATHWAY
	PID_INTEGRIN3_PATHWAY
	REACTOME_RESPONSE_TO_ELEVATED_PLATELET_CYTOSOLIC_CA2_
