# Supplementary material for: Transcriptome-wide analysis of changes in the fetal placenta associated with prenatal arsenic exposure in the New Hampshire Birth Cohort Study
Source: Environ Health. 2019 Nov 21;18:100. doi: 10.1186/s12940-019-0535-x (PMC6868717; doi:10.1186/s12940-019-0535-x)
Supplement: Supplementary file 10 — Additional file 10. Gene sets enriched in both birth weight and U-As analyses in A) female and B) male fetal placenta at FDR < 0.05. Gene sets showing opposite directions of association in 9A) are asterisked. [file 12940_2019_535_MOESM10_ESM.xlsx]

## Sheet: A) Females BW U-As overlap
Gene set	Birth weight p value	U-As p value	Birth weight FDR p value	U-As FDR p value	At high BW	At high U-As	Opposite directions?
REACTOME_CELL_CYCLE	0	0.00343026	0	0.0298137	DOWN	DOWN
REACTOME_DEPOSITION_OF_NEW_CENPA_CONTAINING_NUCLEOSOMES_AT_THE_CENTROMERE	0	7.97798e-05	0	0.000876508	DOWN	DOWN
REACTOME_RNA_POL_I_PROMOTER_OPENING	0	0.000479023	0	0.00676762	DOWN	DOWN
REACTOME_TELOMERE_MAINTENANCE	0	0	0	0.000318176	DOWN	DOWN
REACTOME_CHROMOSOME_MAINTENANCE	0	4.00208e-05	0	0.000994388	DOWN	DOWN
REACTOME_MEIOTIC_RECOMBINATION	0	0	0	0.00056158	DOWN	DOWN
REACTOME_RNA_POL_I_TRANSCRIPTION	0	0.00129576	0	0.0160002	DOWN	DOWN
REACTOME_RNA_POL_I_RNA_POL_III_AND_MITOCHONDRIAL_TRANSCRIPTION	0	0.00720206	0	0.0454771	DOWN	DOWN
REACTOME_AMYLOIDS	0	0.000481502	0	0.00747254	DOWN	DOWN
REACTOME_PACKAGING_OF_TELOMERE_ENDS	0	0.000279374	0	0.00356468	DOWN	DOWN
KEGG_SYSTEMIC_LUPUS_ERYTHEMATOSUS	0	0	0	0.00021146	DOWN	DOWN
REACTOME_MEIOSIS	0	0.000159859	0	0.00337729	DOWN	DOWN
REACTOME_TRANSCRIPTION	0	0.00493639	0	0.0286484	DOWN	UP	*
REACTOME_ASSEMBLY_OF_THE_PRE_REPLICATIVE_COMPLEX	0	0.00083672	0	0.00501787	DOWN	UP	*
REACTOME_G1_S_SPECIFIC_TRANSCRIPTION	0	3.99744e-05	0	0.000786136	DOWN	DOWN
REACTOME_ORC1_REMOVAL_FROM_CHROMATIN	0	0.000441289	0	0.00313095	DOWN	UP	*
REACTOME_HIV_INFECTION	0	0	0	1.22344e-05	DOWN	UP	*
REACTOME_REGULATION_OF_MITOTIC_CELL_CYCLE	0	0.0024715	0	0.0170794	DOWN	UP	*
REACTOME_INFLUENZA_LIFE_CYCLE	0	0	6.71733e-07	1.60484e-05	DOWN	DOWN
KEGG_OXIDATIVE_PHOSPHORYLATION	0	0	6.50741e-07	0	DOWN	UP	*
REACTOME_CDT1_ASSOCIATION_WITH_THE_CDC6_ORC_ORIGIN_COMPLEX	0	0	1.27585e-06	0.000107042	DOWN	UP	*
REACTOME_VIF_MEDIATED_DEGRADATION_OF_APOBEC3G	0	0	1.20295e-06	2.93154e-05	DOWN	UP	*
REACTOME_SCFSKP2_MEDIATED_DEGRADATION_OF_P27_P21	0	7.93525e-05	1.7209e-06	0.000131886	DOWN	UP	*
REACTOME_TCA_CYCLE_AND_RESPIRATORY_ELECTRON_TRANSPORT	0	0	2.16571e-06	0	DOWN	UP	*
REACTOME_DESTABILIZATION_OF_MRNA_BY_AUF1_HNRNP_D0	0	0	2.62706e-06	6.78736e-05	DOWN	UP	*
REACTOME_APC_C_CDC20_MEDIATED_DEGRADATION_OF_MITOTIC_PROTEINS	4.02334e-05	0.000199251	2.56299e-06	0.00205777	DOWN	UP	*
REACTOME_CDK_MEDIATED_PHOSPHORYLATION_AND_REMOVAL_OF_CDC6	0	4.02334e-05	2.50196e-06	0.000150314	DOWN	UP	*
REACTOME_HOST_INTERACTIONS_OF_HIV_FACTORS	0	3.99042e-05	2.44378e-06	0.00118016	DOWN	UP	*
KEGG_CELL_CYCLE	0	0.00707236	2.38824e-06	0.0460418	DOWN	DOWN
REACTOME_P53_DEPENDENT_G1_DNA_DAMAGE_RESPONSE	0	3.98899e-05	2.33517e-06	0.000416678	DOWN	UP	*
REACTOME_MEIOTIC_SYNAPSIS	0	0.00204311	2.2844e-06	0.0210718	DOWN	DOWN
REACTOME_SCF_BETA_TRCP_MEDIATED_DEGRADATION_OF_EMI1	0	0	2.2358e-06	3.09623e-05	DOWN	UP	*
REACTOME_APC_C_CDH1_MEDIATED_DEGRADATION_OF_CDC20_AND_OTHER_APC_C_CDH1_TARGETED_PROTEINS_IN_LATE_MITOSIS_EARLY_G1	0	0.000603306	2.14454e-06	0.00342288	DOWN	UP	*
REACTOME_REGULATION_OF_ORNITHINE_DECARBOXYLASE_ODC	0	0	2.51472e-06	3.12698e-05	DOWN	UP	*
REACTOME_RESPIRATORY_ELECTRON_TRANSPORT_ATP_SYNTHESIS_BY_CHEMIOSMOTIC_COUPLING_AND_HEAT_PRODUCTION_BY_UNCOUPLING_PROTEINS_	0	0	2.87171e-06	0	DOWN	UP	*
REACTOME_P53_INDEPENDENT_G1_S_DNA_DAMAGE_CHECKPOINT	0	3.98899e-05	2.81649e-06	0.000455448	DOWN	UP	*
KEGG_HUNTINGTONS_DISEASE	3.99249e-05	0	3.93511e-06	4.53289e-05	DOWN	UP	*
KEGG_PROTEASOME	0	0	3.86224e-06	3.10829e-05	DOWN	UP	*
REACTOME_UNWINDING_OF_DNA	0	0.000281577	6.09498e-06	0.00719065	DOWN	DOWN
REACTOME_CYCLIN_E_ASSOCIATED_EVENTS_DURING_G1_S_TRANSITION_	0	0.000279352	7.09875e-06	0.0013213	DOWN	UP	*
REACTOME_CROSS_PRESENTATION_OF_SOLUBLE_EXOGENOUS_ANTIGENS_ENDOSOMES	0	0	8.07777e-06	0.000146096	DOWN	UP	*
REACTOME_DOWNSTREAM_SIGNALING_EVENTS_OF_B_CELL_RECEPTOR_BCR	0	3.9874e-05	1.20509e-05	0.00037681	DOWN	UP	*
REACTOME_AUTODEGRADATION_OF_CDH1_BY_CDH1_APC_C	0	0	1.46814e-05	4.32685e-05	DOWN	UP	*
REACTOME_INFLUENZA_VIRAL_RNA_TRANSCRIPTION_AND_REPLICATION	0	0	2.2279e-05	0	DOWN	DOWN
REACTOME_RESPIRATORY_ELECTRON_TRANSPORT	0	0	2.71852e-05	1.82598e-06	DOWN	UP	*
REACTOME_AUTODEGRADATION_OF_THE_E3_UBIQUITIN_LIGASE_COP1	0	0	3.26833e-05	0.000114485	DOWN	UP	*
REACTOME_NONSENSE_MEDIATED_DECAY_ENHANCED_BY_THE_EXON_JUNCTION_COMPLEX	0	0	6.99798e-05	0	DOWN	DOWN
BIOCARTA_MCM_PATHWAY	0	0.00799201	6.9578e-05	0.0477078	DOWN	DOWN
REACTOME_TRANSLATION	0	0.00166991	8.03679e-05	0.0161562	DOWN	DOWN
REACTOME_REGULATION_OF_MRNA_STABILITY_BY_PROTEINS_THAT_BIND_AU_RICH_ELEMENTS	3.97519e-05	0.000360216	8.42799e-05	0.0014308	DOWN	UP	*
REACTOME_3_UTR_MEDIATED_TRANSLATIONAL_REGULATION	0	0	9.41504e-05	0	DOWN	DOWN
REACTOME_PEPTIDE_CHAIN_ELONGATION	0	0	9.36962e-05	0	DOWN	DOWN
KEGG_PARKINSONS_DISEASE	3.99138e-05	0	0.00010534	1.06798e-05	DOWN	UP	*
REACTOME_REGULATION_OF_APOPTOSIS	7.98626e-05	0	0.000141606	0.000580097	DOWN	UP	*
BIOCARTA_PROTEASOME_PATHWAY	8.01989e-05	0	0.000144069	8.90618e-06	DOWN	UP	*
REACTOME_METABOLISM_OF_AMINO_ACIDS_AND_DERIVATIVES	3.99457e-05	0.00643768	0.000172016	0.0343591	DOWN	UP	*
PID_E2F_PATHWAY	0	0.00188015	0.000204354	0.0211136	DOWN	DOWN
PID_AURORA_B_PATHWAY	8.09848e-05	0.00376889	0.000227234	0.0277777	DOWN	DOWN
REACTOME_HIV_LIFE_CYCLE	0	0.000279754	0.000379865	0.00206717	DOWN	UP	*
REACTOME_ACTIVATION_OF_NF_KAPPAB_IN_B_CELLS	3.99808e-05	8.02246e-05	0.000539162	0.000394808	DOWN	UP	*
REACTOME_SRP_DEPENDENT_COTRANSLATIONAL_PROTEIN_TARGETING_TO_MEMBRANE	3.98295e-05	0	0.000572092	3.85149e-05	DOWN	DOWN
REACTOME_SIGNALING_BY_THE_B_CELL_RECEPTOR_BCR	7.98818e-05	0.00144764	0.000670371	0.0105859	DOWN	UP	*
REACTOME_PROCESSING_OF_CAPPED_INTRON_CONTAINING_PRE_MRNA	7.99616e-05	0	0.000877686	0.00018883	DOWN	UP	*
REACTOME_METABOLISM_OF_PROTEINS	3.9984e-05	0.00844487	0.00106123	0.047779	DOWN	UP	*
REACTOME_ER_PHAGOSOME_PATHWAY	8.03439e-05	0	0.00122864	0.000363359	DOWN	UP	*
KEGG_RIBOSOME	0.00020024	0	0.00125377	0	DOWN	DOWN
REACTOME_LATE_PHASE_OF_HIV_LIFE_CYCLE	0.000240125	4.01881e-05	0.00131781	0.000421864	DOWN	UP	*
PID_PLK1_PATHWAY	0.000400946	0.00108052	0.00214021	0.0126863	DOWN	DOWN
REACTOME_MRNA_PROCESSING	0.000200803	3.9874e-05	0.00248161	0.00014469	DOWN	UP	*
REACTOME_SIGNALING_BY_WNT	0.00068139	0	0.00374001	3.23975e-05	DOWN	UP	*
REACTOME_ACTIVATION_OF_THE_MRNA_UPON_BINDING_OF_THE_CAP_BINDING_COMPLEX_AND_EIFS_AND_SUBSEQUENT_BINDING_TO_43S	0.00148237	0.00223036	0.00546777	0.0216002	DOWN	DOWN
REACTOME_FORMATION_OF_THE_TERNARY_COMPLEX_AND_SUBSEQUENTLY_THE_43S_COMPLEX	0.00138999	0.000482703	0.0073462	0.00828537	DOWN	DOWN
KEGG_PURINE_METABOLISM	0.00148439	0.00496656	0.00890187	0.0360103	DOWN	DOWN
SA_REG_CASCADE_OF_CYCLIN_EXPR	0.00136234	0.00745521	0.00994945	0.0475049	DOWN	DOWN
KEGG_ALZHEIMERS_DISEASE	0.00155938	0.000120265	0.0102897	0.000615577	DOWN	UP	*
KEGG_SNARE_INTERACTIONS_IN_VESICULAR_TRANSPORT	0.00188203	0.000761737	0.0112032	0.0037071	DOWN	UP	*
KEGG_PROGESTERONE_MEDIATED_OOCYTE_MATURATION	0.00181422	0.00226116	0.0123338	0.0231999	DOWN	DOWN
REACTOME_ANTIGEN_PROCESSING_CROSS_PRESENTATION	0.00288635	0.00119589	0.0138611	0.00568444	DOWN	UP	*
PID_FOXM1_PATHWAY	0.00438579	0.00356742	0.0214863	0.0252187	DOWN	DOWN
BIOCARTA_CELLCYCLE_PATHWAY	0.00401091	0.00319132	0.0243847	0.0250488	DOWN	DOWN
REACTOME_RNA_POL_II_TRANSCRIPTION	0.00640847	0	0.0292938	4.71425e-05	DOWN	UP	*
KEGG_LYSOSOME	0.00665074	0	0.0308295	1.80503e-05	DOWN	UP	*
BIOCARTA_AHSP_PATHWAY	0.00539127	0.0010395	0.0338221	0.0154983	DOWN	DOWN
REACTOME_MRNA_SPLICING_MINOR_PATHWAY	0.00904145	0.00664345	0.0391485	0.0365839	DOWN	UP	*
REACTOME_INSULIN_RECEPTOR_RECYCLING	0.0101529	0.0027943	0.0442566	0.0139911	DOWN	UP	*
KEGG_N_GLYCAN_BIOSYNTHESIS	0.0101175	0.000120424	0.0444574	0.000684545	DOWN	UP	*
REACTOME_MRNA_SPLICING	0.00874426	3.97915e-05	0.044266	0.000181819	DOWN	UP	*
NABA_MATRISOME_ASSOCIATED	0	0	0	9.96157e-05	UP	DOWN	*
NABA_CORE_MATRISOME	0	0	0	0	UP	DOWN	*
NABA_SECRETED_FACTORS	0	0.000719741	1.91997e-05	0.0112756	UP	DOWN	*
BIOCARTA_PPARA_PATHWAY	4.00128e-05	0.00177141	0.000833788	0.0189037	UP	DOWN	*
NABA_ECM_GLYCOPROTEINS	0	0	0.00150034	0	UP	DOWN	*
NABA_ECM_REGULATORS	3.98645e-05	0.000120618	0.00178159	0.00108489	UP	DOWN	*
PID_INTEGRIN3_PATHWAY	0.00012	0.00180058	0.00172756	0.0178183	UP	DOWN	*
REACTOME_INTERFERON_ALPHA_BETA_SIGNALING	0	0.00146942	0.00250096	0.0183088	UP	DOWN	*
REACTOME_GPCR_LIGAND_BINDING	0.000359339	0	0.0154471	2.50385e-05	UP	DOWN	*
KEGG_CYTOKINE_CYTOKINE_RECEPTOR_INTERACTION	0.000397298	0.0036825	0.014877	0.0282647	UP	DOWN	*
REACTOME_CLASS_A1_RHODOPSIN_LIKE_RECEPTORS	0.00119275	4.00465e-05	0.0241133	0.00069299	UP	DOWN	*
KEGG_ECM_RECEPTOR_INTERACTION	0.00107548	0	0.0319377	0	UP	DOWN	*
PID_INTEGRIN1_PATHWAY	0.00144834	0	0.0310705	0	UP	DOWN	*
REACTOME_RESPONSE_TO_ELEVATED_PLATELET_CYTOSOLIC_CA2_	0.00188023	0.0022083	0.0361466	0.0218588	UP	DOWN	*
PID_AP1_PATHWAY	0.00156369	0.00242227	0.0390603	0.0238032	UP	DOWN	*
PID_AVB3_INTEGRIN_PATHWAY	0.00292117	7.98467e-05	0.0474906	0.00117946	UP	DOWN	*
* Oppositely related to U-As and birth weight: shown in Emap

## Sheet: B) Males BW U-As overlap
Gene set	Birth weight p value	U-As p value	Birth weight FDR p value	U-As FDR p value	At high BW	At high U-As	Opposite directions?
NABA_CORE_MATRISOME	0	0	0	0	DOWN	DOWN
NABA_ECM_GLYCOPROTEINS	0	0	3.28513e-06	0	DOWN	DOWN
NABA_COLLAGENS	0	0	2.81583e-06	7.91398e-06	DOWN	DOWN
KEGG_VASCULAR_SMOOTH_MUSCLE_CONTRACTION	0	0	0.000506595	9.89248e-06	DOWN	DOWN
PID_INTEGRIN1_PATHWAY	0	0	0	1.319e-05	DOWN	DOWN
REACTOME_INTERFERON_GAMMA_SIGNALING	0.00195727	0	0.0307914	1.32575e-05	DOWN	DOWN
REACTOME_G_ALPHA_S_SIGNALLING_EVENTS	0	0	3.94216e-06	1.42134e-05	DOWN	DOWN
KEGG_COMPLEMENT_AND_COAGULATION_CASCADES	2.51218e-05	0	0.000497156	1.63543e-05	DOWN	DOWN
REACTOME_IMMUNOREGULATORY_INTERACTIONS_BETWEEN_A_LYMPHOID_AND_A_NON_LYMPHOID_CELL	0	0	6.87107e-05	1.66227e-05	DOWN	DOWN
REACTOME_COLLAGEN_FORMATION	0	0	0	1.68311e-05	DOWN	DOWN
KEGG_ECM_RECEPTOR_INTERACTION	0	0	9.78613e-06	1.7303e-05	DOWN	DOWN
KEGG_VIRAL_MYOCARDITIS	0	0	0.000118915	1.77288e-05	DOWN	DOWN
REACTOME_COMPLEMENT_CASCADE	0.00017116	0	0.000997509	1.79898e-05	DOWN	DOWN
REACTOME_GPCR_LIGAND_BINDING	0	0	6.11421e-05	1.84616e-05	DOWN	DOWN
NABA_BASEMENT_MEMBRANES	0	0	8.70639e-05	2.24457e-05	DOWN	DOWN
REACTOME_GPCR_DOWNSTREAM_SIGNALING	0	0	5.14137e-05	2.26054e-05	DOWN	DOWN
REACTOME_SIGNALING_BY_GPCR	0	0	0.000140297	2.45512e-05	DOWN	DOWN
KEGG_TYPE_I_DIABETES_MELLITUS	0.000158726	0	0.00203281	2.65493e-05	DOWN	DOWN
REACTOME_G_ALPHA_I_SIGNALLING_EVENTS	0	0	0.000369589	2.72626e-05	DOWN	DOWN
PID_AVB3_INTEGRIN_PATHWAY	0	0	4.94005e-05	3.67147e-05	DOWN	DOWN
REACTOME_INTERFERON_ALPHA_BETA_SIGNALING	9.67235e-05	0	0.00325262	4.05107e-05	DOWN	DOWN
KEGG_CALCIUM_SIGNALING_PATHWAY	0	0	0.00414821	4.13809e-05	DOWN	DOWN
KEGG_GRAFT_VERSUS_HOST_DISEASE	0.000106772	0	0.00179076	4.14812e-05	DOWN	DOWN
BIOCARTA_COMP_PATHWAY	0.00393845	0	0.0213019	4.15606e-05	DOWN	DOWN
REACTOME_EXTRACELLULAR_MATRIX_ORGANIZATION	0	0	0	4.16421e-05	DOWN	DOWN
NABA_PROTEOGLYCANS	2.80324e-05	0	0.000270347	5.80212e-05	DOWN	DOWN
REACTOME_INTEGRIN_CELL_SURFACE_INTERACTIONS	0	0	7.53886e-05	6.32185e-05	DOWN	DOWN
KEGG_ALLOGRAFT_REJECTION	5.44796e-05	0	0.00113815	7.58429e-05	DOWN	DOWN
REACTOME_NCAM1_INTERACTIONS	0	0	1.95222e-05	8.61807e-05	DOWN	DOWN
REACTOME_PLATELET_HOMEOSTASIS	9.45023e-05	0	0.00252743	9.71708e-05	DOWN	DOWN
REACTOME_PHOSPHOLIPASE_C_MEDIATED_CASCADE	0.000151726	0	0.00301833	0.000103663	DOWN	DOWN
REACTOME_NITRIC_OXIDE_STIMULATES_GUANYLATE_CYCLASE	2.78497e-05	3.20133e-05	0.000305677	0.000114698	DOWN	DOWN
KEGG_FOCAL_ADHESION	0	0	0.000959835	0.000148725	DOWN	DOWN
KEGG_DILATED_CARDIOMYOPATHY	2.3123e-05	0	0.0050987	0.000150198	DOWN	DOWN
KEGG_AUTOIMMUNE_THYROID_DISEASE	0.000560673	0	0.0040075	0.000276622	DOWN	DOWN
REACTOME_CLASS_A1_RHODOPSIN_LIKE_RECEPTORS	0	0	0.000758948	0.000377744	DOWN	DOWN
KEGG_GAP_JUNCTION	0.00101033	0	0.0273618	0.000387979	DOWN	DOWN
REACTOME_CLASS_B_2_SECRETIN_FAMILY_RECEPTORS	0	2.8673e-05	0.000694844	0.000390341	DOWN	DOWN
REACTOME_OPIOID_SIGNALLING	0.00143401	2.75664e-05	0.0274584	0.000401548	DOWN	DOWN
REACTOME_GASTRIN_CREB_SIGNALLING_PATHWAY_VIA_PKC_AND_MAPK	0	0	0.00398531	0.000441607	DOWN	DOWN
REACTOME_PLATELET_ACTIVATION_SIGNALING_AND_AGGREGATION	0	0	0.000815611	0.000470748	DOWN	DOWN
REACTOME_NCAM_SIGNALING_FOR_NEURITE_OUT_GROWTH	0	5.65819e-05	5.03551e-05	0.000472769	DOWN	DOWN
REACTOME_G_ALPHA_Q_SIGNALLING_EVENTS	4.42478e-05	0	0.00246165	0.000574188	DOWN	DOWN
BIOCARTA_LAIR_PATHWAY	0.000881886	3.31609e-05	0.00845783	0.000583172	DOWN	DOWN
REACTOME_SIGNAL_AMPLIFICATION	0.00201013	0.000187676	0.0122251	0.000709331	DOWN	DOWN
REACTOME_PLC_BETA_MEDIATED_EVENTS	0.00277177	8.90472e-05	0.0236686	0.00107512	DOWN	DOWN
PID_SYNDECAN_1_PATHWAY	0	2.92346e-05	0.000107705	0.00111917	DOWN	DOWN
PID_TXA2PATHWAY	7.25672e-05	2.83014e-05	0.004364	0.00119526	DOWN	DOWN
PID_ENDOTHELIN_PATHWAY	0.000165673	2.79057e-05	0.00582366	0.0012015	DOWN	DOWN
NABA_MATRISOME_ASSOCIATED	0	0	0.00249662	0.00120866	DOWN	DOWN
KEGG_CELL_ADHESION_MOLECULES_CAMS	0	0	0.000103937	0.00127201	DOWN	DOWN
REACTOME_GLUCAGON_SIGNALING_IN_METABOLIC_REGULATION	0.000295874	9.40321e-05	0.00204108	0.00129848	DOWN	DOWN
REACTOME_AQUAPORIN_MEDIATED_TRANSPORT	0.00403163	3.00129e-05	0.0282696	0.00134006	DOWN	DOWN
REACTOME_G_ALPHA_Z_SIGNALLING_EVENTS	0.000360444	0.000209826	0.00457508	0.00141172	DOWN	DOWN
REACTOME_REGULATION_OF_WATER_BALANCE_BY_RENAL_AQUAPORINS	0.00293347	6.04211e-05	0.0248548	0.00147775	DOWN	DOWN
KEGG_NATURAL_KILLER_CELL_MEDIATED_CYTOTOXICITY	0	0	0.00155786	0.00152777	DOWN	DOWN
KEGG_LEISHMANIA_INFECTION	0.000257244	0.000108826	0.00899415	0.00213434	DOWN	DOWN
REACTOME_CGMP_EFFECTS	0	0.000199727	0.00126349	0.00215601	DOWN	DOWN
PID_INTEGRIN3_PATHWAY	0.00109874	8.7668e-05	0.0120323	0.00236763	DOWN	DOWN
PID_INTEGRIN2_PATHWAY	2.74937e-05	0.000285705	0.000518966	0.00250214	DOWN	DOWN
REACTOME_CA_DEPENDENT_EVENTS	0.00323487	0.000310164	0.0171656	0.00304415	DOWN	DOWN
NABA_SECRETED_FACTORS	0	0	0.00299834	0.003115	DOWN	DOWN
REACTOME_SIGNALING_BY_PDGF	0	0	0.00275114	0.00405975	DOWN	DOWN
REACTOME_ADP_SIGNALLING_THROUGH_P2RY1	0.00291926	0.000674049	0.0150535	0.00412835	DOWN	DOWN
REACTOME_AXON_GUIDANCE	0	0	0.00288852	0.00413507	DOWN	DOWN
REACTOME_DAG_AND_IP3_SIGNALING	0.00429898	0.000608643	0.0272164	0.00440749	DOWN	DOWN
REACTOME_GLUCAGON_TYPE_LIGAND_RECEPTORS	0.0121088	0.00119193	0.0474948	0.00485197	DOWN	DOWN
NABA_ECM_REGULATORS	0	0	0.00752431	0.0053842	DOWN	DOWN
BIOCARTA_MONOCYTE_PATHWAY	0.00119778	0.000913582	0.00730734	0.00542279	DOWN	DOWN
KEGG_NEUROACTIVE_LIGAND_RECEPTOR_INTERACTION	0	2.5257e-05	0.00018263	0.00571445	DOWN	DOWN
REACTOME_PKA_MEDIATED_PHOSPHORYLATION_OF_CREB	0.00204818	0.00141275	0.0119793	0.00613741	DOWN	DOWN
REACTOME_RESPONSE_TO_ELEVATED_PLATELET_CYTOSOLIC_CA2_	0.000462449	5.44736e-05	0.0153185	0.00633134	DOWN	DOWN
BIOCARTA_INTRINSIC_PATHWAY	0.000855014	0.00126319	0.0079056	0.00762007	DOWN	DOWN
KEGG_LEUKOCYTE_TRANSENDOTHELIAL_MIGRATION	0	5.09489e-05	0.000833915	0.00819254	DOWN	DOWN
BIOCARTA_LYM_PATHWAY	9.17291e-05	0.00147569	0.00240469	0.00894635	DOWN	DOWN
KEGG_MELANOGENESIS	0.000135916	0.000132795	0.00847124	0.00902672	DOWN	DOWN
KEGG_PURINE_METABOLISM	4.25885e-05	4.9028e-05	0.0185999	0.00939691	DOWN	DOWN
BIOCARTA_TH1TH2_PATHWAY	0.00150456	0.00240545	0.00949727	0.0102821	DOWN	DOWN
REACTOME_GLYCOSAMINOGLYCAN_METABOLISM	0.00185438	0.000156994	0.0472553	0.011561	DOWN	DOWN
REACTOME_HEMOSTASIS	0	0	0.0101756	0.011957	DOWN	DOWN
PID_ER_NONGENOMIC_PATHWAY	0.00179901	0.000935974	0.0203277	0.0125454	DOWN	DOWN
PID_S1P_S1P1_PATHWAY	0.00351615	0.00320543	0.0197531	0.0134853	DOWN	DOWN
BIOCARTA_PLCE_PATHWAY	0.0127012	0.00314616	0.0496562	0.0139956	DOWN	DOWN
REACTOME_NETRIN1_SIGNALING	0.000988425	0.00223856	0.00934735	0.0144078	DOWN	DOWN
REACTOME_ADENYLATE_CYCLASE_INHIBITORY_PATHWAY	0.00195939	0.00394564	0.013043	0.0154759	DOWN	DOWN
KEGG_BASAL_CELL_CARCINOMA	0.000901217	0.00207791	0.0112702	0.0169373	DOWN	DOWN
NABA_ECM_AFFILIATED	0.00070308	0.00025533	0.0375746	0.0183974	DOWN	DOWN
BIOCARTA_CSK_PATHWAY	0.00985801	0.00441366	0.0432578	0.0184472	DOWN	DOWN
REACTOME_CHONDROITIN_SULFATE_BIOSYNTHESIS	0.00143769	0.00509221	0.0081403	0.0192149	DOWN	DOWN
KEGG_CYTOKINE_CYTOKINE_RECEPTOR_INTERACTION	0	4.82451e-05	0.00246021	0.0205066	DOWN	DOWN
REACTOME_PHOSPHORYLATION_OF_CD3_AND_TCR_ZETA_CHAINS	0.00289331	0.00581316	0.0142422	0.0207276	DOWN	DOWN
PID_LYSOPHOSPHOLIPID_PATHWAY	0	0.00110248	0.000317603	0.0208205	DOWN	DOWN
REACTOME_NEUROTRANSMITTER_RECEPTOR_BINDING_AND_DOWNSTREAM_TRANSMISSION_IN_THE_POSTSYNAPTIC_CELL	0.000673023	0.000575404	0.031769	0.0241235	DOWN	DOWN
REACTOME_DEVELOPMENTAL_BIOLOGY	0	0	0.0142532	0.0293179	DOWN	DOWN
BIOCARTA_AMI_PATHWAY	0.00177963	0.00750385	0.0119101	0.0294065	DOWN	DOWN
KEGG_CHEMOKINE_SIGNALING_PATHWAY	0.000105726	7.26322e-05	0.0463875	0.030772	DOWN	DOWN
KEGG_SYSTEMIC_LUPUS_ERYTHEMATOSUS	0	0.000689532	4.87186e-05	0.031409	DOWN	DOWN
KEGG_TGF_BETA_SIGNALING_PATHWAY	0.00295387	0.00180952	0.0494062	0.038365	DOWN	DOWN
REACTOME_GABA_B_RECEPTOR_ACTIVATION	0.00071637	0.0103605	0.00796366	0.0430441	DOWN	DOWN
PID_AMB2_NEUTROPHILS_PATHWAY	2.5312e-05	0.00857414	0.00179891	0.0498027	DOWN	DOWN
